# Supplementary material for: Comparative genetic screens in human cells reveal new regulatory mechanisms in WNT signaling
Source: eLife. 2016 Dec 20;5:e21459. doi: 10.7554/eLife.21459 (PMC5257257; doi:10.7554/eLife.21459)
Supplement: Supplementary file 1. — Genes containing at least one GT insertion in the population of sorted cells from each genetic screen described in this work are listed in separate spreadsheets (the screen name is indicated on the tab of each spreadsheet), and are ranked based on the significance of GT insertion enrichment (p-value) in the sorted vs. the unsorted (control) cells. For the unsorted cells, the number of GT insertions in genes (regardless of orientation) is indicated for the complete dataset and for each gene (column B). For the sorted cells, the number of inactivating GT insertions in genes (sense and antisense insertions in exons and sense insertions in introns), as well as the number of sense or antisense GT insertions in exons or in introns, is indicated for the complete dataset and for each gene (columns C-G). Three measures of GT insertion enrichment are shown: the p-value and the FDR-corrected p-value (both derived from columns B and C), and the Intronic GT Insertion Orientation Bias (IGTIOB) score (derived from columns F and G). See Materials and methods for details. DOI: http://dx.doi.org/10.7554/eLife.21459.018 [file elife-21459-supp1.xlsx]

## Sheet: WNT negative reg.
	Unsorted cells	Sorted cells					Derived from columns B and C		Derived from columns F and G
	All GT insertions in genes	Inactivating GT insertions in genes	Sense GT insetions in exons	Antisense GT insetions in exons	Sense GT insetions in introns	Antisense GT insetions in introns	p-value	FDR-corrected p-value	IGTIOB score
Total for dataset:	208561	2618	262	250	2106	920
Gene
CSNK1A1	24	144	23	20	101	2	7.02302e-245	1.29575e-241	29.1185
APC	21	29	1	2	26	1	3.1207e-42	2.87884e-39	14.9782
PYY	4	4	0	0	4	0	1.59468e-06	0.00098073	3.737
CEP72	1	2	0	0	2	0	0.000457764	0.168915	1.74126
ZNF33A	1	2	0	0	2	0	0.000457764	0.168915	1.74126
MFGE8	2	2	0	0	2	0	0.000907962	0.239313	1.74126
TWIST1	2	2	1	1	0	0	0.000907962	0.239313	0
C19orf39	14	3	2	1	0	1	0.00113973	0.26285	-0.693147
ZMYND12	3	2	0	2	0	0	0.00150077	0.294146	0
CIRBP	16	3	0	0	3	0	0.00159429	0.294146	2.77259
C5orf30	4	2	1	0	1	0	0.00223259	0.294224	0.693147
LOC25845	4	2	1	0	1	0	0.00223259	0.294224	0.693147
POLR1D	4	2	0	1	1	0	0.00223259	0.294224	0.693147
TRAPPC2L	4	2	0	0	2	0	0.00223259	0.294224	1.74126
FAM109B	19	3	3	0	0	0	0.00246438	0.301015	0
BCKDHA	5	2	0	0	2	0	0.00309988	0.301015	1.74126
C16orf5	5	2	0	0	2	0	0.00309988	0.301015	1.74126
ITPRIPL2	5	2	0	2	0	0	0.00309988	0.301015	0
PRL	5	2	0	0	2	1	0.00309988	0.301015	1.04811
IFI6	6	2	0	0	2	0	0.00409915	0.310044	1.74126
PEX26	6	2	1	0	1	0	0.00409915	0.310044	0.693147
NARS2	199	8	0	0	8	0	0.00467483	0.310044	6.96504
NELL2	53	4	0	0	4	0	0.00555	0.310044	3.737
ADK	256	9	0	0	9	4	0.00640969	0.310044	3.91202
EML4	8	2	1	0	1	0	0.0064801	0.310044	0.693147
PDE1A	8	2	0	0	2	1	0.0064801	0.310044	1.04811
PPIA	8	2	0	0	2	0	0.0064801	0.310044	1.74126
FAM190A	89	5	0	0	5	0	0.0064859	0.310044	4.63163
DPYSL2	28	3	1	0	2	0	0.00662055	0.310044	1.74126
PARP1	29	3	0	0	3	1	0.00723864	0.310044	2.07944
BTBD19	9	2	1	1	0	0	0.00785514	0.310044	0
CAPN8	9	2	0	0	2	0	0.00785514	0.310044	1.74126
FGD6	9	2	0	0	2	0	0.00785514	0.310044	1.74126
MLXIP	9	2	1	0	1	1	0.00785514	0.310044	0
PLTP	9	2	0	0	2	1	0.00785514	0.310044	1.04811
TACR1	9	2	0	0	2	1	0.00785514	0.310044	1.04811
UBXN2A	9	2	0	0	2	0	0.00785514	0.310044	1.74126
UIMC1	9	2	0	0	2	1	0.00785514	0.310044	1.04811
ADD1	30	3	0	0	3	1	0.00788976	0.310044	2.07944
LOC647946	59	4	0	0	4	1	0.00789431	0.310044	3.04385
C12orf57	10	2	0	0	2	0	0.00934891	0.310044	1.74126
EP400NL	10	2	0	0	2	1	0.00934891	0.310044	1.04811
LONRF1	10	2	0	0	2	0	0.00934891	0.310044	1.74126
ITGB5	33	3	0	0	3	1	0.0100449	0.310044	2.07944
BRI3BP	11	2	1	1	0	0	0.0109583	0.310044	0
FXYD5	11	2	1	0	1	0	0.0109583	0.310044	0.693147
ADAMTS4	0	1	0	1	0	0	0.0124017	0.310044	0
ADM	0	1	0	1	0	0	0.0124017	0.310044	0
APOBEC3F	0	1	0	1	0	0	0.0124017	0.310044	0
C14orf48	0	1	0	0	1	0	0.0124017	0.310044	0.693147
C4orf46	0	1	0	0	1	0	0.0124017	0.310044	0.693147
CCL26	0	1	0	0	1	0	0.0124017	0.310044	0.693147
CD74	0	1	0	0	1	0	0.0124017	0.310044	0.693147
DDTL	0	1	0	0	1	0	0.0124017	0.310044	0.693147
F9	0	1	0	0	1	0	0.0124017	0.310044	0.693147
FAM160B2	0	1	0	0	1	0	0.0124017	0.310044	0.693147
FBLN2	0	1	0	1	0	0	0.0124017	0.310044	0
ISLR	0	1	1	0	0	0	0.0124017	0.310044	0
IZUMO1	0	1	0	1	0	0	0.0124017	0.310044	0
JPH3	0	1	0	0	1	0	0.0124017	0.310044	0.693147
LDHAL6A	0	1	0	0	1	0	0.0124017	0.310044	0.693147
MEFV	0	1	0	0	1	0	0.0124017	0.310044	0.693147
MYCBP	0	1	0	0	1	0	0.0124017	0.310044	0.693147
NRGN	0	1	0	0	1	0	0.0124017	0.310044	0.693147
POU3F3	0	1	1	0	0	0	0.0124017	0.310044	0
SERPINE2	0	1	0	0	1	0	0.0124017	0.310044	0.693147
SLC38A2	0	1	0	0	1	0	0.0124017	0.310044	0.693147
TMEM45B	0	1	0	0	1	0	0.0124017	0.310044	0.693147
YTHDF1	0	1	0	0	1	0	0.0124017	0.310044	0.693147
ZNF528	0	1	0	0	1	0	0.0124017	0.310044	0.693147
PPPDE2	12	2	0	0	2	1	0.0126801	0.310044	1.04811
FASTKD2	13	2	0	1	1	0	0.0145113	0.310044	0.693147
FLJ39582	13	2	0	2	0	0	0.0145113	0.310044	0
GCNT1	13	2	0	0	2	1	0.0145113	0.310044	1.04811
INCA1	13	2	0	2	0	0	0.0145113	0.310044	0
SFRS11	13	2	0	0	2	1	0.0145113	0.310044	1.04811
ACSM1	14	2	0	0	2	0	0.0164491	0.310044	1.74126
CAMK1D	14	2	0	0	2	0	0.0164491	0.310044	1.74126
KIAA1908	14	2	0	1	1	0	0.0164491	0.310044	0.693147
MLST8	14	2	0	1	1	0	0.0164491	0.310044	0.693147
ANK3	75	4	0	0	4	1	0.0170543	0.310044	3.04385
MIR548N	116	5	0	0	5	0	0.0179072	0.310044	4.63163
C19orf23	15	2	0	2	0	0	0.0184903	0.310044	0
COX5A	15	2	1	0	1	1	0.0184903	0.310044	0
HES7	15	2	0	0	2	0	0.0184903	0.310044	1.74126
KISS1R	15	2	1	0	1	1	0.0184903	0.310044	0
TMEM102	15	2	0	1	1	0	0.0184903	0.310044	0.693147
FBXO31	43	3	0	0	3	1	0.0194935	0.310044	2.07944
DCAF6	16	2	1	0	1	0	0.0206322	0.310044	0.693147
HBQ1	16	2	2	0	0	0	0.0206322	0.310044	0
ITGAE	16	2	0	0	2	0	0.0206322	0.310044	1.74126
PTRH2	16	2	0	0	2	0	0.0206322	0.310044	1.74126
BRE	44	3	0	0	3	1	0.0206342	0.310044	2.07944
LOC338799	168	6	1	2	3	0	0.0222168	0.310044	2.77259
APCDD1L	123	5	0	0	5	3	0.0222236	0.310044	1.85904
DNAJC2	17	2	1	0	1	0	0.022872	0.310044	0.693147
YWHAZ	17	2	0	1	1	0	0.022872	0.310044	0.693147
ZNF689	17	2	0	1	1	0	0.022872	0.310044	0.693147
BGN	1	1	0	0	1	0	0.0246496	0.310044	0.693147
C20orf103	1	1	1	0	0	0	0.0246496	0.310044	0
CACNA1H	1	1	0	0	1	0	0.0246496	0.310044	0.693147
CATSPER3	1	1	0	0	1	0	0.0246496	0.310044	0.693147
CCNG2	1	1	1	0	0	0	0.0246496	0.310044	0
CD82	1	1	0	0	1	0	0.0246496	0.310044	0.693147
CITED2	1	1	1	0	0	0	0.0246496	0.310044	0
COMMD5	1	1	0	0	1	0	0.0246496	0.310044	0.693147
CORO1B	1	1	1	0	0	0	0.0246496	0.310044	0
DEXI	1	1	0	0	1	0	0.0246496	0.310044	0.693147
DUSP1	1	1	0	0	1	0	0.0246496	0.310044	0.693147
ENDOG	1	1	1	0	0	0	0.0246496	0.310044	0
FAM83E	1	1	0	0	1	0	0.0246496	0.310044	0.693147
FAM98C	1	1	0	0	1	0	0.0246496	0.310044	0.693147
HRC	1	1	0	0	1	0	0.0246496	0.310044	0.693147
IGBP1	1	1	0	0	1	0	0.0246496	0.310044	0.693147
IGLON5	1	1	0	0	1	0	0.0246496	0.310044	0.693147
JHDM1D	1	1	0	0	1	0	0.0246496	0.310044	0.693147
KIAA0284	1	1	0	0	1	0	0.0246496	0.310044	0.693147
KIAA0319	1	1	0	0	1	0	0.0246496	0.310044	0.693147
KNDC1	1	1	1	0	0	0	0.0246496	0.310044	0
LIPC	1	1	0	0	1	0	0.0246496	0.310044	0.693147
LOC100287227	1	1	1	0	0	0	0.0246496	0.310044	0
LPO	1	1	0	0	1	0	0.0246496	0.310044	0.693147
MED6	1	1	0	0	1	0	0.0246496	0.310044	0.693147
NCKAP1L	1	1	0	0	1	0	0.0246496	0.310044	0.693147
NKX2-3	1	1	0	1	0	0	0.0246496	0.310044	0
NPEPPS	1	1	1	0	0	1	0.0246496	0.310044	-0.693147
PDIA6	1	1	1	0	0	0	0.0246496	0.310044	0
RFK	1	1	0	0	1	0	0.0246496	0.310044	0.693147
RGS13	1	1	0	0	1	0	0.0246496	0.310044	0.693147
RPS6KA3	1	1	0	0	1	1	0.0246496	0.310044	0
S100A13	1	1	0	0	1	0	0.0246496	0.310044	0.693147
S100A3	1	1	1	0	0	0	0.0246496	0.310044	0
SFRS13B	1	1	0	0	1	0	0.0246496	0.310044	0.693147
SFXN3	1	1	0	0	1	0	0.0246496	0.310044	0.693147
SHCBP1	1	1	0	0	1	0	0.0246496	0.310044	0.693147
SNAP23	1	1	0	0	1	0	0.0246496	0.310044	0.693147
SPATS1	1	1	0	0	1	0	0.0246496	0.310044	0.693147
STAB1	1	1	1	0	0	0	0.0246496	0.310044	0
TBCB	1	1	0	1	0	0	0.0246496	0.310044	0
TBRG1	1	1	0	0	1	0	0.0246496	0.310044	0.693147
TPR	1	1	0	0	1	0	0.0246496	0.310044	0.693147
TSGA10IP	1	1	0	0	1	0	0.0246496	0.310044	0.693147
UCHL3	1	1	0	0	1	0	0.0246496	0.310044	0.693147
VCPIP1	1	1	0	1	0	0	0.0246496	0.310044	0
ABCC2	18	2	0	0	2	0	0.0252068	0.310044	1.74126
CDKN1B	18	2	1	0	1	0	0.0252068	0.310044	0.693147
HEXIM1	18	2	1	1	0	0	0.0252068	0.310044	0
MC1R	18	2	1	1	0	0	0.0252068	0.310044	0
RP1-177G6.2	18	2	0	1	1	1	0.0252068	0.310044	0
SLC37A3	18	2	0	0	2	0	0.0252068	0.310044	1.74126
DNAJC5	19	2	0	1	1	0	0.027634	0.324316	0.693147
HIPK3	19	2	0	0	2	0	0.027634	0.324316	1.74126
SLC16A9	19	2	1	0	1	0	0.027634	0.324316	0.693147
ZC3H7B	19	2	0	0	2	0	0.027634	0.324316	1.74126
DCLK2	50	3	0	1	2	1	0.028232	0.324316	1.04811
CHST7	20	2	0	0	2	0	0.030151	0.324316	1.74126
CUL1	20	2	0	0	2	0	0.030151	0.324316	1.74126
CUX2	20	2	0	0	2	0	0.030151	0.324316	1.74126
CLCN3	21	2	0	1	1	1	0.0327551	0.324316	0
CXorf42	21	2	0	1	1	0	0.0327551	0.324316	0.693147
GNG7	95	4	0	0	4	2	0.0352667	0.324316	1.99574
CACNA2D3	96	4	0	0	4	2	0.0363872	0.324316	1.99574
ARL5C	2	1	0	0	1	0	0.0367456	0.324316	0.693147
AVL9	2	1	0	0	1	0	0.0367456	0.324316	0.693147
BEND4	2	1	0	0	1	0	0.0367456	0.324316	0.693147
C19orf42	2	1	0	0	1	0	0.0367456	0.324316	0.693147
C9orf114	2	1	0	0	1	0	0.0367456	0.324316	0.693147
CBX2	2	1	0	0	1	0	0.0367456	0.324316	0.693147
CCDC75	2	1	0	0	1	0	0.0367456	0.324316	0.693147
CDAN1	2	1	0	1	0	0	0.0367456	0.324316	0
CEBPA	2	1	1	0	0	0	0.0367456	0.324316	0
CPSF7	2	1	0	1	0	0	0.0367456	0.324316	0
CSNK2A2	2	1	1	0	0	0	0.0367456	0.324316	0
ERMP1	2	1	0	0	1	0	0.0367456	0.324316	0.693147
FBXW9	2	1	0	0	1	0	0.0367456	0.324316	0.693147
GRAMD1B	2	1	0	0	1	0	0.0367456	0.324316	0.693147
GRHL1	2	1	0	1	0	0	0.0367456	0.324316	0
GRINA	2	1	0	0	1	0	0.0367456	0.324316	0.693147
HERC6	2	1	0	0	1	0	0.0367456	0.324316	0.693147
IGFBP7	2	1	0	1	0	0	0.0367456	0.324316	0
INPP5J	2	1	0	0	1	0	0.0367456	0.324316	0.693147
ITIH5L	2	1	0	0	1	0	0.0367456	0.324316	0.693147
KLF11	2	1	0	0	1	0	0.0367456	0.324316	0.693147
LHX4	2	1	0	0	1	0	0.0367456	0.324316	0.693147
LOC100134713	2	1	1	0	0	0	0.0367456	0.324316	0
LOC143666	2	1	0	1	0	0	0.0367456	0.324316	0
LRRCC1	2	1	0	0	1	0	0.0367456	0.324316	0.693147
MGC16025	2	1	0	1	0	0	0.0367456	0.324316	0
MGC42105	2	1	0	0	1	0	0.0367456	0.324316	0.693147
MOSC1	2	1	0	0	1	0	0.0367456	0.324316	0.693147
MSX2	2	1	0	1	0	0	0.0367456	0.324316	0
NASP	2	1	0	0	1	0	0.0367456	0.324316	0.693147
NOTCH2	2	1	0	0	1	0	0.0367456	0.324316	0.693147
NPW	2	1	0	1	0	0	0.0367456	0.324316	0
OBSCN	2	1	0	0	1	0	0.0367456	0.324316	0.693147
PFN1	2	1	0	0	1	0	0.0367456	0.324316	0.693147
PKN1	2	1	0	0	1	0	0.0367456	0.324316	0.693147
SAMD14	2	1	0	0	1	1	0.0367456	0.324316	0
SLC25A1	2	1	0	0	1	0	0.0367456	0.324316	0.693147
SLC9A5	2	1	0	0	1	0	0.0367456	0.324316	0.693147
STOM	2	1	0	0	1	0	0.0367456	0.324316	0.693147
SUOX	2	1	0	0	1	0	0.0367456	0.324316	0.693147
TMEM229B	2	1	1	0	0	0	0.0367456	0.324316	0
UBXN1	2	1	0	0	1	0	0.0367456	0.324316	0.693147
ZBTB9	2	1	0	1	0	0	0.0367456	0.324316	0
ZNF12	2	1	0	1	0	0	0.0367456	0.324316	0
ZNHIT6	2	1	0	1	0	0	0.0367456	0.324316	0
C12orf65	23	2	1	0	1	0	0.0382146	0.324316	0.693147
GJC1	23	2	2	0	0	0	0.0382146	0.324316	0
PLEKHG4	23	2	1	1	0	0	0.0382146	0.324316	0
PRKCB	23	2	0	0	2	1	0.0382146	0.324316	1.04811
ZBTB38	23	2	0	0	2	0	0.0382146	0.324316	1.74126
ZNF335	23	2	0	0	2	0	0.0382146	0.324316	1.74126
CNTN6	57	3	0	0	3	0	0.0387157	0.324316	2.77259
SLC38A11	57	3	1	0	2	0	0.0387157	0.324316	1.74126
ADAMTS12	58	3	0	0	3	0	0.0403535	0.324316	2.77259
ADAM23	24	2	1	1	0	0	0.041065	0.324316	0
CASK	24	2	0	0	2	0	0.041065	0.324316	1.74126
INPP4B	24	2	0	0	2	0	0.041065	0.324316	1.74126
PROM1	24	2	0	0	2	0	0.041065	0.324316	1.74126
AGPAT3	25	2	0	0	2	1	0.0439926	0.324316	1.04811
BLM	26	2	0	0	2	0	0.0469951	0.324316	1.74126
CEP250	26	2	1	0	1	0	0.0469951	0.324316	0.693147
FSTL3	26	2	0	2	0	0	0.0469951	0.324316	0
PPP2R2B	26	2	0	0	2	0	0.0469951	0.324316	1.74126
ACOXL	3	1	0	0	1	0	0.0486914	0.324316	0.693147
BBS2	3	1	0	0	1	0	0.0486914	0.324316	0.693147
C20orf186	3	1	0	0	1	0	0.0486914	0.324316	0.693147
C9orf25	3	1	0	0	1	0	0.0486914	0.324316	0.693147
C9orf50	3	1	1	0	0	0	0.0486914	0.324316	0
CBR1	3	1	0	0	1	0	0.0486914	0.324316	0.693147
CCNH	3	1	0	0	1	0	0.0486914	0.324316	0.693147
CLECL1	3	1	0	0	1	0	0.0486914	0.324316	0.693147
DOM3Z	3	1	0	0	1	0	0.0486914	0.324316	0.693147
EPS8L2	3	1	1	0	0	0	0.0486914	0.324316	0
EXTL1	3	1	1	0	0	0	0.0486914	0.324316	0
FGF9	3	1	0	0	1	0	0.0486914	0.324316	0.693147
FLII	3	1	1	0	0	0	0.0486914	0.324316	0
GSTK1	3	1	0	0	1	0	0.0486914	0.324316	0.693147
GTPBP8	3	1	0	0	1	0	0.0486914	0.324316	0.693147
HIP1R	3	1	0	0	1	0	0.0486914	0.324316	0.693147
HRNBP3	3	1	0	0	1	0	0.0486914	0.324316	0.693147
IFI27L1	3	1	0	0	1	0	0.0486914	0.324316	0.693147
KLHL9	3	1	1	0	0	0	0.0486914	0.324316	0
LCP1	3	1	0	0	1	0	0.0486914	0.324316	0.693147
LDLRAP1	3	1	1	0	0	0	0.0486914	0.324316	0
LOC642852	3	1	1	0	0	0	0.0486914	0.324316	0
LUZP1	3	1	0	1	0	0	0.0486914	0.324316	0
MTERFD2	3	1	0	1	0	0	0.0486914	0.324316	0
MTMR1	3	1	0	0	1	1	0.0486914	0.324316	0
NEU3	3	1	0	0	1	0	0.0486914	0.324316	0.693147
NICN1	3	1	0	0	1	0	0.0486914	0.324316	0.693147
NTHL1	3	1	0	0	1	0	0.0486914	0.324316	0.693147
ORC1L	3	1	0	1	0	0	0.0486914	0.324316	0
PFKFB4	3	1	0	0	1	0	0.0486914	0.324316	0.693147
PKP4	3	1	0	0	1	0	0.0486914	0.324316	0.693147
PLSCR1	3	1	0	0	1	0	0.0486914	0.324316	0.693147
POLR2I	3	1	1	0	0	0	0.0486914	0.324316	0
POLR3GL	3	1	0	0	1	0	0.0486914	0.324316	0.693147
PRKD3	3	1	0	0	1	0	0.0486914	0.324316	0.693147
PSRC1	3	1	0	1	0	0	0.0486914	0.324316	0
RNF141	3	1	0	0	1	0	0.0486914	0.324316	0.693147
SIRT7	3	1	0	0	1	0	0.0486914	0.324316	0.693147
SLC43A3	3	1	0	0	1	0	0.0486914	0.324316	0.693147
TMC5	3	1	0	0	1	0	0.0486914	0.324316	0.693147
TPRA1	3	1	0	0	1	0	0.0486914	0.324316	0.693147
TRPC6	3	1	0	0	1	0	0.0486914	0.324316	0.693147
TSHR	3	1	1	0	0	0	0.0486914	0.324316	0
TSNARE1	3	1	0	0	1	0	0.0486914	0.324316	0.693147
TSSK6	3	1	0	1	0	0	0.0486914	0.324316	0
UBE2J2	3	1	0	0	1	0	0.0486914	0.324316	0.693147
UBE3A	3	1	0	0	1	0	0.0486914	0.324316	0.693147
WNT2B	3	1	0	0	1	0	0.0486914	0.324316	0.693147
XRCC6BP1	3	1	0	0	1	0	0.0486914	0.324316	0.693147
ZNF281	3	1	1	0	0	0	0.0486914	0.324316	0
ZNF438	3	1	0	0	1	0	0.0486914	0.324316	0.693147
ZNF543	3	1	0	0	1	0	0.0486914	0.324316	0.693147
SLC7A11	63	3	0	0	3	0	0.0490556	0.324632	2.77259
HIBADH	154	5	0	0	5	1	0.0491084	0.324632	3.93848
CLN6	27	2	0	0	2	0	0.0500701	0.324632	1.74126
SEMA5A	27	2	0	0	2	2	0.0500701	0.324632	0
SNX3	27	2	0	1	1	0	0.0500701	0.324632	0.693147
ATPBD4	65	3	0	0	3	0	0.0527717	0.324632	2.77259
EGLN3	65	3	0	0	3	0	0.0527717	0.324632	2.77259
FAM108C1	65	3	2	1	0	0	0.0527717	0.324632	0
MELK	28	2	0	0	2	0	0.0532155	0.324632	1.74126
GALNT13	29	2	0	0	2	0	0.0564289	0.324632	1.74126
SNUPN	29	2	2	0	0	0	0.0564289	0.324632	0
AGPAT9	30	2	0	1	1	0	0.0597083	0.324632	0.693147
C17orf86	30	2	0	2	0	2	0.0597083	0.324632	-1.74126
ANGEL1	4	1	0	0	1	0	0.0604891	0.324632	0.693147
ARHGAP4	4	1	0	0	1	0	0.0604891	0.324632	0.693147
ARL4C	4	1	0	1	0	0	0.0604891	0.324632	0
ARSD	4	1	0	0	1	0	0.0604891	0.324632	0.693147
BTG4	4	1	0	0	1	0	0.0604891	0.324632	0.693147
C1orf31	4	1	0	1	0	1	0.0604891	0.324632	-0.693147
C4orf10	4	1	0	1	0	0	0.0604891	0.324632	0
CALM2	4	1	0	0	1	0	0.0604891	0.324632	0.693147
CD2BP2	4	1	1	0	0	0	0.0604891	0.324632	0
CDC34	4	1	0	0	1	0	0.0604891	0.324632	0.693147
CILP	4	1	1	0	0	0	0.0604891	0.324632	0
COX16	4	1	0	0	1	0	0.0604891	0.324632	0.693147
CTNNAL1	4	1	0	0	1	0	0.0604891	0.324632	0.693147
DAGLA	4	1	0	0	1	0	0.0604891	0.324632	0.693147
E2F4	4	1	0	1	0	0	0.0604891	0.324632	0
HMGXB3	4	1	0	0	1	0	0.0604891	0.324632	0.693147
KLHDC1	4	1	0	0	1	0	0.0604891	0.324632	0.693147
KPNA3	4	1	0	1	0	0	0.0604891	0.324632	0
LOC220930	4	1	0	0	1	0	0.0604891	0.324632	0.693147
LOC646982	4	1	0	0	1	0	0.0604891	0.324632	0.693147
LYPLA2	4	1	0	0	1	0	0.0604891	0.324632	0.693147
MED29	4	1	1	0	0	0	0.0604891	0.324632	0
MPP7	4	1	0	0	1	0	0.0604891	0.324632	0.693147
MUC4	4	1	1	0	0	0	0.0604891	0.324632	0
MXD1	4	1	0	0	1	0	0.0604891	0.324632	0.693147
NAA30	4	1	1	0	0	0	0.0604891	0.324632	0
NCRNA00235	4	1	1	0	0	0	0.0604891	0.324632	0
NEIL2	4	1	1	0	0	0	0.0604891	0.324632	0
PAPD7	4	1	0	0	1	0	0.0604891	0.324632	0.693147
PLEKHA3	4	1	0	0	1	0	0.0604891	0.324632	0.693147
PNPLA7	4	1	0	1	0	0	0.0604891	0.324632	0
POC1A	4	1	0	0	1	0	0.0604891	0.324632	0.693147
RHOC	4	1	0	0	1	0	0.0604891	0.324632	0.693147
SLC25A21	4	1	0	0	1	0	0.0604891	0.324632	0.693147
SLC27A4	4	1	0	0	1	0	0.0604891	0.324632	0.693147
SLC41A2	4	1	0	0	1	1	0.0604891	0.324632	0
SMNDC1	4	1	1	0	0	0	0.0604891	0.324632	0
SNORD12C	4	1	1	0	0	0	0.0604891	0.324632	0
SPIN1	4	1	0	0	1	0	0.0604891	0.324632	0.693147
STK25	4	1	0	0	1	0	0.0604891	0.324632	0.693147
TBP	4	1	0	0	1	0	0.0604891	0.324632	0.693147
TENC1	4	1	0	0	1	0	0.0604891	0.324632	0.693147
THAP11	4	1	1	0	0	0	0.0604891	0.324632	0
TRIM35	4	1	0	1	0	0	0.0604891	0.324632	0
TUSC1	4	1	0	1	0	0	0.0604891	0.324632	0
VIM	4	1	0	0	1	0	0.0604891	0.324632	0.693147
WBP5	4	1	0	1	0	0	0.0604891	0.324632	0
ZBTB43	4	1	0	0	1	0	0.0604891	0.324632	0.693147
NCRNA00182	70	3	0	0	3	0	0.0626313	0.324632	2.77259
JMJD1C	31	2	0	0	2	0	0.0630514	0.324632	1.74126
MAPT	31	2	0	0	2	1	0.0630514	0.324632	1.04811
USP34	71	3	0	0	3	1	0.0646986	0.324632	2.07944
MAP4K3	221	6	0	0	6	2	0.0653432	0.324632	3.7216
APIP	32	2	0	0	2	0	0.0664562	0.324632	1.74126
CTPS2	32	2	1	1	0	0	0.0664562	0.324632	0
NUAK1	32	2	0	0	2	0	0.0664562	0.324632	1.74126
RALYL	32	2	0	0	2	0	0.0664562	0.324632	1.74126
SACS	32	2	0	0	2	0	0.0664562	0.324632	1.74126
SEC14L2	32	2	0	2	0	0	0.0664562	0.324632	0
XPO4	32	2	0	0	2	0	0.0664562	0.324632	1.74126
ZMYND8	169	5	0	0	5	3	0.0668996	0.324632	1.85904
NR6A1	119	4	0	0	4	2	0.067741	0.324632	1.99574
VIT	73	3	0	0	3	0	0.0689259	0.324632	2.77259
SLC25A16	33	2	0	0	2	0	0.0699207	0.324632	1.74126
YDJC	33	2	0	1	1	0	0.0699207	0.324632	0.693147
PTPRM	74	3	0	0	3	0	0.0710854	0.324632	2.77259
ANKRD27	5	1	0	0	1	0	0.0721404	0.324632	0.693147
ANKRD29	5	1	0	0	1	0	0.0721404	0.324632	0.693147
ARHGAP26	5	1	0	0	1	0	0.0721404	0.324632	0.693147
ASNA1	5	1	1	0	0	0	0.0721404	0.324632	0
BOP1	5	1	0	0	1	0	0.0721404	0.324632	0.693147
C20orf30	5	1	0	0	1	0	0.0721404	0.324632	0.693147
CN5H6.4	5	1	1	0	0	0	0.0721404	0.324632	0
EIF4H	5	1	0	0	1	0	0.0721404	0.324632	0.693147
GFM1	5	1	0	0	1	0	0.0721404	0.324632	0.693147
GGCT	5	1	0	1	0	0	0.0721404	0.324632	0
GMIP	5	1	0	0	1	0	0.0721404	0.324632	0.693147
GPR176	5	1	0	0	1	0	0.0721404	0.324632	0.693147
IGFBPL1	5	1	0	0	1	0	0.0721404	0.324632	0.693147
IL12A	5	1	0	1	0	0	0.0721404	0.324632	0
IL34	5	1	0	0	1	0	0.0721404	0.324632	0.693147
ISLR2	5	1	1	0	0	0	0.0721404	0.324632	0
KLHDC4	5	1	0	1	0	0	0.0721404	0.324632	0
LIPT2	5	1	0	1	0	0	0.0721404	0.324632	0
LOC100126784	5	1	0	1	0	0	0.0721404	0.324632	0
LTA4H	5	1	0	0	1	0	0.0721404	0.324632	0.693147
MADD	5	1	1	0	0	0	0.0721404	0.324632	0
MAST1	5	1	0	0	1	0	0.0721404	0.324632	0.693147
MBP	5	1	0	0	1	0	0.0721404	0.324632	0.693147
MESP1	5	1	1	0	0	0	0.0721404	0.324632	0
MTMR9L	5	1	1	0	0	0	0.0721404	0.324632	0
NDFIP1	5	1	0	0	1	0	0.0721404	0.324632	0.693147
NDUFAB1	5	1	0	0	1	1	0.0721404	0.324632	0
NPDC1	5	1	0	1	0	0	0.0721404	0.324632	0
OSTBETA	5	1	0	0	1	0	0.0721404	0.324632	0.693147
PDE12	5	1	1	0	0	0	0.0721404	0.324632	0
PHLPP2	5	1	0	0	1	0	0.0721404	0.324632	0.693147
PLEKHH1	5	1	0	0	1	0	0.0721404	0.324632	0.693147
PRKCH	5	1	0	0	1	0	0.0721404	0.324632	0.693147
PRMT6	5	1	1	0	0	0	0.0721404	0.324632	0
PRPF38B	5	1	0	0	1	0	0.0721404	0.324632	0.693147
RAB23	5	1	0	0	1	0	0.0721404	0.324632	0.693147
RAB3A	5	1	0	0	1	0	0.0721404	0.324632	0.693147
RALGAPB	5	1	0	0	1	0	0.0721404	0.324632	0.693147
RASA3	5	1	0	0	1	0	0.0721404	0.324632	0.693147
RBP1	5	1	0	0	1	0	0.0721404	0.324632	0.693147
RIMS4	5	1	0	0	1	0	0.0721404	0.324632	0.693147
ROCK1	5	1	0	1	0	0	0.0721404	0.324632	0
ROCK2	5	1	0	0	1	0	0.0721404	0.324632	0.693147
RTN2	5	1	0	0	1	0	0.0721404	0.324632	0.693147
SLC39A7	5	1	0	1	0	0	0.0721404	0.324632	0
SLC47A1	5	1	0	0	1	0	0.0721404	0.324632	0.693147
SLC9A3R1	5	1	0	0	1	0	0.0721404	0.324632	0.693147
TMUB2	5	1	1	0	0	0	0.0721404	0.324632	0
TPBG	5	1	1	0	0	0	0.0721404	0.324632	0
ZBTB44	5	1	0	0	1	0	0.0721404	0.324632	0.693147
ZIC2	5	1	0	0	1	0	0.0721404	0.324632	0.693147
ZNF358	5	1	0	0	1	0	0.0721404	0.324632	0.693147
ZNF521	5	1	0	1	0	0	0.0721404	0.324632	0
ZNF564	5	1	0	0	1	0	0.0721404	0.324632	0.693147
FLJ37453	75	3	0	3	0	1	0.0732749	0.328935	-0.693147
PLD6	35	2	0	1	1	0	0.0770206	0.329659	0.693147
RSBN1L	35	2	0	1	1	1	0.0770206	0.329659	0
VPS13D	178	5	0	0	5	1	0.0790773	0.329659	3.93848
SPEN	78	3	0	0	3	0	0.0800204	0.329659	2.77259
DAPK2	36	2	0	0	2	0	0.0806521	0.329659	1.74126
FILIP1	36	2	0	0	2	1	0.0806521	0.329659	1.04811
PLCE1	36	2	0	0	2	0	0.0806521	0.329659	1.74126
SPHK2	36	2	1	0	1	0	0.0806521	0.329659	0.693147
TXNDC15	36	2	2	0	0	0	0.0806521	0.329659	0
NXN	128	4	0	0	4	2	0.0828465	0.329659	1.99574
AGBL4	6	1	0	0	1	0	0.0836471	0.329659	0.693147
APTX	6	1	0	0	1	0	0.0836471	0.329659	0.693147
ARL5B	6	1	0	0	1	0	0.0836471	0.329659	0.693147
BCHE	6	1	0	1	0	0	0.0836471	0.329659	0
C13orf16	6	1	0	0	1	0	0.0836471	0.329659	0.693147
C1orf96	6	1	0	0	1	0	0.0836471	0.329659	0.693147
C5orf38	6	1	0	1	0	0	0.0836471	0.329659	0
CASP2	6	1	0	0	1	0	0.0836471	0.329659	0.693147
CDHR3	6	1	0	0	1	0	0.0836471	0.329659	0.693147
CHERP	6	1	0	0	1	0	0.0836471	0.329659	0.693147
CMTM3	6	1	0	1	0	0	0.0836471	0.329659	0
CYTH3	6	1	0	0	1	0	0.0836471	0.329659	0.693147
DDHD2	6	1	1	0	0	0	0.0836471	0.329659	0
DHRS3	6	1	0	0	1	1	0.0836471	0.329659	0
FAM18A	6	1	0	0	1	0	0.0836471	0.329659	0.693147
FCHO1	6	1	0	1	0	0	0.0836471	0.329659	0
FIG4	6	1	0	0	1	0	0.0836471	0.329659	0.693147
FLJ33630	6	1	0	0	1	1	0.0836471	0.329659	0
FLOT2	6	1	0	0	1	1	0.0836471	0.329659	0
HSPH1	6	1	0	1	0	0	0.0836471	0.329659	0
IQSEC2	6	1	0	0	1	0	0.0836471	0.329659	0.693147
KCNIP4	6	1	0	0	1	0	0.0836471	0.329659	0.693147
LOC100128164	6	1	1	0	0	0	0.0836471	0.329659	0
LOC100132354	6	1	0	0	1	0	0.0836471	0.329659	0.693147
MARVELD1	6	1	1	0	0	0	0.0836471	0.329659	0
MYO15B	6	1	0	0	1	0	0.0836471	0.329659	0.693147
NOP10	6	1	0	0	1	0	0.0836471	0.329659	0.693147
NTNG2	6	1	0	0	1	0	0.0836471	0.329659	0.693147
ORC5L	6	1	0	0	1	0	0.0836471	0.329659	0.693147
PHF21B	6	1	0	0	1	0	0.0836471	0.329659	0.693147
PITPNM3	6	1	1	0	0	0	0.0836471	0.329659	0
PRICKLE4	6	1	1	0	0	0	0.0836471	0.329659	0
PRKCSH	6	1	0	0	1	0	0.0836471	0.329659	0.693147
REXO4	6	1	0	0	1	1	0.0836471	0.329659	0
RIMS1	6	1	1	0	0	0	0.0836471	0.329659	0
SDAD1	6	1	1	0	0	0	0.0836471	0.329659	0
SLC10A3	6	1	1	0	0	0	0.0836471	0.329659	0
SLC8A1	6	1	0	0	1	0	0.0836471	0.329659	0.693147
SMS	6	1	0	0	1	0	0.0836471	0.329659	0.693147
SYNM	6	1	0	0	1	0	0.0836471	0.329659	0.693147
TBX19	6	1	0	0	1	0	0.0836471	0.329659	0.693147
TEX10	6	1	0	0	1	0	0.0836471	0.329659	0.693147
TKTL1	6	1	0	0	1	0	0.0836471	0.329659	0.693147
TRIM56	6	1	0	0	1	0	0.0836471	0.329659	0.693147
TSC22D4	6	1	1	0	0	0	0.0836471	0.329659	0
UBE2Q1	6	1	0	0	1	1	0.0836471	0.329659	0
VPS18	6	1	0	0	1	0	0.0836471	0.329659	0.693147
ATN1	37	2	1	1	0	0	0.0843355	0.329659	0
DENND5B	37	2	1	0	1	0	0.0843355	0.329659	0.693147
MAP2	37	2	0	0	2	0	0.0843355	0.329659	1.74126
RAD23A	37	2	0	0	2	1	0.0843355	0.329659	1.04811
RSF1	81	3	0	0	3	0	0.087024	0.331999	2.77259
SDCCAG8	81	3	0	0	3	1	0.087024	0.331999	2.07944
AHRR	38	2	0	0	2	3	0.088069	0.331999	-1.03133
CSK	38	2	0	0	2	0	0.088069	0.331999	1.74126
LOC100271722	38	2	1	0	1	1	0.088069	0.331999	0
PRKD1	82	3	0	0	3	0	0.0894142	0.331999	2.77259
NUDT3	39	2	0	0	2	1	0.0918506	0.331999	1.04811
ATF5	7	1	0	1	0	0	0.0950111	0.331999	0
ATP5I	7	1	0	0	1	0	0.0950111	0.331999	0.693147
B3GALT6	7	1	1	0	0	0	0.0950111	0.331999	0
CFTR	7	1	0	0	1	0	0.0950111	0.331999	0.693147
CIB2	7	1	0	0	1	0	0.0950111	0.331999	0.693147
CISD1	7	1	0	0	1	0	0.0950111	0.331999	0.693147
CNOT3	7	1	0	0	1	0	0.0950111	0.331999	0.693147
CNTROB	7	1	1	0	0	0	0.0950111	0.331999	0
COL18A1	7	1	0	0	1	0	0.0950111	0.331999	0.693147
COMTD1	7	1	0	1	0	0	0.0950111	0.331999	0
CSNK2A1	7	1	0	0	1	0	0.0950111	0.331999	0.693147
CWC27	7	1	0	0	1	0	0.0950111	0.331999	0.693147
DOPEY1	7	1	0	0	1	0	0.0950111	0.331999	0.693147
EBF2	7	1	0	0	1	0	0.0950111	0.331999	0.693147
ERCC5	7	1	0	1	0	0	0.0950111	0.331999	0
ESR2	7	1	1	0	0	0	0.0950111	0.331999	0
EZH2	7	1	0	0	1	0	0.0950111	0.331999	0.693147
FAS	7	1	0	0	1	0	0.0950111	0.331999	0.693147
GOT2	7	1	0	0	1	0	0.0950111	0.331999	0.693147
IP6K3	7	1	0	0	1	0	0.0950111	0.331999	0.693147
IRX5	7	1	0	0	1	0	0.0950111	0.331999	0.693147
ITGB1BP1	7	1	0	0	1	0	0.0950111	0.331999	0.693147
KIF5B	7	1	0	1	0	0	0.0950111	0.331999	0
LOC152217	7	1	1	0	0	0	0.0950111	0.331999	0
LOC400657	7	1	1	0	0	0	0.0950111	0.331999	0
LOC644538	7	1	0	1	0	0	0.0950111	0.331999	0
LRRK2	7	1	0	1	0	0	0.0950111	0.331999	0
LY75	7	1	0	0	1	0	0.0950111	0.331999	0.693147
NCAPD3	7	1	0	1	0	0	0.0950111	0.331999	0
POLD1	7	1	0	0	1	1	0.0950111	0.331999	0
RCN3	7	1	0	0	1	0	0.0950111	0.331999	0.693147
RGS17	7	1	0	0	1	0	0.0950111	0.331999	0.693147
RNASEH1	7	1	0	0	1	0	0.0950111	0.331999	0.693147
RRP8	7	1	0	0	1	1	0.0950111	0.331999	0
SH3RF2	7	1	0	0	1	0	0.0950111	0.331999	0.693147
SHROOM2	7	1	0	0	1	0	0.0950111	0.331999	0.693147
SLC30A1	7	1	0	1	0	0	0.0950111	0.331999	0
SMARCC2	7	1	0	0	1	0	0.0950111	0.331999	0.693147
ST7OT1	7	1	1	0	0	0	0.0950111	0.331999	0
SUSD5	7	1	0	0	1	0	0.0950111	0.331999	0.693147
TDO2	7	1	0	0	1	0	0.0950111	0.331999	0.693147
THBS2	7	1	0	0	1	0	0.0950111	0.331999	0.693147
TNFAIP6	7	1	0	0	1	0	0.0950111	0.331999	0.693147
TNFRSF21	7	1	0	0	1	0	0.0950111	0.331999	0.693147
TRPM8	7	1	0	0	1	1	0.0950111	0.331999	0
TSC2	7	1	0	0	1	0	0.0950111	0.331999	0.693147
TSSC1	7	1	0	0	1	0	0.0950111	0.331999	0.693147
UBE2O	7	1	0	0	1	0	0.0950111	0.331999	0.693147
ZNF195	7	1	0	0	1	0	0.0950111	0.331999	0.693147
ODZ2	40	2	0	0	2	1	0.0956787	0.33307	1.04811
TRDN	40	2	0	0	2	0	0.0956787	0.33307	1.74126
SUPT3H	85	3	0	0	3	0	0.0967465	0.336153	2.77259
ZNF462	86	3	0	1	2	1	0.0992433	0.336773	1.04811
DMXL1	41	2	0	0	2	1	0.0995515	0.336773	1.04811
HELZ	41	2	0	0	2	0	0.0995515	0.336773	1.74126
TBC1D14	41	2	0	0	2	0	0.0995515	0.336773	1.74126
ACAP3	8	1	0	0	1	0	0.106234	0.336773	0.693147
ATP8B2	8	1	0	0	1	0	0.106234	0.336773	0.693147
BCR	8	1	1	0	0	0	0.106234	0.336773	0
C16orf72	8	1	0	0	1	0	0.106234	0.336773	0.693147
C3orf71	8	1	0	1	0	0	0.106234	0.336773	0
CYB5D1	8	1	1	0	0	0	0.106234	0.336773	0
DHX37	8	1	0	0	1	0	0.106234	0.336773	0.693147
DPYS	8	1	0	0	1	0	0.106234	0.336773	0.693147
EIF3E	8	1	0	0	1	0	0.106234	0.336773	0.693147
FAM19A4	8	1	0	0	1	0	0.106234	0.336773	0.693147
FAM84A	8	1	0	1	0	0	0.106234	0.336773	0
FBN1	8	1	0	0	1	0	0.106234	0.336773	0.693147
FUT11	8	1	1	0	0	0	0.106234	0.336773	0
GARS	8	1	1	0	0	0	0.106234	0.336773	0
GFPT2	8	1	0	0	1	1	0.106234	0.336773	0
GMCL1	8	1	0	1	0	0	0.106234	0.336773	0
HMGB1	8	1	0	0	1	0	0.106234	0.336773	0.693147
LIN9	8	1	0	0	1	0	0.106234	0.336773	0.693147
LRDD	8	1	0	0	1	0	0.106234	0.336773	0.693147
MAGEF1	8	1	0	1	0	0	0.106234	0.336773	0
MBD4	8	1	0	1	0	0	0.106234	0.336773	0
MGAT4B	8	1	0	0	1	0	0.106234	0.336773	0.693147
MLLT4	8	1	0	0	1	0	0.106234	0.336773	0.693147
NDUFB9	8	1	0	0	1	1	0.106234	0.336773	0
NOTCH3	8	1	0	0	1	0	0.106234	0.336773	0.693147
NR2F6	8	1	1	0	0	2	0.106234	0.336773	-1.74126
NUPL2	8	1	1	0	0	0	0.106234	0.336773	0
PHF11	8	1	0	0	1	0	0.106234	0.336773	0.693147
PNPLA3	8	1	0	0	1	0	0.106234	0.336773	0.693147
POLL	8	1	0	0	1	0	0.106234	0.336773	0.693147
PRDX2	8	1	0	1	0	0	0.106234	0.336773	0
PRPF39	8	1	0	0	1	0	0.106234	0.336773	0.693147
PRPF4	8	1	0	0	1	0	0.106234	0.336773	0.693147
RGP1	8	1	0	0	1	0	0.106234	0.336773	0.693147
SLC27A5	8	1	0	1	0	0	0.106234	0.336773	0
SMC5	8	1	0	0	1	0	0.106234	0.336773	0.693147
SRR	8	1	0	0	1	0	0.106234	0.336773	0.693147
TAOK2	8	1	1	0	0	0	0.106234	0.336773	0
TMEM136	8	1	0	0	1	0	0.106234	0.336773	0.693147
TMEM150C	8	1	0	0	1	0	0.106234	0.336773	0.693147
TUFT1	8	1	0	0	1	0	0.106234	0.336773	0.693147
ULK3	8	1	1	0	0	1	0.106234	0.336773	-0.693147
WDFY4	8	1	0	0	1	0	0.106234	0.336773	0.693147
ZADH2	8	1	0	0	1	0	0.106234	0.336773	0.693147
ZC3H8	8	1	0	0	1	0	0.106234	0.336773	0.693147
ZKSCAN5	8	1	1	0	0	0	0.106234	0.336773	0
ZNF267	8	1	0	0	1	1	0.106234	0.336773	0
ANGPT1	141	4	0	1	3	3	0.107286	0.338206	0
CCDC46	43	2	1	0	1	0	0.107424	0.338206	0.693147
RPTOR	43	2	0	0	2	0	0.107424	0.338206	1.74126
BMF	143	4	1	1	2	1	0.111305	0.338206	1.04811
TMEM26	44	2	1	0	1	0	0.111421	0.338206	0.693147
CHD9	91	3	0	1	2	1	0.112105	0.338206	1.04811
CSMD3	91	3	0	0	3	0	0.112105	0.338206	2.77259
AHSA2	9	1	0	1	0	0	0.117318	0.338206	0
AKAP1	9	1	0	0	1	0	0.117318	0.338206	0.693147
ALS2CR4	9	1	0	0	1	0	0.117318	0.338206	0.693147
ARHGEF19	9	1	0	0	1	0	0.117318	0.338206	0.693147
ARID4B	9	1	0	1	0	0	0.117318	0.338206	0
BET3L	9	1	0	0	1	0	0.117318	0.338206	0.693147
C14orf4	9	1	1	0	0	0	0.117318	0.338206	0
C1orf89	9	1	1	0	0	0	0.117318	0.338206	0
CORO2B	9	1	0	0	1	0	0.117318	0.338206	0.693147
CPEB4	9	1	0	0	1	0	0.117318	0.338206	0.693147
EPS8	9	1	0	0	1	0	0.117318	0.338206	0.693147
ETV2	9	1	1	0	0	0	0.117318	0.338206	0
FAM161A	9	1	0	0	1	0	0.117318	0.338206	0.693147
FAM169A	9	1	0	0	1	0	0.117318	0.338206	0.693147
FAM193A	9	1	0	0	1	0	0.117318	0.338206	0.693147
FIS1	9	1	0	0	1	0	0.117318	0.338206	0.693147
GEN1	9	1	1	0	0	0	0.117318	0.338206	0
GLT25D1	9	1	0	0	1	1	0.117318	0.338206	0
GNA15	9	1	0	0	1	0	0.117318	0.338206	0.693147
KIAA1109	9	1	0	0	1	0	0.117318	0.338206	0.693147
KLF13	9	1	0	0	1	0	0.117318	0.338206	0.693147
MKS1	9	1	1	0	0	0	0.117318	0.338206	0
MORN1	9	1	0	0	1	0	0.117318	0.338206	0.693147
MUS81	9	1	0	1	0	1	0.117318	0.338206	-0.693147
NFKBIZ	9	1	1	0	0	1	0.117318	0.338206	-0.693147
OPA1	9	1	0	0	1	0	0.117318	0.338206	0.693147
PCSK6	9	1	0	0	1	0	0.117318	0.338206	0.693147
POR	9	1	0	0	1	0	0.117318	0.338206	0.693147
POU1F1	9	1	0	0	1	0	0.117318	0.338206	0.693147
PPM1G	9	1	0	0	1	0	0.117318	0.338206	0.693147
RAD18	9	1	0	0	1	0	0.117318	0.338206	0.693147
RDH10	9	1	0	0	1	0	0.117318	0.338206	0.693147
RHBDD2	9	1	0	0	1	0	0.117318	0.338206	0.693147
RIF1	9	1	0	0	1	0	0.117318	0.338206	0.693147
RIPK1	9	1	0	0	1	0	0.117318	0.338206	0.693147
SLC37A4	9	1	0	1	0	0	0.117318	0.338206	0
SLC5A10	9	1	0	0	1	0	0.117318	0.338206	0.693147
SOX13	9	1	0	0	1	0	0.117318	0.338206	0.693147
STT3B	9	1	0	0	1	0	0.117318	0.338206	0.693147
TAPBP	9	1	0	1	0	0	0.117318	0.338206	0
TRAPPC10	9	1	0	1	0	0	0.117318	0.338206	0
TSC22D3	9	1	0	0	1	1	0.117318	0.338206	0
TYMP	9	1	1	0	0	0	0.117318	0.338206	0
TYRO3	9	1	0	0	1	0	0.117318	0.338206	0.693147
UBE2G2	9	1	0	0	1	0	0.117318	0.338206	0.693147
VTI1B	9	1	0	0	1	1	0.117318	0.338206	0
ZBTB32	9	1	0	0	1	0	0.117318	0.338206	0.693147
ZDHHC17	9	1	0	0	1	0	0.117318	0.338206	0.693147
ZFYVE16	9	1	0	0	1	0	0.117318	0.338206	0.693147
ZNF227	9	1	0	0	1	0	0.117318	0.338206	0.693147
ZNF616	9	1	0	0	1	0	0.117318	0.338206	0.693147
STK4	46	2	0	0	2	0	0.119528	0.343503	1.74126
STX16	46	2	0	0	2	1	0.119528	0.343503	1.04811
CDK2AP1	94	3	0	1	2	2	0.12011	0.344104	0
PPP3CC	94	3	0	1	2	1	0.12011	0.344104	1.04811
NLK	204	5	0	0	5	3	0.1203	0.344113	1.85904
CNTLN	95	3	0	0	3	1	0.122824	0.34699	2.07944
EFTUD1	47	2	0	0	2	1	0.123634	0.34699	1.04811
LDB1	47	2	0	1	1	0	0.123634	0.34699	0.693147
SCAND2	47	2	0	1	1	0	0.123634	0.34699	0.693147
SIN3A	96	3	0	0	3	0	0.12556	0.34699	2.77259
KIAA1598	48	2	0	0	2	0	0.127774	0.34699	1.74126
P4HTM	48	2	1	0	1	0	0.127774	0.34699	0.693147
TBC1D23	48	2	0	0	2	2	0.127774	0.34699	0
C9orf95	10	1	0	0	1	0	0.128264	0.34699	0.693147
CEBPB	10	1	0	1	0	0	0.128264	0.34699	0
CHSY1	10	1	1	0	0	0	0.128264	0.34699	0
CSRP2	10	1	0	0	1	0	0.128264	0.34699	0.693147
CTBS	10	1	0	0	1	0	0.128264	0.34699	0.693147
DPP7	10	1	0	1	0	0	0.128264	0.34699	0
EPSTI1	10	1	0	0	1	0	0.128264	0.34699	0.693147
FAM120A	10	1	0	0	1	0	0.128264	0.34699	0.693147
FAM53C	10	1	0	0	1	0	0.128264	0.34699	0.693147
FAM69B	10	1	1	0	0	0	0.128264	0.34699	0
FASTK	10	1	0	0	1	0	0.128264	0.34699	0.693147
MEGF8	10	1	1	0	0	0	0.128264	0.34699	0
MEX3A	10	1	1	0	0	0	0.128264	0.34699	0
MYO5C	10	1	0	0	1	0	0.128264	0.34699	0.693147
NAA50	10	1	0	1	0	0	0.128264	0.34699	0
NHLRC2	10	1	1	0	0	1	0.128264	0.34699	-0.693147
PCNP	10	1	0	0	1	0	0.128264	0.34699	0.693147
RBM41	10	1	0	0	1	0	0.128264	0.34699	0.693147
RGS20	10	1	0	0	1	0	0.128264	0.34699	0.693147
SCAMP1	10	1	0	0	1	0	0.128264	0.34699	0.693147
SMEK2	10	1	0	0	1	0	0.128264	0.34699	0.693147
STK31	10	1	0	0	1	1	0.128264	0.34699	0
STX8	10	1	0	0	1	0	0.128264	0.34699	0.693147
THNSL1	10	1	0	0	1	0	0.128264	0.34699	0.693147
THOC4	10	1	0	0	1	1	0.128264	0.34699	0
TSGA14	10	1	0	0	1	0	0.128264	0.34699	0.693147
XRCC4	10	1	0	0	1	0	0.128264	0.34699	0.693147
ZDHHC1	10	1	0	0	1	0	0.128264	0.34699	0.693147
ZNRD1	10	1	0	1	0	0	0.128264	0.34699	0
HUWE1	49	2	0	0	2	2	0.131947	0.351016	0
IDH3A	49	2	0	0	2	1	0.131947	0.351016	1.04811
SLC4A8	50	2	0	0	2	0	0.13615	0.351016	1.74126
ST8SIA4	50	2	0	0	2	1	0.13615	0.351016	1.04811
FAM198B	100	3	0	1	2	0	0.136719	0.351016	1.74126
ADCY10	11	1	0	0	1	0	0.139075	0.351016	0.693147
ALKBH4	11	1	0	0	1	0	0.139075	0.351016	0.693147
AP1S2	11	1	0	0	1	0	0.139075	0.351016	0.693147
ARID4A	11	1	0	0	1	0	0.139075	0.351016	0.693147
ASAP1	11	1	0	0	1	0	0.139075	0.351016	0.693147
ASPH	11	1	0	0	1	0	0.139075	0.351016	0.693147
ATP5S	11	1	1	0	0	0	0.139075	0.351016	0
BTBD11	11	1	0	0	1	0	0.139075	0.351016	0.693147
C1orf144	11	1	0	0	1	0	0.139075	0.351016	0.693147
C1orf86	11	1	0	0	1	0	0.139075	0.351016	0.693147
CACNA2D4	11	1	0	0	1	0	0.139075	0.351016	0.693147
CCDC137	11	1	1	0	0	0	0.139075	0.351016	0
CFLP1	11	1	0	0	1	0	0.139075	0.351016	0.693147
COL6A4P1	11	1	1	0	0	0	0.139075	0.351016	0
CYR61	11	1	1	0	0	0	0.139075	0.351016	0
EEF1B2	11	1	0	1	0	0	0.139075	0.351016	0
FAM57A	11	1	0	1	0	0	0.139075	0.351016	0
FDX1	11	1	0	0	1	0	0.139075	0.351016	0.693147
FKBP3	11	1	0	0	1	0	0.139075	0.351016	0.693147
FLJ37543	11	1	0	0	1	0	0.139075	0.351016	0.693147
GPR173	11	1	0	1	0	0	0.139075	0.351016	0
IL4I1	11	1	0	0	1	1	0.139075	0.351016	0
LMLN	11	1	0	0	1	0	0.139075	0.351016	0.693147
LOC63930	11	1	0	0	1	1	0.139075	0.351016	0
LSM7	11	1	0	0	1	0	0.139075	0.351016	0.693147
MGRN1	11	1	0	0	1	0	0.139075	0.351016	0.693147
NCRNA00265	11	1	0	0	1	0	0.139075	0.351016	0.693147
NUP62	11	1	0	0	1	1	0.139075	0.351016	0
ODF3B	11	1	1	0	0	0	0.139075	0.351016	0
P2RX5	11	1	0	0	1	1	0.139075	0.351016	0
PLB1	11	1	0	0	1	0	0.139075	0.351016	0.693147
PMS1	11	1	0	0	1	1	0.139075	0.351016	0
PNRC1	11	1	0	1	0	0	0.139075	0.351016	0
PPEF1	11	1	0	0	1	0	0.139075	0.351016	0.693147
RBM4B	11	1	0	0	1	0	0.139075	0.351016	0.693147
RFX7	11	1	0	0	1	0	0.139075	0.351016	0.693147
SDCCAG3	11	1	0	1	0	0	0.139075	0.351016	0
SOCS4	11	1	0	0	1	0	0.139075	0.351016	0.693147
SRRM1	11	1	1	0	0	0	0.139075	0.351016	0
TGFBR1	11	1	0	0	1	0	0.139075	0.351016	0.693147
TMED5	11	1	0	0	1	0	0.139075	0.351016	0.693147
TYSND1	11	1	0	1	0	0	0.139075	0.351016	0
USP19	11	1	0	0	1	1	0.139075	0.351016	0
ZNF828	11	1	1	0	0	0	0.139075	0.351016	0
NCOA2	101	3	0	0	3	1	0.139559	0.351658	2.07944
TANC2	866	15	0	0	15	9	0.13971	0.351658	3.44133
HMOX2	51	2	0	0	2	0	0.140382	0.352386	1.74126
RTKN2	51	2	1	0	1	0	0.140382	0.352386	0.693147
OTX2OS1	467	9	0	0	9	3	0.14186	0.354219	4.87643
COL19A1	102	3	0	0	3	0	0.14242	0.354219	2.77259
SGIP1	52	2	0	0	2	0	0.144641	0.354219	1.74126
MTMR3	159	4	0	0	4	3	0.145724	0.354219	0.96441
SCAPER	160	4	0	1	3	3	0.148	0.354219	0
MSI2	104	3	0	0	3	2	0.148199	0.354219	1.03133
FHOD3	53	2	0	0	2	0	0.148928	0.354219	1.74126
KLF7	53	2	0	0	2	0	0.148928	0.354219	1.74126
PRMT3	53	2	0	0	2	0	0.148928	0.354219	1.74126
ACBD6	12	1	0	0	1	0	0.149751	0.354219	0.693147
AIMP1	12	1	0	1	0	0	0.149751	0.354219	0
ASXL2	12	1	0	0	1	0	0.149751	0.354219	0.693147
C10orf28	12	1	0	0	1	1	0.149751	0.354219	0
C1orf83	12	1	1	0	0	0	0.149751	0.354219	0
C8orf58	12	1	1	0	0	0	0.149751	0.354219	0
CBFB	12	1	0	0	1	0	0.149751	0.354219	0.693147
CDC14B	12	1	0	0	1	0	0.149751	0.354219	0.693147
CDC42SE1	12	1	0	0	1	0	0.149751	0.354219	0.693147
CERK	12	1	0	0	1	0	0.149751	0.354219	0.693147
CHPT1	12	1	0	1	0	0	0.149751	0.354219	0
DPH5	12	1	0	0	1	1	0.149751	0.354219	0
EBP	12	1	0	0	1	0	0.149751	0.354219	0.693147
EIF2C4	12	1	0	0	1	0	0.149751	0.354219	0.693147
FAM107B	12	1	0	0	1	0	0.149751	0.354219	0.693147
GAA	12	1	0	0	1	0	0.149751	0.354219	0.693147
GPCPD1	12	1	0	0	1	0	0.149751	0.354219	0.693147
IARS	12	1	0	0	1	1	0.149751	0.354219	0
KIAA0174	12	1	0	0	1	0	0.149751	0.354219	0.693147
KIF1A	12	1	0	0	1	1	0.149751	0.354219	0
LRCH2	12	1	0	0	1	0	0.149751	0.354219	0.693147
MAP4K5	12	1	0	0	1	0	0.149751	0.354219	0.693147
NIPAL1	12	1	0	0	1	0	0.149751	0.354219	0.693147
NIPAL3	12	1	0	0	1	0	0.149751	0.354219	0.693147
PC	12	1	0	0	1	0	0.149751	0.354219	0.693147
RNF144A	12	1	0	0	1	1	0.149751	0.354219	0
SFRS9	12	1	0	0	1	0	0.149751	0.354219	0.693147
SIK2	12	1	0	0	1	0	0.149751	0.354219	0.693147
SP4	12	1	0	0	1	0	0.149751	0.354219	0.693147
ST7	12	1	0	0	1	0	0.149751	0.354219	0.693147
SUFU	12	1	0	0	1	0	0.149751	0.354219	0.693147
TRIM37	12	1	0	0	1	0	0.149751	0.354219	0.693147
TSPAN3	12	1	0	0	1	0	0.149751	0.354219	0.693147
WDR90	12	1	0	0	1	0	0.149751	0.354219	0.693147
WIZ	12	1	0	0	1	0	0.149751	0.354219	0.693147
ZNF787	12	1	0	0	1	0	0.149751	0.354219	0.693147
PLCB1	105	3	1	0	2	2	0.151117	0.356748	0
HCK	54	2	0	0	2	2	0.15324	0.356748	0
TXNRD1	54	2	0	0	2	0	0.15324	0.356748	1.74126
AK3	13	1	0	0	1	1	0.160295	0.356748	0
ALKBH2	13	1	0	0	1	0	0.160295	0.356748	0.693147
ARID1A	13	1	0	0	1	0	0.160295	0.356748	0.693147
C12orf23	13	1	1	0	0	0	0.160295	0.356748	0
C15orf34	13	1	0	1	0	0	0.160295	0.356748	0
C17orf89	13	1	0	0	1	0	0.160295	0.356748	0.693147
C1orf216	13	1	0	0	1	0	0.160295	0.356748	0.693147
CIC	13	1	0	0	1	0	0.160295	0.356748	0.693147
CNNM4	13	1	0	1	0	0	0.160295	0.356748	0
DUSP9	13	1	0	0	1	0	0.160295	0.356748	0.693147
FKBP9	13	1	0	0	1	0	0.160295	0.356748	0.693147
GABPB2	13	1	0	0	1	0	0.160295	0.356748	0.693147
GPR107	13	1	1	0	0	0	0.160295	0.356748	0
GSK3B	13	1	0	0	1	0	0.160295	0.356748	0.693147
HOXC8	13	1	1	0	0	0	0.160295	0.356748	0
LSM4	13	1	0	0	1	0	0.160295	0.356748	0.693147
LYSMD2	13	1	0	0	1	0	0.160295	0.356748	0.693147
MED12L	13	1	0	0	1	0	0.160295	0.356748	0.693147
MERTK	13	1	0	0	1	0	0.160295	0.356748	0.693147
MRPL2	13	1	1	0	0	0	0.160295	0.356748	0
NFATC4	13	1	0	1	0	0	0.160295	0.356748	0
NPAS1	13	1	0	0	1	0	0.160295	0.356748	0.693147
PFN4	13	1	0	0	1	0	0.160295	0.356748	0.693147
POFUT1	13	1	0	0	1	0	0.160295	0.356748	0.693147
PRDM15	13	1	0	0	1	0	0.160295	0.356748	0.693147
PSPC1	13	1	0	0	1	0	0.160295	0.356748	0.693147
PTER	13	1	0	0	1	0	0.160295	0.356748	0.693147
RAGE	13	1	0	0	1	0	0.160295	0.356748	0.693147
RUNX3	13	1	0	0	1	0	0.160295	0.356748	0.693147
SLBP	13	1	0	1	0	0	0.160295	0.356748	0
SLC19A1	13	1	0	0	1	0	0.160295	0.356748	0.693147
SVOPL	13	1	0	0	1	0	0.160295	0.356748	0.693147
SYTL4	13	1	1	0	0	0	0.160295	0.356748	0
TANC1	13	1	0	0	1	0	0.160295	0.356748	0.693147
TECPR2	13	1	0	0	1	1	0.160295	0.356748	0
THAP7	13	1	1	0	0	0	0.160295	0.356748	0
TNFSF11	13	1	0	0	1	0	0.160295	0.356748	0.693147
TOX2	13	1	0	0	1	0	0.160295	0.356748	0.693147
UBE2V2	13	1	0	0	1	0	0.160295	0.356748	0.693147
UBP1	13	1	0	0	1	0	0.160295	0.356748	0.693147
USP13	13	1	0	0	1	1	0.160295	0.356748	0
USP46	13	1	0	0	1	0	0.160295	0.356748	0.693147
WDFY2	13	1	0	0	1	0	0.160295	0.356748	0.693147
WDR25	13	1	0	0	1	0	0.160295	0.356748	0.693147
WNT10B	13	1	0	0	1	0	0.160295	0.356748	0.693147
ZNF576	13	1	1	0	0	0	0.160295	0.356748	0
C11orf30	56	2	0	0	2	0	0.161933	0.358664	1.74126
C1orf213	56	2	0	2	0	0	0.161933	0.358664	0
C9orf86	56	2	0	1	1	1	0.161933	0.358664	0
RAPGEF4	56	2	0	0	2	1	0.161933	0.358664	1.04811
CLIP1	57	2	0	0	2	0	0.166313	0.362863	1.74126
ASXL1	14	1	0	0	1	0	0.170708	0.362863	0.693147
C11orf59	14	1	0	0	1	0	0.170708	0.362863	0.693147
C12orf66	14	1	0	0	1	0	0.170708	0.362863	0.693147
C12orf72	14	1	0	0	1	0	0.170708	0.362863	0.693147
C3orf23	14	1	0	0	1	0	0.170708	0.362863	0.693147
C5orf32	14	1	0	0	1	0	0.170708	0.362863	0.693147
C9orf69	14	1	0	0	1	0	0.170708	0.362863	0.693147
CHST12	14	1	0	0	1	0	0.170708	0.362863	0.693147
CNPY1	14	1	0	0	1	0	0.170708	0.362863	0.693147
DCP1B	14	1	0	0	1	0	0.170708	0.362863	0.693147
DOK6	14	1	0	0	1	0	0.170708	0.362863	0.693147
FAM120AOS	14	1	0	1	0	0	0.170708	0.362863	0
FHL2	14	1	0	0	1	1	0.170708	0.362863	0
FOXO1	14	1	0	0	1	0	0.170708	0.362863	0.693147
GSTA4	14	1	0	0	1	0	0.170708	0.362863	0.693147
HDAC5	14	1	0	1	0	0	0.170708	0.362863	0
IFNGR2	14	1	1	0	0	0	0.170708	0.362863	0
JMY	14	1	0	0	1	0	0.170708	0.362863	0.693147
KLF10	14	1	0	0	1	0	0.170708	0.362863	0.693147
LDB3	14	1	0	0	1	1	0.170708	0.362863	0
LRRC69	14	1	0	0	1	1	0.170708	0.362863	0
MORC3	14	1	0	0	1	0	0.170708	0.362863	0.693147
NAGLU	14	1	0	1	0	0	0.170708	0.362863	0
PPFIA3	14	1	1	0	0	0	0.170708	0.362863	0
SLC12A4	14	1	0	0	1	0	0.170708	0.362863	0.693147
SNRNP200	14	1	0	0	1	0	0.170708	0.362863	0.693147
SPIN4	14	1	0	1	0	0	0.170708	0.362863	0
TBK1	14	1	0	0	1	1	0.170708	0.362863	0
TMLHE	14	1	0	0	1	0	0.170708	0.362863	0.693147
TRIM47	14	1	0	0	1	0	0.170708	0.362863	0.693147
TRIT1	14	1	0	0	1	0	0.170708	0.362863	0.693147
TSHZ3	14	1	0	0	1	0	0.170708	0.362863	0.693147
ZNF121	14	1	0	0	1	0	0.170708	0.362863	0.693147
RABGAP1	58	2	0	0	2	1	0.170713	0.362863	1.04811
GRID2	59	2	0	0	2	1	0.175132	0.371401	1.04811
HCRTR2	59	2	0	0	2	0	0.175132	0.371401	1.74126
AARSD1	15	1	1	0	0	0	0.180992	0.37269	0
ADPGK	15	1	0	0	1	0	0.180992	0.37269	0.693147
BCORL1	15	1	0	0	1	0	0.180992	0.37269	0.693147
C11orf54	15	1	0	0	1	0	0.180992	0.37269	0.693147
C14orf128	15	1	0	1	0	0	0.180992	0.37269	0
C5orf28	15	1	0	0	1	0	0.180992	0.37269	0.693147
CAMTA2	15	1	0	0	1	1	0.180992	0.37269	0
CCDC81	15	1	0	0	1	0	0.180992	0.37269	0.693147
CHRNB3	15	1	0	0	1	0	0.180992	0.37269	0.693147
KCTD15	15	1	0	0	1	0	0.180992	0.37269	0.693147
KIAA2018	15	1	0	0	1	0	0.180992	0.37269	0.693147
LAPTM4B	15	1	0	0	1	0	0.180992	0.37269	0.693147
LOC728723	15	1	1	0	0	0	0.180992	0.37269	0
LRRC14	15	1	0	1	0	0	0.180992	0.37269	0
LZTR1	15	1	0	0	1	0	0.180992	0.37269	0.693147
MDK	15	1	1	0	0	0	0.180992	0.37269	0
NAPEPLD	15	1	0	0	1	0	0.180992	0.37269	0.693147
PCNX	15	1	0	0	1	0	0.180992	0.37269	0.693147
PHC3	15	1	0	0	1	1	0.180992	0.37269	0
PRKD2	15	1	0	0	1	0	0.180992	0.37269	0.693147
PROX1	15	1	0	0	1	0	0.180992	0.37269	0.693147
PSMB5	15	1	1	0	0	0	0.180992	0.37269	0
RSU1	15	1	0	0	1	0	0.180992	0.37269	0.693147
S100A10	15	1	1	0	0	0	0.180992	0.37269	0
TUBB6	15	1	0	0	1	0	0.180992	0.37269	0.693147
VEGFC	15	1	0	0	1	1	0.180992	0.37269	0
GPC5	61	2	0	0	2	0	0.184022	0.377994	1.74126
WDR7	61	2	0	0	2	0	0.184022	0.377994	1.74126
ESRRG	116	3	0	0	3	2	0.184322	0.377994	1.03133
BSG	62	2	0	0	2	2	0.188492	0.377994	0
IGF2BP1	62	2	1	1	0	0	0.188492	0.377994	0
KDM4C	118	3	0	0	3	2	0.190554	0.377994	1.03133
ARIH1	16	1	0	0	1	0	0.191148	0.377994	0.693147
CLOCK	16	1	0	0	1	0	0.191148	0.377994	0.693147
CPSF2	16	1	0	1	0	0	0.191148	0.377994	0
EIF2B1	16	1	0	0	1	0	0.191148	0.377994	0.693147
FAM104B	16	1	0	0	1	0	0.191148	0.377994	0.693147
GRB10	16	1	0	0	1	0	0.191148	0.377994	0.693147
HOMER2	16	1	0	0	1	0	0.191148	0.377994	0.693147
HSBP1L1	16	1	0	0	1	1	0.191148	0.377994	0
IL17RE	16	1	0	1	0	0	0.191148	0.377994	0
IRF2	16	1	0	0	1	0	0.191148	0.377994	0.693147
KDELC2	16	1	0	0	1	0	0.191148	0.377994	0.693147
LRP2BP	16	1	0	1	0	0	0.191148	0.377994	0
LRP4	16	1	0	0	1	1	0.191148	0.377994	0
MAGEC3	16	1	0	0	1	0	0.191148	0.377994	0.693147
MLLT6	16	1	0	0	1	0	0.191148	0.377994	0.693147
MMAB	16	1	0	0	1	0	0.191148	0.377994	0.693147
MMP16	16	1	0	0	1	1	0.191148	0.377994	0
MPI	16	1	0	0	1	0	0.191148	0.377994	0.693147
MYL6B	16	1	1	0	0	0	0.191148	0.377994	0
NT5C2	16	1	0	0	1	0	0.191148	0.377994	0.693147
PREP	16	1	0	0	1	0	0.191148	0.377994	0.693147
PRKCE	16	1	0	0	1	0	0.191148	0.377994	0.693147
RASA2	16	1	0	0	1	0	0.191148	0.377994	0.693147
RPAIN	16	1	0	0	1	0	0.191148	0.377994	0.693147
SDF4	16	1	0	0	1	1	0.191148	0.377994	0
SDHAF2	16	1	0	0	1	1	0.191148	0.377994	0
SVIL	16	1	1	0	0	0	0.191148	0.377994	0
TBC1D4	16	1	0	1	0	0	0.191148	0.377994	0
UBE2J1	16	1	0	1	0	1	0.191148	0.377994	-0.693147
VPS54	16	1	0	0	1	0	0.191148	0.377994	0.693147
WEE1	16	1	0	1	0	0	0.191148	0.377994	0
AAK1	17	1	1	0	0	1	0.201179	0.386238	-0.693147
ATRNL1	17	1	0	0	1	0	0.201179	0.386238	0.693147
C18orf55	17	1	0	0	1	0	0.201179	0.386238	0.693147
CDH22	17	1	0	0	1	0	0.201179	0.386238	0.693147
COMMD8	17	1	0	0	1	0	0.201179	0.386238	0.693147
FAM55C	17	1	1	0	0	1	0.201179	0.386238	-0.693147
IPP	17	1	0	0	1	0	0.201179	0.386238	0.693147
JAG2	17	1	0	0	1	0	0.201179	0.386238	0.693147
KCNMA1	17	1	0	0	1	0	0.201179	0.386238	0.693147
KIF23	17	1	0	0	1	0	0.201179	0.386238	0.693147
MEIG1	17	1	1	0	0	1	0.201179	0.386238	-0.693147
NDUFB8	17	1	0	0	1	0	0.201179	0.386238	0.693147
NES	17	1	0	0	1	0	0.201179	0.386238	0.693147
PAPD4	17	1	0	0	1	0	0.201179	0.386238	0.693147
PAPOLA	17	1	1	0	0	0	0.201179	0.386238	0
PHF23	17	1	0	0	1	0	0.201179	0.386238	0.693147
PPIB	17	1	0	0	1	0	0.201179	0.386238	0.693147
REL	17	1	0	0	1	0	0.201179	0.386238	0.693147
SERPINB6	17	1	0	1	0	0	0.201179	0.386238	0
SFT2D3	17	1	0	1	0	0	0.201179	0.386238	0
SMYD2	17	1	0	0	1	0	0.201179	0.386238	0.693147
STXBP5	17	1	0	0	1	1	0.201179	0.386238	0
TGFBR2	17	1	0	0	1	0	0.201179	0.386238	0.693147
TGFBR3	17	1	0	0	1	2	0.201179	0.386238	-1.04811
TOMM40L	17	1	0	0	1	0	0.201179	0.386238	0.693147
TSEN2	17	1	0	0	1	0	0.201179	0.386238	0.693147
ZBTB8A	17	1	0	0	1	1	0.201179	0.386238	0
ZNF524	17	1	0	0	1	1	0.201179	0.386238	0
HTR2C	65	2	0	0	2	0	0.201983	0.386977	1.74126
LRRTM3	65	2	1	0	1	1	0.201983	0.386977	0
UNK	122	3	0	0	3	3	0.203173	0.388853	0
PDE4DIP	66	2	1	0	1	0	0.206505	0.391802	0.693147
TRAF3	66	2	0	0	2	0	0.206505	0.391802	1.74126
CDH2	67	2	1	0	1	2	0.211037	0.391802	-1.04811
ANLN	18	1	0	0	1	1	0.211085	0.391802	0
BAHCC1	18	1	0	0	1	0	0.211085	0.391802	0.693147
C9orf102	18	1	0	0	1	0	0.211085	0.391802	0.693147
CC2D2A	18	1	0	0	1	0	0.211085	0.391802	0.693147
CHEK1	18	1	0	1	0	0	0.211085	0.391802	0
CLK3	18	1	0	0	1	0	0.211085	0.391802	0.693147
DDX42	18	1	0	0	1	0	0.211085	0.391802	0.693147
ELAVL2	18	1	0	0	1	0	0.211085	0.391802	0.693147
FAT3	18	1	0	0	1	0	0.211085	0.391802	0.693147
IRAK1	18	1	0	0	1	0	0.211085	0.391802	0.693147
MAP2K1	18	1	0	0	1	0	0.211085	0.391802	0.693147
MTFMT	18	1	0	0	1	1	0.211085	0.391802	0
MYLPF	18	1	0	1	0	0	0.211085	0.391802	0
RAB11A	18	1	0	0	1	0	0.211085	0.391802	0.693147
RAB26	18	1	0	0	1	0	0.211085	0.391802	0.693147
RPS19	18	1	0	0	1	0	0.211085	0.391802	0.693147
SCAF1	18	1	0	0	1	1	0.211085	0.391802	0
SLC16A1	18	1	0	1	0	0	0.211085	0.391802	0
SLC16A10	18	1	0	0	1	0	0.211085	0.391802	0.693147
SLC9A7	18	1	0	0	1	2	0.211085	0.391802	-1.04811
SYNJ1	18	1	0	0	1	0	0.211085	0.391802	0.693147
TCEA3	18	1	0	0	1	0	0.211085	0.391802	0.693147
TMEM68	18	1	0	0	1	0	0.211085	0.391802	0.693147
UNKL	18	1	0	0	1	0	0.211085	0.391802	0.693147
XKR3	18	1	0	0	1	0	0.211085	0.391802	0.693147
YTHDF3	18	1	0	0	1	0	0.211085	0.391802	0.693147
ZNF507	18	1	0	0	1	0	0.211085	0.391802	0.693147
DSCR3	68	2	0	0	2	2	0.215579	0.399741	0
FAM186A	69	2	0	0	2	0	0.220129	0.401084	1.74126
ATP1A1	19	1	1	0	0	0	0.220868	0.401084	0
CDC73	19	1	0	0	1	1	0.220868	0.401084	0
CHD7	19	1	0	0	1	0	0.220868	0.401084	0.693147
DTNBP1	19	1	0	0	1	0	0.220868	0.401084	0.693147
HHEX	19	1	0	0	1	1	0.220868	0.401084	0
HIPK2	19	1	0	0	1	0	0.220868	0.401084	0.693147
HOXA10	19	1	0	1	0	0	0.220868	0.401084	0
KLHL24	19	1	0	0	1	0	0.220868	0.401084	0.693147
LOC253724	19	1	0	0	1	1	0.220868	0.401084	0
NRM	19	1	0	0	1	0	0.220868	0.401084	0.693147
PPP1R13L	19	1	0	0	1	0	0.220868	0.401084	0.693147
RAF1	19	1	0	0	1	0	0.220868	0.401084	0.693147
RASSF1	19	1	0	1	0	0	0.220868	0.401084	0
SENP3	19	1	0	1	0	0	0.220868	0.401084	0
SFRS8	19	1	0	0	1	0	0.220868	0.401084	0.693147
TMEM138	19	1	0	0	1	0	0.220868	0.401084	0.693147
USP18	19	1	0	0	1	0	0.220868	0.401084	0.693147
USP22	19	1	0	0	1	0	0.220868	0.401084	0.693147
WDR45	19	1	0	0	1	0	0.220868	0.401084	0.693147
ZC3H10	19	1	0	0	1	0	0.220868	0.401084	0.693147
PCYT1B	128	3	0	0	3	1	0.222442	0.403545	2.07944
MARCH1	192	4	0	0	4	3	0.22703	0.407401	0.96441
NAV1	71	2	0	0	2	1	0.229252	0.407401	1.04811
EPHA3	193	4	0	0	4	1	0.229659	0.407401	3.04385
ACSS2	20	1	0	0	1	0	0.230529	0.407401	0.693147
ADAMTS13	20	1	0	0	1	1	0.230529	0.407401	0
ADRA1A	20	1	0	0	1	0	0.230529	0.407401	0.693147
C20orf26	20	1	0	0	1	0	0.230529	0.407401	0.693147
CDK5RAP3	20	1	0	0	1	0	0.230529	0.407401	0.693147
COL24A1	20	1	0	0	1	0	0.230529	0.407401	0.693147
ITSN2	20	1	0	0	1	0	0.230529	0.407401	0.693147
LOC100128191	20	1	1	0	0	0	0.230529	0.407401	0
MBIP	20	1	0	0	1	0	0.230529	0.407401	0.693147
MIR548H2	20	1	0	0	1	0	0.230529	0.407401	0.693147
NCRNA00167	20	1	1	0	0	0	0.230529	0.407401	0
PSMG2	20	1	0	0	1	0	0.230529	0.407401	0.693147
PTPN12	20	1	1	0	0	0	0.230529	0.407401	0
RBBP8	20	1	0	0	1	0	0.230529	0.407401	0.693147
RPRD1B	20	1	0	0	1	0	0.230529	0.407401	0.693147
SATB1	20	1	1	0	0	0	0.230529	0.407401	0
SYNGAP1	20	1	0	0	1	0	0.230529	0.407401	0.693147
TMEM222	20	1	0	0	1	0	0.230529	0.407401	0.693147
TMUB1	20	1	1	0	0	0	0.230529	0.407401	0
UCHL5	20	1	0	0	1	0	0.230529	0.407401	0.693147
VARS2	20	1	0	0	1	0	0.230529	0.407401	0.693147
WNK3	20	1	1	0	0	0	0.230529	0.407401	0
ZNF609	20	1	0	0	1	1	0.230529	0.407401	0
ZNF839	20	1	0	0	1	1	0.230529	0.407401	0
C19orf2	72	2	0	0	2	1	0.233823	0.412432	1.04811
TRIM54	72	2	1	0	1	3	0.233823	0.412432	-2.07944
FBXL7	196	4	0	0	4	4	0.23759	0.413182	0
C20orf72	73	2	0	1	1	0	0.238399	0.413182	0.693147
FLJ43663	133	3	0	0	3	0	0.238761	0.413182	2.77259
ABCB1	21	1	0	0	1	2	0.240071	0.413182	-1.04811
AGTR1	21	1	0	1	0	0	0.240071	0.413182	0
ATP2B4	21	1	0	0	1	0	0.240071	0.413182	0.693147
C20orf194	21	1	0	0	1	0	0.240071	0.413182	0.693147
C21orf33	21	1	0	0	1	0	0.240071	0.413182	0.693147
C5orf36	21	1	0	0	1	0	0.240071	0.413182	0.693147
DDX28	21	1	1	0	0	0	0.240071	0.413182	0
EFNB2	21	1	0	0	1	0	0.240071	0.413182	0.693147
EMP3	21	1	0	0	1	0	0.240071	0.413182	0.693147
GAB1	21	1	0	0	1	0	0.240071	0.413182	0.693147
GALNT1	21	1	0	0	1	0	0.240071	0.413182	0.693147
HOXC4	21	1	1	0	0	0	0.240071	0.413182	0
HOXC5	21	1	1	0	0	0	0.240071	0.413182	0
HOXC6	21	1	1	0	0	0	0.240071	0.413182	0
LOC100131193	21	1	0	0	1	0	0.240071	0.413182	0.693147
MACF1	21	1	0	0	1	1	0.240071	0.413182	0
MED24	21	1	0	1	0	0	0.240071	0.413182	0
POLDIP3	21	1	0	0	1	0	0.240071	0.413182	0.693147
RAB31	21	1	0	0	1	0	0.240071	0.413182	0.693147
SLC39A10	21	1	0	0	1	0	0.240071	0.413182	0.693147
WIPF2	21	1	0	0	1	0	0.240071	0.413182	0.693147
YTHDF2	21	1	0	0	1	0	0.240071	0.413182	0.693147
ZNF236	21	1	0	1	0	1	0.240071	0.413182	-0.693147
DYRK1A	74	2	1	0	1	0	0.242979	0.417798	0.693147
LRRC1	265	5	0	1	4	4	0.245613	0.419998	0
GPHN	75	2	0	0	2	0	0.247563	0.419998	1.74126
NFIB	75	2	0	0	2	1	0.247563	0.419998	1.04811
ARSB	22	1	0	1	0	0	0.249495	0.419998	0
CDCA7	22	1	0	0	1	0	0.249495	0.419998	0.693147
DERA	22	1	0	0	1	0	0.249495	0.419998	0.693147
EEFSEC	22	1	0	0	1	0	0.249495	0.419998	0.693147
FDFT1	22	1	0	0	1	1	0.249495	0.419998	0
FNDC3B	22	1	0	0	1	1	0.249495	0.419998	0
FZD3	22	1	0	0	1	0	0.249495	0.419998	0.693147
HARBI1	22	1	0	0	1	0	0.249495	0.419998	0.693147
HIAT1	22	1	0	0	1	0	0.249495	0.419998	0.693147
IQGAP2	22	1	0	0	1	0	0.249495	0.419998	0.693147
MTDH	22	1	0	0	1	0	0.249495	0.419998	0.693147
NME1	22	1	0	0	1	1	0.249495	0.419998	0
RAD52	22	1	0	0	1	0	0.249495	0.419998	0.693147
SIM2	22	1	1	0	0	0	0.249495	0.419998	0
SLC25A17	22	1	0	0	1	0	0.249495	0.419998	0.693147
SMEK1	22	1	0	0	1	1	0.249495	0.419998	0
SPAG16	22	1	0	0	1	0	0.249495	0.419998	0.693147
ST6GAL1	22	1	0	0	1	1	0.249495	0.419998	0
STXBP4	22	1	0	0	1	1	0.249495	0.419998	0
TXLNG	22	1	0	1	0	0	0.249495	0.419998	0
CACNB2	77	2	0	0	2	2	0.256738	0.424812	0
PALLD	77	2	0	0	2	2	0.256738	0.424812	0
MSRA	139	3	0	0	3	1	0.258592	0.424812	2.07944
ACAA2	23	1	0	0	1	0	0.258801	0.424812	0.693147
AEN	23	1	0	0	1	1	0.258801	0.424812	0
ANKRD17	23	1	0	0	1	0	0.258801	0.424812	0.693147
C11orf1	23	1	1	0	0	1	0.258801	0.424812	-0.693147
CSRP3	23	1	0	0	1	0	0.258801	0.424812	0.693147
CTNNBL1	23	1	0	0	1	0	0.258801	0.424812	0.693147
DPPA4	23	1	0	0	1	1	0.258801	0.424812	0
EFCAB5	23	1	0	0	1	0	0.258801	0.424812	0.693147
EIF2AK3	23	1	0	0	1	0	0.258801	0.424812	0.693147
FAM174B	23	1	0	0	1	0	0.258801	0.424812	0.693147
FREM2	23	1	0	0	1	0	0.258801	0.424812	0.693147
GPATCH1	23	1	0	0	1	0	0.258801	0.424812	0.693147
GSS	23	1	0	0	1	0	0.258801	0.424812	0.693147
LEKR1	23	1	0	0	1	0	0.258801	0.424812	0.693147
LOC100130331	23	1	0	0	1	0	0.258801	0.424812	0.693147
MFF	23	1	0	0	1	0	0.258801	0.424812	0.693147
MYO19	23	1	1	0	0	0	0.258801	0.424812	0
MYO1E	23	1	0	0	1	0	0.258801	0.424812	0.693147
PGAP2	23	1	0	0	1	0	0.258801	0.424812	0.693147
PLEKHJ1	23	1	0	0	1	0	0.258801	0.424812	0.693147
RUNX1T1	23	1	0	0	1	0	0.258801	0.424812	0.693147
SALL3	23	1	0	0	1	0	0.258801	0.424812	0.693147
TBC1D19	23	1	0	0	1	0	0.258801	0.424812	0.693147
UNC13B	23	1	0	0	1	0	0.258801	0.424812	0.693147
UQCR11	23	1	0	0	1	0	0.258801	0.424812	0.693147
LRRC28	78	2	0	0	2	0	0.261328	0.428578	1.74126
BICD1	140	3	0	1	2	2	0.261919	0.429166	0
NMNAT2	79	2	0	0	2	0	0.265918	0.430702	1.74126
DACH2	207	4	0	0	4	6	0.267168	0.430702	-1.72586
ABLIM1	24	1	0	0	1	0	0.267992	0.430702	0.693147
ALB	24	1	0	0	1	0	0.267992	0.430702	0.693147
ANXA2	24	1	0	0	1	0	0.267992	0.430702	0.693147
BMPR1B	24	1	0	0	1	0	0.267992	0.430702	0.693147
C12orf75	24	1	0	0	1	0	0.267992	0.430702	0.693147
CIZ1	24	1	0	0	1	0	0.267992	0.430702	0.693147
CYB5D2	24	1	1	0	0	0	0.267992	0.430702	0
FADS1	24	1	0	0	1	0	0.267992	0.430702	0.693147
FANCI	24	1	0	0	1	0	0.267992	0.430702	0.693147
FERMT2	24	1	0	1	0	0	0.267992	0.430702	0
FNTB	24	1	0	0	1	1	0.267992	0.430702	0
JUNB	24	1	0	1	0	0	0.267992	0.430702	0
NECAB3	24	1	1	0	0	0	0.267992	0.430702	0
OSBPL3	24	1	0	0	1	0	0.267992	0.430702	0.693147
PGPEP1	24	1	1	0	0	0	0.267992	0.430702	0
PHF14	24	1	0	0	1	1	0.267992	0.430702	0
PTK7	24	1	0	0	1	1	0.267992	0.430702	0
SH3BP4	24	1	0	0	1	0	0.267992	0.430702	0.693147
SHISA5	24	1	0	0	1	0	0.267992	0.430702	0.693147
WWP2	24	1	0	0	1	0	0.267992	0.430702	0.693147
C9orf3	80	2	0	0	2	2	0.270508	0.433989	0
GNAO1	80	2	0	0	2	2	0.270508	0.433989	0
MAML2	144	3	0	0	3	2	0.275277	0.43804	1.03133
FOXP1	278	5	0	0	5	3	0.275867	0.43804	1.85904
C17orf91	25	1	0	1	0	1	0.277069	0.43804	-0.693147
DDX31	25	1	0	1	0	0	0.277069	0.43804	0
EXTL3	25	1	0	0	1	1	0.277069	0.43804	0
F10	25	1	0	0	1	0	0.277069	0.43804	0.693147
FAM126A	25	1	0	0	1	0	0.277069	0.43804	0.693147
FGGY	25	1	0	0	1	0	0.277069	0.43804	0.693147
GABRB1	25	1	0	0	1	0	0.277069	0.43804	0.693147
HDDC3	25	1	0	1	0	0	0.277069	0.43804	0
PHACTR4	25	1	0	0	1	1	0.277069	0.43804	0
PPRC1	25	1	0	1	0	0	0.277069	0.43804	0
PRMT7	25	1	0	0	1	1	0.277069	0.43804	0
SLC9A9	25	1	0	0	1	0	0.277069	0.43804	0.693147
SP3	25	1	1	0	0	0	0.277069	0.43804	0
TFAP2A	25	1	0	0	1	0	0.277069	0.43804	0.693147
ZFAT	25	1	0	0	1	0	0.277069	0.43804	0.693147
SLC26A7	82	2	0	0	2	3	0.279684	0.441795	-1.03133
GPM6A	83	2	0	0	2	1	0.284268	0.442729	1.04811
ABCA3	26	1	0	0	1	0	0.286034	0.442729	0.693147
ACBD5	26	1	0	0	1	0	0.286034	0.442729	0.693147
AHCY	26	1	0	0	1	1	0.286034	0.442729	0
ARHGAP42	26	1	0	0	1	0	0.286034	0.442729	0.693147
C2CD3	26	1	0	0	1	0	0.286034	0.442729	0.693147
C4orf21	26	1	0	0	1	0	0.286034	0.442729	0.693147
C7orf40	26	1	0	0	1	0	0.286034	0.442729	0.693147
CAB39L	26	1	0	0	1	0	0.286034	0.442729	0.693147
CDK13	26	1	1	0	0	0	0.286034	0.442729	0
ECHDC2	26	1	0	0	1	0	0.286034	0.442729	0.693147
EPS15	26	1	0	0	1	0	0.286034	0.442729	0.693147
HERPUD2	26	1	0	0	1	0	0.286034	0.442729	0.693147
HNRNPR	26	1	0	0	1	0	0.286034	0.442729	0.693147
IQCH	26	1	0	0	1	0	0.286034	0.442729	0.693147
LOC100289341	26	1	1	0	0	0	0.286034	0.442729	0
PABPN1	26	1	1	0	0	0	0.286034	0.442729	0
PAN2	26	1	1	0	0	0	0.286034	0.442729	0
PHF8	26	1	0	0	1	0	0.286034	0.442729	0.693147
PRTFDC1	26	1	0	0	1	0	0.286034	0.442729	0.693147
RPS6KC1	26	1	0	0	1	1	0.286034	0.442729	0
SNX25	26	1	0	0	1	0	0.286034	0.442729	0.693147
TRIP12	26	1	0	0	1	0	0.286034	0.442729	0.693147
ZNRF1	26	1	0	0	1	1	0.286034	0.442729	0
FGFR2	85	2	1	0	1	4	0.293429	0.449271	-3.04385
ABCC5	27	1	0	0	1	0	0.294887	0.449271	0.693147
AGPAT1	27	1	0	0	1	1	0.294887	0.449271	0
ANO6	27	1	0	0	1	0	0.294887	0.449271	0.693147
ARL3	27	1	0	0	1	2	0.294887	0.449271	-1.04811
C11orf82	27	1	0	0	1	1	0.294887	0.449271	0
C3orf59	27	1	0	0	1	0	0.294887	0.449271	0.693147
FDXACB1	27	1	0	1	0	0	0.294887	0.449271	0
JAG1	27	1	0	0	1	0	0.294887	0.449271	0.693147
MARCH3	27	1	0	0	1	0	0.294887	0.449271	0.693147
MYCL1	27	1	0	1	0	0	0.294887	0.449271	0
PGBD3	27	1	0	0	1	1	0.294887	0.449271	0
PKNOX1	27	1	0	0	1	1	0.294887	0.449271	0
PLEKHA7	27	1	0	0	1	0	0.294887	0.449271	0.693147
PPM1D	27	1	1	0	0	0	0.294887	0.449271	0
PRRT2	27	1	0	1	0	0	0.294887	0.449271	0
RABEP1	27	1	0	0	1	0	0.294887	0.449271	0.693147
RASIP1	27	1	0	0	1	0	0.294887	0.449271	0.693147
TMEM107	27	1	1	0	0	0	0.294887	0.449271	0
SH3KBP1	150	3	0	0	3	2	0.29543	0.449727	1.03133
ODZ3	86	2	0	1	1	1	0.298003	0.453269	0
ATRX	28	1	0	1	0	0	0.303631	0.454338	0
BACH2	28	1	0	0	1	0	0.303631	0.454338	0.693147
CHIC1	28	1	1	0	0	1	0.303631	0.454338	-0.693147
CSAD	28	1	0	0	1	0	0.303631	0.454338	0.693147
DEPDC5	28	1	0	0	1	0	0.303631	0.454338	0.693147
DTNA	28	1	0	0	1	1	0.303631	0.454338	0
EFCAB2	28	1	0	0	1	0	0.303631	0.454338	0.693147
FSIP1	28	1	0	0	1	0	0.303631	0.454338	0.693147
GNAL	28	1	0	0	1	0	0.303631	0.454338	0.693147
GRAMD1C	28	1	1	0	0	0	0.303631	0.454338	0
HMGA1	28	1	0	0	1	0	0.303631	0.454338	0.693147
HRASLS5	28	1	0	0	1	0	0.303631	0.454338	0.693147
IPCEF1	28	1	0	0	1	0	0.303631	0.454338	0.693147
LGSN	28	1	0	0	1	0	0.303631	0.454338	0.693147
NAV2	28	1	0	0	1	0	0.303631	0.454338	0.693147
NMRAL1	28	1	0	1	0	0	0.303631	0.454338	0
RRAGD	28	1	0	0	1	1	0.303631	0.454338	0
TMEM17	28	1	0	0	1	0	0.303631	0.454338	0.693147
UHRF1	28	1	0	0	1	0	0.303631	0.454338	0.693147
WHSC1L1	28	1	0	0	1	0	0.303631	0.454338	0.693147
UBE2Q2	88	2	0	0	2	0	0.307135	0.45921	1.74126
TCF12	154	3	0	0	3	5	0.308915	0.461496	-1.85904
CORO1C	89	2	0	0	2	1	0.311693	0.462384	1.04811
BAZ1A	29	1	0	0	1	0	0.312266	0.462384	0.693147
C12orf61	29	1	0	1	0	0	0.312266	0.462384	0
DENND1A	29	1	0	0	1	0	0.312266	0.462384	0.693147
EML2	29	1	0	1	0	0	0.312266	0.462384	0
KIAA0101	29	1	0	0	1	1	0.312266	0.462384	0
MAZ	29	1	1	0	0	0	0.312266	0.462384	0
NIPBL	29	1	0	0	1	1	0.312266	0.462384	0
PDZRN4	29	1	0	0	1	0	0.312266	0.462384	0.693147
TRAT1	29	1	0	0	1	0	0.312266	0.462384	0.693147
UQCC	29	1	1	0	0	0	0.312266	0.462384	0
STAU2	156	3	1	0	2	2	0.315665	0.466402	0
SSH2	90	2	0	0	2	0	0.316245	0.466402	1.74126
COL4A3	91	2	0	0	2	2	0.320789	0.466402	0
AP2B1	30	1	0	0	1	0	0.320794	0.466402	0.693147
ATF7	30	1	0	0	1	0	0.320794	0.466402	0.693147
CRTAP	30	1	0	0	1	1	0.320794	0.466402	0
GRIA2	30	1	0	0	1	0	0.320794	0.466402	0.693147
LATS1	30	1	0	0	1	0	0.320794	0.466402	0.693147
LOC147727	30	1	0	1	0	0	0.320794	0.466402	0
MARK4	30	1	0	0	1	1	0.320794	0.466402	0
MIAT	30	1	0	0	1	0	0.320794	0.466402	0.693147
MYO1C	30	1	0	1	0	0	0.320794	0.466402	0
NCRNA00263	30	1	1	0	0	0	0.320794	0.466402	0
NKAIN2	30	1	0	0	1	2	0.320794	0.466402	-1.04811
NME1-NME2	30	1	0	0	1	1	0.320794	0.466402	0
PDK3	30	1	1	0	0	0	0.320794	0.466402	0
PHF7	30	1	1	0	0	0	0.320794	0.466402	0
PPHLN1	30	1	1	0	0	0	0.320794	0.466402	0
SBNO2	30	1	0	0	1	0	0.320794	0.466402	0.693147
SPRYD4	30	1	0	1	0	0	0.320794	0.466402	0
THAP4	30	1	0	0	1	0	0.320794	0.466402	0.693147
TIPIN	30	1	0	0	1	0	0.320794	0.466402	0.693147
TTC35	30	1	0	0	1	0	0.320794	0.466402	0.693147
MYO3B	160	3	0	0	3	0	0.32917	0.472687	2.77259
TRIM9	160	3	0	0	3	1	0.32917	0.472687	2.07944
BMPR2	31	1	0	1	0	1	0.329216	0.472687	-0.693147
CA11	31	1	1	0	0	1	0.329216	0.472687	-0.693147
DCUN1D3	31	1	0	0	1	0	0.329216	0.472687	0.693147
DOT1L	31	1	0	0	1	1	0.329216	0.472687	0
ETFA	31	1	0	0	1	0	0.329216	0.472687	0.693147
GPRC5B	31	1	1	0	0	0	0.329216	0.472687	0
GSN	31	1	0	0	1	0	0.329216	0.472687	0.693147
IQCJ	31	1	0	0	1	0	0.329216	0.472687	0.693147
NBR1	31	1	1	0	0	0	0.329216	0.472687	0
RCHY1	31	1	0	0	1	0	0.329216	0.472687	0.693147
SCHIP1	31	1	0	0	1	1	0.329216	0.472687	0
SERGEF	31	1	0	0	1	0	0.329216	0.472687	0.693147
SFRS13A	31	1	0	0	1	0	0.329216	0.472687	0.693147
SLC29A2	31	1	1	0	0	0	0.329216	0.472687	0
MRPS28	93	2	0	0	2	1	0.329854	0.472867	1.04811
ZNF804B	93	2	0	1	1	2	0.329854	0.472867	-1.04811
DNAI1	94	2	0	0	2	1	0.334374	0.478302	1.04811
CLSTN1	32	1	0	0	1	0	0.337533	0.478302	0.693147
GGNBP2	32	1	1	0	0	0	0.337533	0.478302	0
GNB1	32	1	0	0	1	0	0.337533	0.478302	0.693147
INTU	32	1	0	0	1	0	0.337533	0.478302	0.693147
MAD2L1BP	32	1	0	0	1	0	0.337533	0.478302	0.693147
PIK3R2	32	1	0	0	1	0	0.337533	0.478302	0.693147
PTPN3	32	1	0	0	1	1	0.337533	0.478302	0
SGCE	32	1	0	0	1	0	0.337533	0.478302	0.693147
SPPL2A	32	1	0	0	1	0	0.337533	0.478302	0.693147
SRCRB4D	32	1	0	0	1	0	0.337533	0.478302	0.693147
TFDP2	32	1	0	0	1	0	0.337533	0.478302	0.693147
TNRC18	32	1	0	0	1	2	0.337533	0.478302	-1.04811
YARS	32	1	0	0	1	0	0.337533	0.478302	0.693147
ZFAND3	32	1	0	0	1	0	0.337533	0.478302	0.693147
IMMP2L	95	2	0	0	2	2	0.338885	0.479848	0
NFAT5	163	3	0	1	2	1	0.339296	0.480062	1.04811
CHIC2	96	2	0	0	2	0	0.343386	0.485468	1.74126
APBA1	33	1	0	0	1	0	0.345748	0.485468	0.693147
C3orf26	33	1	0	0	1	0	0.345748	0.485468	0.693147
COL4A6	33	1	0	1	0	1	0.345748	0.485468	-0.693147
CREBBP	33	1	0	0	1	0	0.345748	0.485468	0.693147
DKFZp686O24166	33	1	0	0	1	1	0.345748	0.485468	0
LOC100188947	33	1	0	0	1	1	0.345748	0.485468	0
PCNT	33	1	0	1	0	1	0.345748	0.485468	-0.693147
RCN2	33	1	0	0	1	0	0.345748	0.485468	0.693147
SPATA5	33	1	0	1	0	1	0.345748	0.485468	-0.693147
PHKB	98	2	0	0	2	3	0.352358	0.493852	-1.03133
CLEC2B	167	3	0	0	3	2	0.352777	0.493852	1.03133
ARHGAP15	34	1	0	0	1	0	0.35386	0.493852	0.693147
C5orf41	34	1	0	1	0	0	0.35386	0.493852	0
C7orf50	34	1	0	0	1	0	0.35386	0.493852	0.693147
FAM96A	34	1	0	1	0	0	0.35386	0.493852	0
FEM1B	34	1	0	0	1	0	0.35386	0.493852	0.693147
INPP5A	34	1	0	0	1	0	0.35386	0.493852	0.693147
NEDD4L	99	2	0	0	2	0	0.356828	0.497617	1.74126
TACC1	100	2	0	0	2	2	0.361286	0.499741	0
ENOSF1	35	1	0	0	1	0	0.361872	0.499741	0.693147
FARP1	35	1	0	0	1	1	0.361872	0.499741	0
GPC4	35	1	0	0	1	0	0.361872	0.499741	0.693147
ITM2A	35	1	0	0	1	0	0.361872	0.499741	0.693147
MOBP	35	1	0	0	1	0	0.361872	0.499741	0.693147
PKM2	35	1	0	0	1	0	0.361872	0.499741	0.693147
PRKDC	35	1	0	0	1	0	0.361872	0.499741	0.693147
RNF44	35	1	0	0	1	2	0.361872	0.499741	-1.04811
SET	35	1	0	0	1	1	0.361872	0.499741	0
TCF3	35	1	0	0	1	0	0.361872	0.499741	0.693147
UBE2E1	35	1	0	1	0	1	0.361872	0.499741	-0.693147
UBE2L3	35	1	0	0	1	0	0.361872	0.499741	0.693147
MNT	101	2	0	0	2	2	0.365733	0.504318	0
PITPNC1	101	2	0	0	2	0	0.365733	0.504318	1.74126
CANX	36	1	0	0	1	1	0.369785	0.504999	0
CRYM	36	1	0	0	1	0	0.369785	0.504999	0.693147
DCBLD1	36	1	0	0	1	0	0.369785	0.504999	0.693147
ELF2	36	1	0	0	1	1	0.369785	0.504999	0
FBXW4	36	1	0	0	1	0	0.369785	0.504999	0.693147
KIFAP3	36	1	0	0	1	0	0.369785	0.504999	0.693147
MED15	36	1	0	0	1	0	0.369785	0.504999	0.693147
PRLR	36	1	0	0	1	1	0.369785	0.504999	0
RPL41	36	1	0	0	1	0	0.369785	0.504999	0.693147
SEPHS1	36	1	0	0	1	0	0.369785	0.504999	0.693147
ST3GAL2	36	1	0	1	0	0	0.369785	0.504999	0
TCTA	36	1	0	0	1	0	0.369785	0.504999	0.693147
WIBG	36	1	0	0	1	0	0.369785	0.504999	0.693147
UBE2H	319	5	0	0	5	3	0.374731	0.51113	1.85904
ATP9A	37	1	1	0	0	0	0.377599	0.51113	0
ATXN7	37	1	0	0	1	0	0.377599	0.51113	0.693147
KEAP1	37	1	1	0	0	2	0.377599	0.51113	-1.74126
KLHL15	37	1	0	0	1	1	0.377599	0.51113	0
LIMA1	37	1	0	0	1	0	0.377599	0.51113	0.693147
NRG1	37	1	0	0	1	0	0.377599	0.51113	0.693147
RCOR1	37	1	0	0	1	0	0.377599	0.51113	0.693147
RPL29	37	1	0	0	1	1	0.377599	0.51113	0
SNCAIP	37	1	0	0	1	1	0.377599	0.51113	0
TASP1	37	1	0	0	1	1	0.377599	0.51113	0
ZNF688	37	1	0	0	1	0	0.377599	0.51113	0.693147
RPGRIP1	104	2	0	0	2	1	0.379	0.51265	1.04811
CPA2	38	1	1	0	0	0	0.385317	0.516274	0
DTWD1	38	1	0	0	1	1	0.385317	0.516274	0
DYNC1I1	38	1	0	0	1	0	0.385317	0.516274	0.693147
ETS1	38	1	0	0	1	1	0.385317	0.516274	0
GIGYF2	38	1	0	0	1	1	0.385317	0.516274	0
KNTC1	38	1	0	1	0	2	0.385317	0.516274	-1.74126
LRP6	38	1	0	0	1	1	0.385317	0.516274	0
OFD1	38	1	0	0	1	0	0.385317	0.516274	0.693147
OSMR	38	1	0	1	0	0	0.385317	0.516274	0
PTPLA	38	1	0	0	1	0	0.385317	0.516274	0.693147
RNF130	38	1	0	0	1	0	0.385317	0.516274	0.693147
RPL27A	38	1	0	1	0	0	0.385317	0.516274	0
SREBF1	38	1	0	0	1	0	0.385317	0.516274	0.693147
MECOM	250	4	0	0	4	6	0.386531	0.517525	-1.72586
KDM2A	106	2	0	0	2	3	0.387779	0.518443	-1.03133
LRRC8B	106	2	1	0	1	3	0.387779	0.518443	-2.07944
DDAH1	107	2	0	0	2	1	0.392147	0.521187	1.04811
ASTN2	39	1	0	0	1	0	0.392938	0.521187	0.693147
AXIN1	39	1	0	0	1	0	0.392938	0.521187	0.693147
C5orf13	39	1	0	0	1	1	0.392938	0.521187	0
C7orf44	39	1	0	0	1	0	0.392938	0.521187	0.693147
MFNG	39	1	0	0	1	3	0.392938	0.521187	-2.07944
MTHFS	39	1	0	0	1	0	0.392938	0.521187	0.693147
MYO5B	39	1	0	0	1	0	0.392938	0.521187	0.693147
NDUFC1	39	1	1	0	0	0	0.392938	0.521187	0
SLC35B4	39	1	0	0	1	0	0.392938	0.521187	0.693147
WDR52	39	1	0	1	0	1	0.392938	0.521187	-0.693147
CDH6	40	1	0	0	1	0	0.400466	0.52738	0.693147
ENAH	40	1	0	0	1	0	0.400466	0.52738	0.693147
HPS4	40	1	0	1	0	0	0.400466	0.52738	0
KIF1B	40	1	0	0	1	1	0.400466	0.52738	0
RAPGEF1	40	1	0	0	1	1	0.400466	0.52738	0
RREB1	40	1	0	0	1	1	0.400466	0.52738	0
SMARCA1	40	1	0	0	1	0	0.400466	0.52738	0.693147
SMARCA4	40	1	0	0	1	0	0.400466	0.52738	0.693147
TICAM1	40	1	0	1	0	0	0.400466	0.52738	0
TPM4	40	1	0	0	1	0	0.400466	0.52738	0.693147
C15orf41	110	2	0	0	2	1	0.405167	0.532985	1.04811
TRPM3	183	3	0	0	3	2	0.406214	0.532985	1.03133
ADAMTS5	41	1	0	0	1	0	0.407899	0.532985	0.693147
ADNP	41	1	0	0	1	0	0.407899	0.532985	0.693147
AEBP2	41	1	0	0	1	0	0.407899	0.532985	0.693147
ATP9B	41	1	0	0	1	1	0.407899	0.532985	0
C4orf34	41	1	0	0	1	0	0.407899	0.532985	0.693147
CHMP4B	41	1	0	0	1	0	0.407899	0.532985	0.693147
FSTL5	41	1	0	0	1	0	0.407899	0.532985	0.693147
NYX	41	1	0	1	0	0	0.407899	0.532985	0
RCAN3	41	1	1	0	0	0	0.407899	0.532985	0
PRR16	112	2	0	0	2	0	0.413771	0.539141	1.74126
GTDC1	42	1	0	0	1	0	0.415241	0.539141	0.693147
MAN2A1	42	1	0	0	1	0	0.415241	0.539141	0.693147
MED27	42	1	0	0	1	0	0.415241	0.539141	0.693147
MIR548C	42	1	0	0	1	0	0.415241	0.539141	0.693147
PBLD	42	1	0	0	1	2	0.415241	0.539141	-1.04811
PRKAR2A	42	1	0	0	1	0	0.415241	0.539141	0.693147
SFMBT2	42	1	0	0	1	0	0.415241	0.539141	0.693147
SLC9A8	42	1	0	0	1	1	0.415241	0.539141	0
AGBL1	186	3	0	0	3	1	0.416101	0.539878	2.07944
PARN	113	2	0	0	2	0	0.41805	0.541644	1.74126
SAMD4A	113	2	0	0	2	1	0.41805	0.541644	1.04811
TBC1D16	114	2	0	0	2	0	0.422312	0.543582	1.74126
CELF1	43	1	0	0	1	0	0.422492	0.543582	0.693147
EXOC6B	43	1	0	0	1	2	0.422492	0.543582	-1.04811
FAM122C	43	1	1	0	0	1	0.422492	0.543582	-0.693147
FN3K	43	1	0	0	1	2	0.422492	0.543582	-1.04811
NUDT2	43	1	0	0	1	1	0.422492	0.543582	0
PCOLCE2	43	1	0	0	1	0	0.422492	0.543582	0.693147
RAD51C	43	1	1	0	0	0	0.422492	0.543582	0
SH3BGRL	43	1	0	0	1	0	0.422492	0.543582	0.693147
ZNF618	43	1	0	0	1	2	0.422492	0.543582	-1.04811
MTUS1	189	3	0	0	3	1	0.425933	0.547628	2.07944
CDKAL1	341	5	0	0	5	1	0.428128	0.548967	3.93848
AUTS2	190	3	1	0	2	1	0.429197	0.548967	1.04811
POU6F2	418	6	0	0	6	5	0.429508	0.548967	0.831229
AKT1S1	44	1	1	0	0	1	0.429652	0.548967	-0.693147
FRMPD4	44	1	0	0	1	0	0.429652	0.548967	0.693147
KCNAB1	44	1	0	0	1	0	0.429652	0.548967	0.693147
KIF14	44	1	0	0	1	0	0.429652	0.548967	0.693147
PARD3	44	1	0	0	1	0	0.429652	0.548967	0.693147
ZNF536	44	1	0	0	1	0	0.429652	0.548967	0.693147
THSD4	420	6	0	0	6	3	0.433851	0.553784	2.69027
ATG10	45	1	0	0	1	0	0.436724	0.553784	0.693147
DLG3	45	1	0	0	1	1	0.436724	0.553784	0
EFHC2	45	1	0	0	1	0	0.436724	0.553784	0.693147
ERCC6	45	1	0	0	1	2	0.436724	0.553784	-1.04811
KIF5C	45	1	0	0	1	1	0.436724	0.553784	0
LSM12	45	1	0	0	1	0	0.436724	0.553784	0.693147
RAI1	45	1	0	0	1	0	0.436724	0.553784	0.693147
TMEM2	45	1	0	0	1	0	0.436724	0.553784	0.693147
USP3	45	1	1	0	0	0	0.436724	0.553784	0
ZBTB4	45	1	0	0	1	2	0.436724	0.553784	-1.04811
APPL2	46	1	0	0	1	0	0.443708	0.5588	0.693147
ATE1	46	1	0	0	1	1	0.443708	0.5588	0
IER2	46	1	0	0	1	0	0.443708	0.5588	0.693147
LOC100128788	46	1	0	0	1	0	0.443708	0.5588	0.693147
NKIRAS2	46	1	0	0	1	0	0.443708	0.5588	0.693147
PDPN	46	1	0	0	1	1	0.443708	0.5588	0
PER3	46	1	0	0	1	0	0.443708	0.5588	0.693147
PFAS	46	1	0	0	1	2	0.443708	0.5588	-1.04811
UNC45A	46	1	0	0	1	0	0.443708	0.5588	0.693147
ZNF292	46	1	0	0	1	0	0.443708	0.5588	0.693147
ZNF608	120	2	0	0	2	0	0.447538	0.561735	1.74126
IL1RAPL1	504	7	0	0	7	4	0.447979	0.561735	2.50133
ATP10D	47	1	0	0	1	1	0.450606	0.561735	0
BNC2	47	1	0	0	1	0	0.450606	0.561735	0.693147
CDK6	47	1	0	0	1	2	0.450606	0.561735	-1.04811
CFLAR	47	1	0	0	1	0	0.450606	0.561735	0.693147
DAK	47	1	0	0	1	0	0.450606	0.561735	0.693147
GNL3L	47	1	1	0	0	0	0.450606	0.561735	0
LOC100131691	47	1	0	0	1	2	0.450606	0.561735	-1.04811
LYST	47	1	0	1	0	0	0.450606	0.561735	0
MTA3	47	1	0	0	1	1	0.450606	0.561735	0
PPARG	47	1	0	0	1	0	0.450606	0.561735	0.693147
SESTD1	47	1	0	0	1	1	0.450606	0.561735	0
SMARCD3	47	1	0	0	1	0	0.450606	0.561735	0.693147
TBL1X	47	1	0	0	1	0	0.450606	0.561735	0.693147
ANKS1A	122	2	0	0	2	3	0.455808	0.567836	-1.03133
AFF3	48	1	0	0	1	0	0.457417	0.568307	0.693147
MEGF9	48	1	0	0	1	0	0.457417	0.568307	0.693147
PBX1	48	1	0	0	1	0	0.457417	0.568307	0.693147
RRAS2	48	1	0	0	1	1	0.457417	0.568307	0
PDZD2	123	2	0	0	2	2	0.459916	0.571026	0
SGCD	124	2	0	0	2	1	0.464005	0.572808	1.04811
CDH4	49	1	0	0	1	2	0.464145	0.572808	-1.04811
DPYD	49	1	0	0	1	1	0.464145	0.572808	0
LUC7L2	49	1	1	0	0	0	0.464145	0.572808	0
NET1	49	1	0	0	1	1	0.464145	0.572808	0
PIGP	49	1	0	1	0	0	0.464145	0.572808	0
TBC1D22A	49	1	0	0	1	0	0.464145	0.572808	0.693147
WRAP53	49	1	0	0	1	1	0.464145	0.572808	0
ZBTB7B	49	1	0	0	1	0	0.464145	0.572808	0.693147
ADAMTSL1	201	3	0	0	3	1	0.464626	0.573018	2.07944
C20orf199	50	1	0	0	1	1	0.470789	0.578299	0
EXOC6	50	1	0	0	1	0	0.470789	0.578299	0.693147
P2RX3	50	1	0	0	1	0	0.470789	0.578299	0.693147
RNGTT	50	1	0	0	1	2	0.470789	0.578299	-1.04811
SKAP2	50	1	0	1	0	0	0.470789	0.578299	0
VGLL4	50	1	0	0	1	0	0.470789	0.578299	0.693147
HS6ST3	126	2	0	0	2	1	0.472129	0.57956	1.04811
SOX5	283	4	0	0	4	3	0.476774	0.580944	0.96441
ALDOA	51	1	0	0	1	1	0.47735	0.580944	0
ATXN1	51	1	0	0	1	1	0.47735	0.580944	0
CLYBL	51	1	0	1	0	0	0.47735	0.580944	0
LYRM1	51	1	0	0	1	0	0.47735	0.580944	0.693147
MCM2	51	1	0	0	1	0	0.47735	0.580944	0.693147
OAS2	51	1	1	0	0	0	0.47735	0.580944	0
PARVB	51	1	0	0	1	0	0.47735	0.580944	0.693147
SIPA1L1	51	1	0	0	1	1	0.47735	0.580944	0
TCF7L1	51	1	0	0	1	1	0.47735	0.580944	0
TPM1	51	1	0	0	1	0	0.47735	0.580944	0.693147
UBL7	51	1	0	0	1	0	0.47735	0.580944	0.693147
YWHAE	51	1	0	0	1	1	0.47735	0.580944	0
C11orf41	52	1	1	0	0	0	0.483831	0.588055	0
RBM9	52	1	0	0	1	0	0.483831	0.588055	0.693147
ARHGAP31	53	1	0	0	1	0	0.49023	0.593877	0.693147
C15orf17	53	1	0	0	1	1	0.49023	0.593877	0
FBXW7	53	1	0	0	1	0	0.49023	0.593877	0.693147
KPNB1	53	1	0	0	1	1	0.49023	0.593877	0
PARD3B	53	1	0	0	1	2	0.49023	0.593877	-1.04811
GNAT3	131	2	1	0	1	0	0.492108	0.595761	0.693147
MKL1	54	1	0	0	1	0	0.496551	0.600351	0.693147
SLC39A1	54	1	0	0	1	0	0.496551	0.600351	0.693147
KAZALD1	55	1	0	0	1	0	0.502793	0.605913	0.693147
LAMA3	55	1	0	0	1	0	0.502793	0.605913	0.693147
NPAS3	55	1	0	0	1	0	0.502793	0.605913	0.693147
PION	55	1	0	0	1	0	0.502793	0.605913	0.693147
ZNF827	55	1	0	0	1	1	0.502793	0.605913	0
C6orf106	56	1	0	0	1	0	0.508957	0.612142	0.693147
PLXNC1	56	1	0	0	1	2	0.508957	0.612142	-1.04811
TBCK	56	1	1	0	0	2	0.508957	0.612142	-1.74126
TRIM2	216	3	0	0	3	2	0.511283	0.613721	1.03133
BMPR1A	136	2	0	0	2	0	0.5116	0.613721	1.74126
EIF4E3	136	2	0	0	2	1	0.5116	0.613721	1.04811
NFIC	136	2	0	0	2	2	0.5116	0.613721	0
AKAP6	57	1	0	0	1	1	0.515046	0.615852	0
DKFZP686I15217	57	1	1	0	0	0	0.515046	0.615852	0
IGDCC4	57	1	0	0	1	0	0.515046	0.615852	0.693147
KTN1	57	1	0	0	1	1	0.515046	0.615852	0
MAPKAP1	57	1	0	1	0	0	0.515046	0.615852	0
FAM184B	58	1	0	0	1	0	0.521058	0.620628	0.693147
FIGN	58	1	0	0	1	0	0.521058	0.620628	0.693147
HP1BP3	58	1	0	0	1	1	0.521058	0.620628	0
MAD1L1	58	1	0	0	1	0	0.521058	0.620628	0.693147
PCDHAC2	58	1	0	0	1	0	0.521058	0.620628	0.693147
UBTF	58	1	0	0	1	1	0.521058	0.620628	0
PHF20	59	1	0	0	1	0	0.526996	0.625798	0.693147
PTPRA	59	1	0	0	1	0	0.526996	0.625798	0.693147
ZNF385D	59	1	0	0	1	1	0.526996	0.625798	0
TEAD1	141	2	0	0	2	3	0.530592	0.625798	-1.03133
CYP7B1	60	1	0	0	1	0	0.532861	0.625798	0.693147
HDGF	60	1	0	0	1	0	0.532861	0.625798	0.693147
LUZP2	60	1	0	0	1	1	0.532861	0.625798	0
PCDHA1	60	1	0	0	1	0	0.532861	0.625798	0.693147
PCDHA10	60	1	0	0	1	0	0.532861	0.625798	0.693147
PCDHA11	60	1	0	0	1	0	0.532861	0.625798	0.693147
PCDHA12	60	1	0	0	1	0	0.532861	0.625798	0.693147
PCDHA13	60	1	0	0	1	0	0.532861	0.625798	0.693147
PCDHA2	60	1	0	0	1	0	0.532861	0.625798	0.693147
PCDHA3	60	1	0	0	1	0	0.532861	0.625798	0.693147
PCDHA4	60	1	0	0	1	0	0.532861	0.625798	0.693147
PCDHA5	60	1	0	0	1	0	0.532861	0.625798	0.693147
PCDHA6	60	1	0	0	1	0	0.532861	0.625798	0.693147
PCDHA7	60	1	0	0	1	0	0.532861	0.625798	0.693147
PCDHA8	60	1	0	0	1	0	0.532861	0.625798	0.693147
PCDHA9	60	1	0	0	1	0	0.532861	0.625798	0.693147
PCDHAC1	60	1	0	0	1	0	0.532861	0.625798	0.693147
RANBP1	60	1	0	0	1	2	0.532861	0.625798	-1.04811
HNRNPUL1	61	1	0	0	1	0	0.538652	0.629394	0.693147
LOC100129716	61	1	0	0	1	0	0.538652	0.629394	0.693147
PPM1E	61	1	0	0	1	1	0.538652	0.629394	0
PPP4R4	61	1	0	0	1	1	0.538652	0.629394	0
SEC1	61	1	0	0	1	2	0.538652	0.629394	-1.04811
SRBD1	61	1	0	0	1	1	0.538652	0.629394	0
TBC1D5	61	1	0	0	1	1	0.538652	0.629394	0
TCF7L2	61	1	0	0	1	4	0.538652	0.629394	-3.04385
C21orf34	471	6	0	0	6	2	0.541439	0.632203	3.7216
RBPMS	144	2	0	0	2	1	0.541741	0.632203	1.04811
AR	62	1	0	0	1	1	0.544372	0.63407	0
KCTD16	62	1	0	0	1	0	0.544372	0.63407	0.693147
PHF21A	62	1	0	0	1	1	0.544372	0.63407	0
GRIA3	146	2	0	0	2	3	0.549072	0.638232	-1.03133
LRPPRC	146	2	0	0	2	0	0.549072	0.638232	1.74126
CACHD1	63	1	0	0	1	2	0.550021	0.638232	-1.04811
MGA	63	1	0	0	1	0	0.550021	0.638232	0.693147
MKX	63	1	0	1	0	0	0.550021	0.638232	0
NFKBIB	63	1	0	0	1	0	0.550021	0.638232	0.693147
BCAS3	64	1	0	0	1	1	0.5556	0.643491	0
GLOD4	64	1	0	0	1	0	0.5556	0.643491	0.693147
TMEM189-UBE2V1	64	1	0	0	1	0	0.5556	0.643491	0.693147
RORA	397	5	0	0	5	3	0.557878	0.645724	1.85904
ACACA	315	4	0	0	4	4	0.558955	0.645818	0
HMBOX1	149	2	0	0	2	1	0.559911	0.645818	1.04811
CEP135	65	1	0	0	1	0	0.56111	0.645818	0.693147
GON4L	65	1	0	1	0	1	0.56111	0.645818	-0.693147
GRIK4	65	1	0	0	1	0	0.56111	0.645818	0.693147
KCNN3	65	1	0	0	1	1	0.56111	0.645818	0
MUM1	65	1	1	0	0	0	0.56111	0.645818	0
PIAS1	65	1	1	0	0	0	0.56111	0.645818	0
USH2A	65	1	0	0	1	2	0.56111	0.645818	-1.04811
PTPRJ	150	2	0	0	2	2	0.563482	0.648145	0
C1orf43	66	1	1	0	0	0	0.566551	0.649246	0
FERMT1	66	1	0	0	1	3	0.566551	0.649246	-2.07944
MAD2L2	66	1	0	0	1	1	0.566551	0.649246	0
SKA2	66	1	0	0	1	1	0.566551	0.649246	0
SMAD6	66	1	0	1	0	0	0.566551	0.649246	0
TMX4	66	1	0	0	1	1	0.566551	0.649246	0
DST	151	2	0	1	1	0	0.567032	0.649394	0.693147
NCOA3	152	2	0	0	2	2	0.570562	0.652164	0
RERE	152	2	0	0	2	0	0.570562	0.652164	1.74126
GART	67	1	1	0	0	0	0.571925	0.652164	0
IGF1R	67	1	0	0	1	0	0.571925	0.652164	0.693147
MRPS27	67	1	0	0	1	2	0.571925	0.652164	-1.04811
SYNRG	67	1	0	0	1	0	0.571925	0.652164	0.693147
VAV2	67	1	0	0	1	0	0.571925	0.652164	0.693147
DIP2B	153	2	0	0	2	3	0.57407	0.653802	-1.03133
TCF4	153	2	0	0	2	4	0.57407	0.653802	-1.99574
AMMECR1	68	1	0	0	1	1	0.577232	0.656154	0
C6orf211	68	1	0	0	1	1	0.577232	0.656154	0
RNF182	68	1	0	0	1	0	0.577232	0.656154	0.693147
UACA	154	2	0	0	2	0	0.577557	0.656154	1.74126
GPR158	69	1	0	0	1	1	0.582473	0.660924	0
SKAP1	69	1	0	0	1	0	0.582473	0.660924	0.693147
NCKAP5	70	1	0	0	1	2	0.58765	0.666255	-1.04811
FOXN3	157	2	0	0	2	3	0.587893	0.666255	-1.03133
BAZ2B	71	1	0	0	1	0	0.592762	0.669715	0.693147
CCND3	71	1	0	0	1	0	0.592762	0.669715	0.693147
CD36	71	1	0	0	1	0	0.592762	0.669715	0.693147
DENND5A	71	1	0	0	1	2	0.592762	0.669715	-1.04811
ERBB4	71	1	0	0	1	3	0.592762	0.669715	-2.07944
FGFR1	159	2	0	1	1	1	0.594679	0.67147	0
ATP5A1	72	1	0	0	1	2	0.59781	0.672537	-1.04811
CNTNAP4	72	1	0	0	1	0	0.59781	0.672537	0.693147
EIF4B	72	1	0	0	1	0	0.59781	0.672537	0.693147
HSPC159	72	1	1	0	0	0	0.59781	0.672537	0
NRG4	72	1	0	0	1	1	0.59781	0.672537	0
SDC2	72	1	0	0	1	1	0.59781	0.672537	0
METT10D	73	1	0	0	1	0	0.602797	0.676273	0.693147
TBC1D9	73	1	0	0	1	0	0.602797	0.676273	0.693147
VWA3B	73	1	0	0	1	0	0.602797	0.676273	0.693147
WDR81	73	1	0	0	1	2	0.602797	0.676273	-1.04811
CTNNA3	248	3	0	1	2	2	0.602964	0.676273	0
LCLAT1	162	2	0	0	2	1	0.604699	0.677806	1.04811
FBXO46	74	1	0	0	1	0	0.607721	0.679131	0.693147
MICALCL	74	1	0	0	1	2	0.607721	0.679131	-1.04811
NINJ2	74	1	0	0	1	1	0.607721	0.679131	0
PLS3	74	1	0	1	0	0	0.607721	0.679131	0
TPM3	74	1	0	0	1	0	0.607721	0.679131	0.693147
CARM1	75	1	0	0	1	1	0.612584	0.683324	0
PPP2R4	75	1	0	0	1	0	0.612584	0.683324	0.693147
RPGRIP1L	75	1	0	0	1	1	0.612584	0.683324	0
SHROOM3	165	2	0	0	2	0	0.614529	0.685079	1.74126
DLG2	845	10	0	0	10	10	0.615745	0.685779	0
EXOC2	76	1	0	0	1	0	0.617387	0.685779	0.693147
GATAD2B	76	1	0	0	1	0	0.617387	0.685779	0.693147
MBD3	76	1	0	0	1	1	0.617387	0.685779	0
SH3BP2	76	1	0	0	1	1	0.617387	0.685779	0
UGT1A6	76	1	0	0	1	2	0.617387	0.685779	-1.04811
C10orf140	166	2	1	0	1	3	0.617764	0.685785	-2.07944
LGR4	167	2	0	0	2	2	0.620978	0.688561	0
DIRC3	77	1	0	0	1	1	0.62213	0.688561	0
HDAC9	77	1	0	0	1	1	0.62213	0.688561	0
TGIF1	77	1	0	0	1	0	0.62213	0.688561	0.693147
THSD7A	77	1	0	0	1	1	0.62213	0.688561	0
LDB2	257	3	1	0	2	3	0.626601	0.692085	-1.03133
MKLN1	78	1	0	0	1	0	0.626815	0.692085	0.693147
PDLIM5	78	1	0	0	1	1	0.626815	0.692085	0
SMARCA2	78	1	0	0	1	2	0.626815	0.692085	-1.04811
NAV3	170	2	0	0	2	1	0.630494	0.693458	1.04811
WDR20	170	2	0	0	2	3	0.630494	0.693458	-1.03133
ADCY9	79	1	0	0	1	1	0.631441	0.693458	0
MATR3	79	1	0	0	1	0	0.631441	0.693458	0.693147
PDZRN3	79	1	0	0	1	2	0.631441	0.693458	-1.04811
PRSS12	79	1	0	0	1	0	0.631441	0.693458	0.693147
RFX3	79	1	0	0	1	0	0.631441	0.693458	0.693147
STAG1	79	1	0	0	1	0	0.631441	0.693458	0.693147
THAP6	79	1	1	0	0	1	0.631441	0.693458	-0.693147
PBX3	260	3	0	0	3	2	0.634261	0.69614	1.03133
BCL9	80	1	0	0	1	2	0.63601	0.697645	-1.04811
KSR1	81	1	0	0	1	2	0.640523	0.702177	-1.04811
DIAPH2	82	1	0	0	1	1	0.644979	0.705804	0
UGT1A7	82	1	0	0	1	2	0.644979	0.705804	-1.04811
UGT1A9	82	1	0	0	1	2	0.644979	0.705804	-1.04811
DCLK1	83	1	0	0	1	1	0.64938	0.709779	0
SLMO1	83	1	0	0	1	2	0.64938	0.709779	-1.04811
AFAP1	84	1	0	0	1	2	0.653727	0.71284	-1.04811
POLA1	84	1	0	0	1	0	0.653727	0.71284	0.693147
UGT1A10	84	1	0	0	1	2	0.653727	0.71284	-1.04811
UGT1A8	84	1	0	0	1	2	0.653727	0.71284	-1.04811
HYDIN	85	1	1	0	0	1	0.658019	0.717097	-0.693147
CATSPERB	86	1	0	1	0	1	0.662259	0.720866	-0.693147
FAM53B	86	1	0	0	1	1	0.662259	0.720866	0
LRRC2	87	1	0	0	1	0	0.666446	0.723979	0.693147
SIPA1L3	87	1	0	0	1	1	0.666446	0.723979	0
SPTBN1	87	1	0	0	1	0	0.666446	0.723979	0.693147
CTNNA1	182	2	1	0	1	3	0.666689	0.723979	-2.07944
DPP10	184	2	0	0	2	3	0.672434	0.729789	-1.03133
NKAIN3	89	1	0	0	1	1	0.674664	0.730919	0
SNHG3	89	1	0	1	0	2	0.674664	0.730919	-1.74126
USP48	89	1	0	0	1	3	0.674664	0.730919	-2.07944
NR1H4	90	1	0	0	1	0	0.678697	0.733996	0.693147
RNLS	90	1	0	0	1	0	0.678697	0.733996	0.693147
TRPS1	90	1	0	0	1	3	0.678697	0.733996	-2.07944
EBF3	91	1	0	0	1	0	0.68268	0.737439	0.693147
PXT1	91	1	1	0	0	1	0.68268	0.737439	-0.693147
ODZ4	92	1	0	0	1	1	0.686614	0.741254	0
KCND2	93	1	0	0	1	0	0.690499	0.744141	0.693147
MALAT1	93	1	0	1	0	0	0.690499	0.744141	0
MAST2	93	1	0	0	1	3	0.690499	0.744141	-2.07944
NCRNA00259	284	3	0	0	3	3	0.691545	0.744834	0
MBNL1	94	1	0	0	1	0	0.694335	0.747403	0.693147
ADAM12	95	1	0	0	1	2	0.698124	0.749732	-1.04811
ITSN1	95	1	0	0	1	0	0.698124	0.749732	0.693147
MYRIP	95	1	0	0	1	2	0.698124	0.749732	-1.04811
VTI1A	95	1	0	0	1	4	0.698124	0.749732	-3.04385
VPS37B	194	2	0	0	2	0	0.699959	0.751264	1.74126
SYNE2	96	1	0	0	1	1	0.701867	0.752874	0
ATP2C1	97	1	1	0	0	3	0.705562	0.756399	-2.77259
MYO5A	98	1	0	0	1	2	0.709212	0.75987	-1.04811
FAM124A	99	1	0	0	1	0	0.712817	0.762404	0.693147
MET	99	1	0	0	1	0	0.712817	0.762404	0.693147
MORF4L1	99	1	0	0	1	2	0.712817	0.762404	-1.04811
SLIT3	200	2	0	0	2	3	0.715531	0.764715	-1.03133
CHD2	100	1	0	0	1	1	0.716377	0.764715	0
SIL1	100	1	0	0	1	1	0.716377	0.764715	0
FHIT	479	5	0	0	5	5	0.716636	0.764715	0
PARK2	296	3	0	0	3	6	0.717532	0.765229	-2.69027
ENOX1	101	1	0	0	1	1	0.719892	0.76686	0
ZFAND6	101	1	0	0	1	1	0.719892	0.76686	0
FTO	102	1	0	0	1	1	0.723364	0.770114	0
CENPT	103	1	0	0	1	3	0.726794	0.772873	-2.07944
ST5	103	1	0	0	1	3	0.726794	0.772873	-2.07944
ARHGEF6	105	1	0	0	1	0	0.733525	0.778684	0.693147
ERC1	105	1	0	0	1	0	0.733525	0.778684	0.693147
NUMA1	105	1	0	0	1	0	0.733525	0.778684	0.693147
ABR	106	1	0	0	1	3	0.736828	0.780394	-2.07944
EIF4G3	106	1	0	0	1	3	0.736828	0.780394	-2.07944
RAB8B	106	1	0	0	1	2	0.736828	0.780394	-1.04811
SLC22A15	106	1	0	0	1	2	0.736828	0.780394	-1.04811
OMG	107	1	0	1	0	0	0.74009	0.782502	0
PDE11A	107	1	0	0	1	2	0.74009	0.782502	-1.04811
VCL	107	1	0	0	1	2	0.74009	0.782502	-1.04811
SH3GL3	109	1	0	0	1	1	0.746493	0.787918	0
WWTR1	109	1	0	0	1	1	0.746493	0.787918	0
ZNF516	109	1	0	0	1	1	0.746493	0.787918	0
PACRG	111	1	0	0	1	1	0.752739	0.794056	0
RYR1	112	1	0	0	1	1	0.755804	0.796378	0
TNFRSF11A	112	1	0	0	1	1	0.755804	0.796378	0
CNTN1	113	1	0	0	1	3	0.758831	0.799111	-2.07944
LOC645323	114	1	0	0	1	2	0.76182	0.801801	-1.04811
LECT1	115	1	0	0	1	2	0.764772	0.80445	-1.04811
ZBTB20	879	9	0	0	9	11	0.770249	0.809749	-1.25928
ATP8A2	224	2	0	0	2	1	0.771143	0.809766	1.04811
MAP1B	224	2	0	0	2	2	0.771143	0.809766	0
ZNF143	120	1	0	0	1	0	0.778993	0.817544	0.693147
DIS3L	124	1	0	0	1	2	0.789748	0.82789	-1.04811
PPP3CA	124	1	0	0	1	0	0.789748	0.82789	0.693147
DACH1	336	3	0	0	3	2	0.791895	0.829208	1.03133
ALPK1	125	1	0	0	1	3	0.792354	0.829208	-2.07944
DOCK3	125	1	0	0	1	0	0.792354	0.829208	0.693147
PAK3	337	3	0	0	3	3	0.793525	0.829962	0
UTRN	338	3	0	0	3	3	0.795143	0.830786	0
NF1	236	2	0	0	2	0	0.795213	0.830786	1.74126
NEGR1	127	1	0	0	1	0	0.79747	0.832201	0.693147
UVRAG	127	1	0	0	1	1	0.79747	0.832201	0
C17orf106	128	1	0	0	1	2	0.79998	0.834349	-1.04811
DNAH11	130	1	0	0	1	0	0.804907	0.83854	0.693147
LPHN3	130	1	0	0	1	1	0.804907	0.83854	0
NHSL1	132	1	0	0	1	1	0.809713	0.843071	0
SNHG3-RCC1	134	1	0	1	0	3	0.814401	0.847473	-2.77259
RBMS3	135	1	0	0	1	2	0.816701	0.849232	-1.04811
NLGN1	248	2	0	0	2	5	0.817012	0.849232	-2.89037
EPHA6	137	1	0	0	1	0	0.821216	0.853122	0.693147
AKT3	356	3	0	0	3	4	0.8225	0.853975	-0.96441
BTRC	138	1	0	0	1	0	0.823432	0.854461	0.693147
CADM2	360	3	0	0	3	2	0.828138	0.858861	1.03133
SPAG9	256	2	0	0	2	1	0.830365	0.860687	1.04811
C8orf34	142	1	0	0	1	3	0.832024	0.861439	-2.07944
CAMTA1	142	1	0	0	1	2	0.832024	0.861439	-1.04811
RELN	143	1	0	0	1	0	0.834106	0.86311	0.693147
ZNRF2	259	2	0	0	2	2	0.835141	0.863697	0
KDM2B	144	1	0	0	1	4	0.836162	0.864268	-3.04385
ZFHX3	260	2	0	0	2	4	0.836706	0.864346	-1.99574
MACROD2	145	1	0	0	1	3	0.838192	0.864913	-2.07944
MGAT4C	145	1	0	0	1	3	0.838192	0.864913	-2.07944
LRP1B	262	2	0	0	2	1	0.839795	0.866082	1.04811
AGPS	263	2	0	0	2	0	0.841319	0.86717	1.74126
FRMD6	148	1	0	0	1	4	0.844134	0.869301	-3.04385
ERC2	265	2	0	0	2	5	0.844329	0.869301	-2.89037
ASCC1	150	1	0	0	1	2	0.847973	0.871594	-1.04811
ITPR2	150	1	0	0	1	1	0.847973	0.871594	0
TET1	150	1	0	0	1	1	0.847973	0.871594	0
GPC3	377	3	0	0	3	3	0.850408	0.87361	0
AKAP13	152	1	0	0	1	1	0.851718	0.874468	0
DNAH14	153	1	0	0	1	0	0.853556	0.875381	0.693147
FUT8	153	1	0	0	1	0	0.853556	0.875381	0.693147
PLXDC2	154	1	0	0	1	3	0.855371	0.876755	-2.07944
AFF2	156	1	0	0	1	2	0.858933	0.878941	-1.04811
ATP8A1	156	1	1	0	0	2	0.858933	0.878941	-1.74126
ST3GAL3	156	1	0	0	1	5	0.858933	0.878941	-3.93848
PCDH9	276	2	0	0	2	3	0.859972	0.879517	-1.03133
GRAP2	158	1	0	0	1	0	0.862408	0.881031	0.693147
GREB1L	158	1	0	0	1	2	0.862408	0.881031	-1.04811
ATP8B4	159	1	0	0	1	1	0.864113	0.882284	0
EYS	160	1	0	0	1	3	0.865797	0.883026	-2.07944
SEMA3E	160	1	0	0	1	3	0.865797	0.883026	-2.07944
TNRC6B	161	1	0	0	1	0	0.86746	0.884234	0.693147
DLGAP1	164	1	0	0	1	2	0.872326	0.888704	-1.04811
UBE2G1	165	1	0	0	1	2	0.873909	0.889824	-1.04811
ZC3H4	167	1	0	0	1	1	0.877014	0.892494	0
CACNA2D1	170	1	0	0	1	1	0.88153	0.896595	0
CDC42BPB	171	1	0	0	1	1	0.882998	0.897099	0
LIMCH1	171	1	0	0	1	1	0.882998	0.897099	0
ZNF385B	175	1	0	0	1	0	0.88869	0.902385	0.693147
SLIT2	300	2	0	0	2	3	0.889215	0.902421	-1.03133
SBF2	176	1	0	0	1	1	0.89007	0.902792	0
NRXN1	302	2	0	0	2	4	0.891377	0.903621	-1.99574
SYT1	529	4	0	0	4	4	0.896669	0.908033	0
PDSS2	181	1	0	0	1	1	0.896714	0.908033	0
CCDC91	187	1	0	0	1	1	0.904159	0.91507	0
DYM	438	3	0	0	3	3	0.910831	0.921051	0
ABCA13	193	1	0	0	1	0	0.911067	0.921051	0.693147
RNF220	201	1	0	0	1	4	0.919509	0.929077	-3.04385
GPR98	334	2	0	0	2	3	0.921025	0.9301	-1.03133
ROBO1	569	4	0	0	4	8	0.924585	0.933183	-3.22804
TMEM49	208	1	0	0	1	2	0.926236	0.934338	-1.04811
ST18	209	1	0	0	1	1	0.92715	0.934749	0
MPPED2	215	1	0	0	1	0	0.9324	0.939529	0.693147
C2orf34	217	1	0	0	1	4	0.934065	0.940693	-3.04385
PLEKHG1	223	1	0	1	0	5	0.938816	0.944962	-4.63163
STX18	365	2	0	0	2	5	0.942332	0.947984	-2.89037
BCOR	242	1	0	0	1	4	0.951719	0.956906	-3.04385
KIAA1409	245	1	0	0	1	1	0.953491	0.958165	0
NELL1	393	2	0	0	2	2	0.956767	0.960934	0
ARID5B	410	2	0	0	2	3	0.963767	0.967438	-1.03133
TOX	268	1	0	0	1	4	0.965083	0.968232	-3.04385
MYO10	427	2	0	0	2	3	0.969669	0.972061	-1.03133
TTC28	558	3	0	1	2	4	0.969954	0.972061	-1.99574
CHN1	298	1	0	0	1	2	0.975975	0.977565	-1.04811
CSMD1	305	1	0	0	1	2	0.977982	0.979043	-1.04811
NRP1	357	1	0	0	1	6	0.988481	0.989017	-4.76971
PTPRD	588	2	0	0	2	7	0.994623	0.994623	-4.49707

## Sheet: WNT attenuating reg.
	Unsorted cells	Sorted cells					Derived from columns B and C		Derived from columns F and G
	All GT insertions in genes	Inactivating GT insertions in genes	Sense GT insetions in exons	Antisense GT insetions in exons	Sense GT insetions in introns	Antisense GT insetions in introns	p-value	FDR-corrected p-value	IGTIOB score
Total for dataset:	208561	66872	5608	5657	55607	53687
Gene
ZNRF3	29	62	3	0	59	11	1.39221e-18	1.55816e-14	15.2765
TCF7L2	61	70	3	4	63	16	7.70651e-13	4.31256e-09	13.3726
PBRM1	161	107	0	1	106	47	1.12686e-08	4.20392e-05	9.88121
MLL5	58	45	1	0	44	7	1.24906e-05	0.0349488	14.6673
SC65	4	12	5	4	3	2	2.77742e-05	0.0487677	1.03133
ATP2C1	97	62	1	1	60	30	2.78722e-05	0.0487677	7.36787
MALAT1	93	60	32	28	0	0	3.05016e-05	0.0487677	0
ARID2	16	20	0	4	16	8	5.67261e-05	0.0793598	4.61562
DACH1	336	153	0	0	153	141	0.000262901	0.259461	1.16955
EGLN1	4	10	4	2	4	3	0.000263934	0.259461	0.96441
LRRC8B	106	61	29	27	5	8	0.000276392	0.259461	-2.33341
VCPIP1	1	7	2	2	3	0	0.0003134	0.259461	2.77259
PGAP1	2	8	0	0	8	1	0.000334537	0.259461	6.27189
RAD54L	2	8	6	2	0	0	0.000334537	0.259461	0
PCBP1	7	12	5	7	0	0	0.000362006	0.259461	0
ABHD14B	10	14	3	6	5	1	0.00037864	0.259461	3.93848
SPEN	78	48	1	1	46	26	0.000394106	0.259461	5.71465
DHRS3	6	11	1	2	8	2	0.000476706	0.271718	5.22378
ORC5L	6	11	0	0	11	1	0.000476706	0.271718	8.21515
TNPO2	79	48	4	7	37	21	0.000485557	0.271718	5.3055
THBS3	19	19	3	9	7	2	0.000529605	0.282254	4.49707
ILF3	39	29	1	0	28	9	0.000666179	0.311729	8.70924
HDX	11	14	5	5	4	5	0.000668467	0.311729	-0.894632
LONRF2	11	14	3	7	4	0	0.000668467	0.311729	3.737
SFRS2B	8	12	7	5	0	0	0.000704876	0.314776	0
POU3F3	0	5	2	3	0	0	0.000843753	0.314776	0
SERINC4	0	5	2	0	3	0	0.000843753	0.314776	2.77259
STAT2	0	5	0	0	5	1	0.000843753	0.314776	3.93848
XIRP2	0	5	0	0	5	0	0.000843753	0.314776	4.63163
ZNF226	0	5	1	2	2	0	0.000843753	0.314776	1.74126
C14orf23	10	13	0	0	13	3	0.000925707	0.314826	7.27524
CAMTA2	15	16	8	4	4	2	0.000928275	0.314826	1.99574
SOX21	15	16	10	6	0	0	0.000928275	0.314826	0
YY1	3	8	3	4	1	2	0.000963746	0.317243	-1.04811
BEND4	2	7	0	1	6	3	0.00111195	0.343507	2.69027
CNOT2	12	14	0	0	14	2	0.00112566	0.343507	8.8388
HERPUD1	1	6	0	3	3	1	0.00113561	0.343507	2.07944
NUAK2	27	22	1	4	17	19	0.00127502	0.372485	-0.894706
KIAA1908	14	15	6	3	6	1	0.00129797	0.372485	4.76971
FLJ37453	75	44	18	19	7	7	0.00136445	0.381773	0
RRM1	11	13	0	3	10	5	0.00157224	0.429183	3.66372
FBXO4	5	9	0	3	6	1	0.00172528	0.441231	4.76971
PURB	5	9	5	4	0	0	0.00172528	0.441231	0
LOC100289341	26	21	7	14	0	0	0.00175622	0.441231	0
DVL2	8	11	2	3	6	1	0.00177407	0.441231	4.76971
HELZ	41	28	1	0	27	14	0.00203178	0.494341	5.43903
MYO1D	10	12	0	0	12	3	0.00219915	0.505566	6.71885
ARL4C	4	8	0	8	0	0	0.00227393	0.505566	0
CHAF1B	4	8	1	0	7	2	0.00227393	0.505566	4.49707
SCAND1	4	8	6	2	0	0	0.00227393	0.505566	0
COL4A6	33	24	1	1	22	14	0.00230377	0.505566	3.60355
SLC1A5	25	20	4	7	9	5	0.0024196	0.520773	3.01739
FRAT2	12	13	8	5	0	0	0.00255133	0.528786	0
WDR90	12	13	6	4	3	2	0.00255133	0.528786	1.03133
SDC2	72	41	0	1	40	19	0.00290564	0.55995	6.94832
AOAH	3	7	0	0	7	7	0.00292592	0.55995	0
SKI	3	7	0	1	6	4	0.00292592	0.55995	1.72586
C19orf54	34	24	9	9	6	4	0.00303553	0.55995	1.72586
LEPREL2	9	11	2	5	4	2	0.00308086	0.55995	1.99574
TAPBP	9	11	4	3	4	2	0.00308086	0.55995	1.99574
LOC100216545	32	23	11	12	0	0	0.00312627	0.55995	0
SEC14L2	32	23	10	13	0	0	0.00312627	0.55995	0
IMP3	30	22	11	11	0	0	0.00320551	0.55995	0
C11orf41	52	32	16	15	1	2	0.0033795	0.55995	-1.04811
DDX39	6	9	0	0	9	4	0.00338505	0.55995	3.91202
AIFM3	0	4	1	3	0	0	0.00347506	0.55995	0
EN1	0	4	3	1	0	1	0.00347506	0.55995	-0.693147
GPR88	0	4	2	2	0	0	0.00347506	0.55995	0
VGF	0	4	2	2	0	0	0.00347506	0.55995	0
SHROOM3	165	78	7	6	65	53	0.00353039	0.55995	2.36777
EYS	160	76	0	0	76	51	0.0035886	0.55995	4.69787
ASPDH	2	6	1	2	3	2	0.00360225	0.55995	1.03133
C17orf76	13	13	2	8	3	0	0.003977	0.579427	2.77259
BMF	143	69	19	17	33	25	0.00400443	0.579427	2.62574
DCBLD2	1	5	1	0	4	0	0.00403818	0.579427	3.737
SPATS1	1	5	2	0	3	2	0.00403818	0.579427	1.03133
STYX	1	5	0	0	5	1	0.00403818	0.579427	3.93848
TBC1D20	1	5	1	0	4	4	0.00403818	0.579427	0
ARHGEF38	8	10	2	2	6	0	0.00432341	0.597378	5.46286
HOXA11	8	10	3	2	5	2	0.00432341	0.597378	2.89037
MESDC2	8	10	0	1	9	2	0.00432341	0.597378	5.90776
OGFOD2	19	16	7	7	2	1	0.00455609	0.61291	1.04811
DLGAP4	21	17	3	4	10	10	0.00460193	0.61291	0
CLDN10	5	8	0	0	8	1	0.00465487	0.61291	6.27189
IQCC	5	8	1	6	1	0	0.00465487	0.61291	0.693147
MGA	63	36	0	0	36	7	0.00483002	0.628577	12.5726
C9orf43	10	11	3	6	2	1	0.00505984	0.636289	1.04811
HOXA7	10	11	3	5	3	5	0.00505984	0.636289	-1.85904
RECQL5	10	11	0	0	11	3	0.00505984	0.636289	6.13571
PIK3R2	32	22	3	0	19	15	0.00553553	0.659057	1.85698
KILLIN	12	12	7	5	0	0	0.0056045	0.659057	0
MBLAC1	12	12	6	4	2	1	0.0056045	0.659057	1.04811
PC	12	12	0	0	12	7	0.0056045	0.659057	3.25312
TRAF3IP2	28	20	3	3	14	7	0.00593514	0.659057	4.34173
HMHA1	14	13	1	2	10	8	0.00598178	0.659057	1.33032
PPFIA3	14	13	3	3	7	6	0.00598178	0.659057	0.775464
AMOTL2	7	9	2	1	6	3	0.0060781	0.659057	2.69027
FAM189B	7	9	2	2	5	0	0.0060781	0.659057	4.63163
KRI1	7	9	1	0	8	3	0.0060781	0.659057	4.19245
DPH1	16	14	2	3	9	7	0.00621916	0.659057	1.4107
CHIC2	96	49	3	3	43	32	0.00626074	0.659057	3.02176
COLEC11	18	15	0	0	15	9	0.00634265	0.659057	3.44133
EID2B	4	7	3	4	0	0	0.00635974	0.659057	0
FBXL8	4	7	0	0	7	0	0.00635974	0.659057	6.23832
HSD17B1	4	7	3	4	0	1	0.00635974	0.659057	-0.693147
HYAL3	4	7	2	3	2	0	0.00635974	0.659057	1.74126
LENG9	4	7	3	4	0	0	0.00635974	0.659057	0
ZNF180	4	7	1	1	5	0	0.00635974	0.659057	4.63163
DENND1B	9	10	0	0	10	4	0.00715601	0.728091	4.55836
NOTCH4	9	10	3	3	4	1	0.00715601	0.728091	3.04385
AES	11	11	0	4	7	8	0.00792052	0.755216	-0.726712
CAPN1	11	11	2	2	7	6	0.00792052	0.755216	0.775464
LOC100129387	54	31	12	19	0	0	0.00808102	0.755216	0
MAPRE1	6	8	1	2	5	2	0.008561	0.755216	2.89037
MTTP	6	8	1	0	7	2	0.008561	0.755216	4.49707
UBE2Q1	6	8	2	0	6	2	0.008561	0.755216	3.7216
MOCS2	23	17	2	1	14	4	0.00856214	0.755216	6.84306
C8orf39	3	6	4	2	0	0	0.00858284	0.755216	0
CD180	3	6	5	0	1	0	0.00858284	0.755216	0.693147
DMWD	3	6	1	1	4	2	0.00858284	0.755216	1.99574
G2E3	3	6	0	0	6	2	0.00858284	0.755216	3.7216
LUZP1	3	6	0	0	6	0	0.00858284	0.755216	5.46286
NTN1	3	6	0	0	6	2	0.00858284	0.755216	3.7216
PPARGC1B	3	6	0	0	6	1	0.00858284	0.755216	4.76971
SNX8	3	6	0	0	6	0	0.00858284	0.755216	5.46286
VCP	3	6	1	0	5	2	0.00858284	0.755216	2.89037
TSR1	52	30	12	13	5	11	0.00862748	0.755216	-4.27667
NLRC5	19	15	8	3	4	9	0.00883684	0.755216	-3.91202
SMG1	19	15	12	1	2	2	0.00883684	0.755216	0
LSR	17	14	6	5	3	1	0.00883965	0.755216	2.07944
NES	17	14	0	1	13	3	0.00883965	0.755216	7.27524
LOC147727	30	20	13	7	0	0	0.0100469	0.760655	0
CCDC106	8	9	3	3	3	7	0.0101564	0.760655	-3.46574
MAB21L1	8	9	5	4	0	0	0.0101564	0.760655	0
NR2F6	8	9	0	0	9	5	0.0101564	0.760655	3.01739
PAK1	8	9	2	0	7	3	0.0101564	0.760655	3.46574
DENND5B	37	23	5	13	5	3	0.0108544	0.760655	1.85904
HNRNPR	26	18	0	2	16	8	0.0109548	0.760655	4.61562
PHF12	26	18	5	1	12	8	0.0109548	0.760655	2.5264
SETD5	26	18	1	0	17	10	0.0109548	0.760655	3.75728
PLA2G4A	51	29	0	0	29	16	0.0111534	0.760655	5.10865
ACHE	10	10	2	7	1	1	0.0112312	0.760655	0
C1orf123	2	5	1	0	4	2	0.0112946	0.760655	1.99574
C9orf80	2	5	0	0	5	1	0.0112946	0.760655	3.93848
DNAJC8	2	5	1	0	4	1	0.0112946	0.760655	3.04385
ECM2	2	5	0	0	5	0	0.0112946	0.760655	4.63163
MAP3K11	2	5	3	2	0	0	0.0112946	0.760655	0
MTP18	2	5	0	0	5	2	0.0112946	0.760655	2.89037
NRBP2	2	5	0	2	3	0	0.0112946	0.760655	2.77259
PAM	2	5	0	0	5	2	0.0112946	0.760655	2.89037
SAC3D1	2	5	0	1	4	0	0.0112946	0.760655	3.737
SETD6	2	5	1	2	2	1	0.0112946	0.760655	1.04811
TMEM65	2	5	3	0	2	2	0.0112946	0.760655	0
TTC23L	2	5	0	2	3	2	0.0112946	0.760655	1.03133
ZNF92	2	5	0	1	4	1	0.0112946	0.760655	3.04385
C10orf95	22	16	9	5	2	1	0.011743	0.760655	1.04811
SPATS2	22	16	2	2	12	5	0.011743	0.760655	4.85981
WNK3	20	15	6	7	2	1	0.0120474	0.760655	1.04811
C20orf30	5	7	1	1	5	1	0.0120799	0.760655	3.93848
C6orf147	5	7	2	2	3	3	0.0120799	0.760655	0
FAM53A	5	7	1	1	5	0	0.0120799	0.760655	4.63163
ITPRIPL2	5	7	3	4	0	0	0.0120799	0.760655	0
NFKB2	5	7	0	3	4	0	0.0120799	0.760655	3.737
PHLPP2	5	7	0	0	7	2	0.0120799	0.760655	4.49707
ITPR2	150	68	0	0	68	54	0.0122114	0.760655	2.69631
RAB26	18	14	5	4	5	1	0.0122569	0.760655	3.93848
CDC42EP3	16	13	1	2	10	6	0.0123348	0.760655	2.83249
DNAL1	16	13	0	0	13	6	0.0123348	0.760655	4.58497
TICAM1	40	24	12	10	2	2	0.0126802	0.760655	0
LOC100131691	47	27	5	4	18	19	0.0127536	0.760655	-0.439576
UNK	122	57	0	0	57	57	0.013236	0.760655	0
THAP6	79	40	12	18	10	5	0.0137413	0.760655	3.66372
C14orf142	1	4	0	0	4	2	0.0140003	0.760655	1.99574
C1orf57	1	4	0	0	4	2	0.0140003	0.760655	1.99574
C3orf10	1	4	1	0	3	1	0.0140003	0.760655	2.07944
ESPL1	1	4	2	0	2	1	0.0140003	0.760655	1.04811
MAN2B2	1	4	0	1	3	0	0.0140003	0.760655	2.77259
PCSK7	1	4	0	0	4	0	0.0140003	0.760655	3.737
PITPNA	1	4	1	1	2	1	0.0140003	0.760655	1.04811
PPP1R15A	1	4	1	0	3	0	0.0140003	0.760655	2.77259
RAB40B	1	4	0	0	4	5	0.0140003	0.760655	-0.894632
RPS6KA4	1	4	1	1	2	2	0.0140003	0.760655	0
MYCL1	27	18	4	8	6	1	0.0141888	0.760655	4.76971
RASIP1	27	18	1	0	17	8	0.0141888	0.760655	5.0876
BATF3	0	3	1	0	2	1	0.0143125	0.760655	1.04811
C12orf44	0	3	0	2	1	0	0.0143125	0.760655	0.693147
C1orf103	0	3	1	0	2	1	0.0143125	0.760655	1.04811
C7orf51	0	3	0	2	1	1	0.0143125	0.760655	0
CCDC115	0	3	0	1	2	0	0.0143125	0.760655	1.74126
CDKN1A	0	3	0	0	3	0	0.0143125	0.760655	2.77259
CEMP1	0	3	1	2	0	0	0.0143125	0.760655	0
ESYT1	0	3	0	0	3	1	0.0143125	0.760655	2.07944
FAM181B	0	3	0	3	0	0	0.0143125	0.760655	0
GIPC1	0	3	0	0	3	0	0.0143125	0.760655	2.77259
GPX4	0	3	1	1	1	0	0.0143125	0.760655	0.693147
LMO1	0	3	0	1	2	0	0.0143125	0.760655	1.74126
MFAP2	0	3	0	0	3	0	0.0143125	0.760655	2.77259
MGC72080	0	3	0	0	3	0	0.0143125	0.760655	2.77259
PDLIM7	0	3	0	0	3	3	0.0143125	0.760655	0
PLXND1	0	3	1	1	1	0	0.0143125	0.760655	0.693147
RFX8	0	3	0	0	3	1	0.0143125	0.760655	2.07944
RORB	0	3	0	0	3	0	0.0143125	0.760655	2.77259
SLC35E1	0	3	1	0	2	3	0.0143125	0.760655	-1.03133
SNORD42B	0	3	2	1	0	0	0.0143125	0.760655	0
SNORD48	0	3	0	3	0	0	0.0143125	0.760655	0
SYT12	0	3	1	1	1	0	0.0143125	0.760655	0.693147
VDR	0	3	0	0	3	0	0.0143125	0.760655	2.77259
ZNF101	0	3	0	0	3	0	0.0143125	0.760655	2.77259
ZNF155	0	3	0	0	3	0	0.0143125	0.760655	2.77259
ZNF615	0	3	0	0	3	0	0.0143125	0.760655	2.77259
BCMO1	7	8	0	3	5	5	0.0144764	0.760655	0
ECH1	7	8	1	2	5	2	0.0144764	0.760655	2.89037
PPP1R14B	7	8	1	0	7	4	0.0144764	0.760655	2.50133
HSPC159	72	37	18	12	7	4	0.0147018	0.768893	2.50133
MIP	25	17	8	9	0	0	0.0148603	0.773567	0
UNC13C	55	30	0	0	30	32	0.0149454	0.774395	-0.625115
PBX1	48	27	1	1	25	18	0.0154077	0.784117	2.80672
NYX	41	24	12	8	4	0	0.0155652	0.784117	3.737
MUM1	65	34	8	8	18	15	0.0156369	0.784117	1.41741
AHSA2	9	9	5	4	0	0	0.0159894	0.784117	0
ARHGAP5	9	9	0	1	8	6	0.0159894	0.784117	1.50218
CHAF1A	9	9	0	0	9	7	0.0159894	0.784117	1.4107
DPP8	9	9	0	0	9	5	0.0159894	0.784117	3.01739
GCHFR	9	9	0	0	9	5	0.0159894	0.784117	3.01739
ULK4	9	9	0	0	9	2	0.0159894	0.784117	5.90776
COQ9	19	14	0	0	14	7	0.0166147	0.784117	4.34173
GSPT1	19	14	3	8	3	5	0.0166147	0.784117	-1.85904
ZMYM3	19	14	5	8	1	5	0.0166147	0.784117	-3.93848
COL11A1	11	10	2	0	8	5	0.0168414	0.784117	2.33341
LRRN1	11	10	1	0	9	3	0.0168414	0.784117	4.87643
RPL22	11	10	1	0	9	4	0.0168414	0.784117	3.91202
ELOVL6	68	35	2	3	30	19	0.0169949	0.784117	4.06531
SPTLC1	17	13	0	1	12	4	0.0170114	0.784117	5.75444
EIF4G3	106	50	1	1	48	32	0.0170248	0.784117	4.21368
ANO1	4	6	0	0	6	4	0.0170682	0.784117	1.72586
CD2BP2	4	6	1	0	5	2	0.0170682	0.784117	2.89037
CLCF1	4	6	0	3	3	1	0.0170682	0.784117	2.07944
FASN	4	6	0	1	5	3	0.0170682	0.784117	1.85904
TEX264	4	6	0	0	6	5	0.0170682	0.784117	0.831229
TUSC1	4	6	4	2	0	0	0.0170682	0.784117	0
FLJ39582	13	11	5	6	0	1	0.0172116	0.784117	-0.693147
OVCA2	13	11	3	3	5	4	0.0172116	0.784117	0.894632
SEMA4A	13	11	2	3	6	2	0.0172116	0.784117	3.7216
C12orf24	15	12	4	1	7	12	0.0172349	0.784117	-3.25312
OGFOD1	15	12	0	1	11	6	0.0172349	0.784117	3.44544
PPP4R2	15	12	0	0	12	1	0.0172349	0.784117	8.79829
DNAJC15	37	22	1	0	21	17	0.0177412	0.803883	1.73166
DDAH1	107	50	0	1	49	40	0.0192065	0.866771	2.18324
C14orf181	24	16	9	7	0	0	0.0201326	0.88499	0
CSNK1A1	24	16	0	1	15	7	0.0201326	0.88499	4.85203
FBXL22	33	20	2	4	14	7	0.0201716	0.88499	4.34173
SLAIN2	33	20	4	0	16	7	0.0201716	0.88499	5.34233
ARHGAP39	6	7	5	2	0	0	0.0207424	0.88499	0
CCDC86	6	7	2	1	4	0	0.0207424	0.88499	3.737
CCNL2	6	7	2	3	2	0	0.0207424	0.88499	1.74126
PDLIM2	6	7	2	5	0	1	0.0207424	0.88499	-0.693147
RIMS1	6	7	0	0	7	2	0.0207424	0.88499	4.49707
TNKS	22	15	0	1	14	15	0.0211192	0.88499	-0.510299
RAI1	45	25	0	0	25	24	0.0213049	0.88499	0.36649
ITSN1	95	45	1	1	43	23	0.0214961	0.88499	6.08827
COL4A5	20	14	2	1	11	3	0.0220592	0.88499	6.13571
C14orf176	29	18	6	4	8	7	0.0228507	0.88499	0.726712
ACAP3	8	8	0	0	8	2	0.0228746	0.88499	5.22378
AHNAK	8	8	0	0	8	6	0.0228746	0.88499	1.50218
FZD5	8	8	4	4	0	0	0.0228746	0.88499	0
LRDD	8	8	3	1	4	6	0.0228746	0.88499	-1.72586
UBE2V1	43	24	4	2	18	15	0.022875	0.88499	1.41741
COPS7A	18	13	4	5	4	1	0.0229132	0.88499	3.04385
HEXIM1	18	13	4	9	0	0	0.0229132	0.88499	0
RP1-177G6.2	18	13	5	2	6	8	0.0229132	0.88499	-1.50218
SMAD2	18	13	0	0	13	6	0.0229132	0.88499	4.58497
CIRBP	16	12	2	2	8	3	0.0236254	0.88499	4.19245
L3MBTL2	16	12	1	0	11	3	0.0236254	0.88499	6.13571
ARFGEF2	10	9	0	0	9	4	0.0239395	0.88499	3.91202
CDK4	10	9	4	2	3	1	0.0239395	0.88499	2.07944
CPNE7	10	9	1	2	6	2	0.0239395	0.88499	3.7216
FAM129B	10	9	0	0	9	3	0.0239395	0.88499	4.87643
FAM53C	10	9	0	0	9	5	0.0239395	0.88499	3.01739
FZD7	10	9	3	6	0	0	0.0239395	0.88499	0
PNKP	10	9	0	0	9	1	0.0239395	0.88499	6.95587
SMEK2	10	9	1	1	7	5	0.0239395	0.88499	1.60669
TRIM8	10	9	3	3	3	1	0.0239395	0.88499	2.07944
TCF12	154	67	3	2	62	31	0.0239676	0.88499	7.436
ALKBH3	3	5	2	2	1	2	0.0241152	0.88499	-1.04811
B4GALNT3	3	5	0	1	4	0	0.0241152	0.88499	3.737
BLOC1S3	3	5	2	3	0	2	0.0241152	0.88499	-1.74126
CES3	3	5	1	0	4	0	0.0241152	0.88499	3.737
EIF5	3	5	1	2	2	1	0.0241152	0.88499	1.04811
GTPBP8	3	5	0	0	5	3	0.0241152	0.88499	1.85904
ILVBL	3	5	0	0	5	1	0.0241152	0.88499	3.93848
LRFN4	3	5	2	3	0	0	0.0241152	0.88499	0
NBEAL2	3	5	0	0	5	2	0.0241152	0.88499	2.89037
NME3	3	5	1	2	2	0	0.0241152	0.88499	1.74126
PNMAL1	3	5	3	1	1	0	0.0241152	0.88499	0.693147
PRPF4B	3	5	0	1	4	1	0.0241152	0.88499	3.04385
PRUNE2	3	5	0	0	5	4	0.0241152	0.88499	0.894632
RAB24	3	5	1	4	0	0	0.0241152	0.88499	0
SLC10A4	3	5	1	2	2	1	0.0241152	0.88499	1.04811
SPC24	3	5	0	0	5	3	0.0241152	0.88499	1.85904
TEKT3	3	5	0	0	5	2	0.0241152	0.88499	2.89037
BCAS4	14	11	0	0	11	5	0.024117	0.88499	4.27667
EMILIN1	14	11	2	6	3	5	0.024117	0.88499	-1.85904
RTN4RL1	14	11	0	0	11	12	0.024117	0.88499	-0.583143
C16orf91	12	10	2	1	7	6	0.0242755	0.88499	0.775464
CCR10	12	10	7	2	1	1	0.0242755	0.88499	0
IPO11	12	10	0	0	10	7	0.0242755	0.88499	2.05703
ZNF362	12	10	0	0	10	9	0.0242755	0.88499	0.646333
GRIK2	73	36	0	0	36	30	0.0244762	0.889407	1.79826
COL4A3	91	43	8	11	24	28	0.0248234	0.898615	-1.41026
NR2F2	34	20	3	5	12	8	0.0248901	0.898615	2.5264
OMG	107	49	23	19	7	5	0.026009	0.915399	1.60669
CLSTN1	32	19	0	2	17	9	0.0266222	0.915399	4.40361
SLC39A1	54	28	1	0	27	8	0.0284557	0.915399	9.05405
SPRYD4	30	18	6	4	8	3	0.0284576	0.915399	4.19245
ATP5D	5	6	1	3	2	1	0.0299184	0.915399	1.04811
CASKIN2	5	6	2	0	4	3	0.0299184	0.915399	0.96441
ESRP1	5	6	2	0	4	0	0.0299184	0.915399	3.737
FMNL2	5	6	1	0	5	2	0.0299184	0.915399	2.89037
GFM1	5	6	0	0	6	3	0.0299184	0.915399	2.69027
GGA3	5	6	0	2	4	3	0.0299184	0.915399	0.96441
LOC100126784	5	6	2	4	0	0	0.0299184	0.915399	0
LOC100130581	5	6	4	2	0	1	0.0299184	0.915399	-0.693147
LOC221710	5	6	0	0	6	2	0.0299184	0.915399	3.7216
NEUROG2	5	6	4	2	0	0	0.0299184	0.915399	0
RBP1	5	6	0	2	4	1	0.0299184	0.915399	3.04385
TANK	5	6	0	0	6	5	0.0299184	0.915399	0.831229
TMEM9B	5	6	1	1	4	0	0.0299184	0.915399	3.737
UBQLN2	5	6	6	0	0	0	0.0299184	0.915399	0
ZNF764	5	6	1	2	3	1	0.0299184	0.915399	2.07944
CHD7	19	13	0	2	11	3	0.0302044	0.915399	6.13571
ATP5G2	47	25	0	6	19	16	0.0302431	0.915399	1.36669
FSIP1	28	17	0	0	17	13	0.0303961	0.915399	2.00481
UHRF1	28	17	6	9	2	5	0.0303961	0.915399	-2.89037
ATRNL1	17	12	7	3	2	2	0.0315953	0.915399	0
BAT4	17	12	6	4	2	1	0.0315953	0.915399	1.04811
TADA2A	17	12	5	3	4	5	0.0315953	0.915399	-0.894632
CARM1	75	36	0	0	36	37	0.0320749	0.915399	-0.27888
LTBP4	26	16	1	0	15	10	0.0324345	0.915399	2.795
COX5A	15	11	0	0	11	4	0.0328316	0.915399	5.1713
KISS1R	15	11	0	4	7	6	0.0328316	0.915399	0.775464
LRRC14	15	11	7	4	0	0	0.0328316	0.915399	0
PRR7	15	11	2	4	5	8	0.0328316	0.915399	-2.33341
SLC7A14	15	11	1	1	9	7	0.0328316	0.915399	1.4107
ARHGAP19	7	7	0	0	7	1	0.0329237	0.915399	5.54518
B4GALT2	7	7	0	2	5	9	0.0329237	0.915399	-3.01739
C12orf35	7	7	0	1	6	0	0.0329237	0.915399	5.46286
CCDC88C	7	7	1	0	6	4	0.0329237	0.915399	1.72586
DBF4	7	7	2	1	4	6	0.0329237	0.915399	-1.72586
EXOSC5	7	7	0	1	6	1	0.0329237	0.915399	4.76971
FNBP4	7	7	0	1	6	5	0.0329237	0.915399	0.831229
HTRA2	7	7	2	3	2	0	0.0329237	0.915399	1.74126
NUDT21	7	7	1	3	3	2	0.0329237	0.915399	1.03133
ROR2	7	7	0	0	7	2	0.0329237	0.915399	4.49707
TDGF1	7	7	0	0	7	1	0.0329237	0.915399	5.54518
KAZALD1	55	28	10	10	8	12	0.0332412	0.915399	-2.5264
ANKRD34A	13	10	5	3	2	2	0.0338016	0.915399	0
ARID1A	13	10	4	1	5	3	0.0338016	0.915399	1.85904
CTNND1	13	10	3	0	7	2	0.0338016	0.915399	4.49707
DCLRE1A	13	10	3	6	1	1	0.0338016	0.915399	0
SCN1A	13	10	2	1	7	3	0.0338016	0.915399	3.46574
ZNF576	13	10	2	0	8	0	0.0338016	0.915399	6.96504
AMPD2	2	4	1	0	3	0	0.0339245	0.915399	2.77259
AMZ2P1	2	4	2	0	2	0	0.0339245	0.915399	1.74126
AP3B2	2	4	1	0	3	0	0.0339245	0.915399	2.77259
ARRDC4	2	4	0	1	3	1	0.0339245	0.915399	2.07944
BICD2	2	4	0	0	4	0	0.0339245	0.915399	3.737
BRD7	2	4	0	0	4	1	0.0339245	0.915399	3.04385
C10orf55	2	4	3	1	0	0	0.0339245	0.915399	0
C12orf60	2	4	0	0	4	1	0.0339245	0.915399	3.04385
C7orf64	2	4	0	0	4	0	0.0339245	0.915399	3.737
CBX2	2	4	1	0	3	1	0.0339245	0.915399	2.07944
CD99L2	2	4	0	0	4	3	0.0339245	0.915399	0.96441
CDC5L	2	4	0	0	4	2	0.0339245	0.915399	1.99574
CTSB	2	4	0	0	4	0	0.0339245	0.915399	3.737
ECT2L	2	4	0	1	3	0	0.0339245	0.915399	2.77259
FLNB	2	4	0	0	4	0	0.0339245	0.915399	3.737
FOSB	2	4	1	1	2	1	0.0339245	0.915399	1.04811
HIST1H1D	2	4	2	2	0	0	0.0339245	0.915399	0
HOXA9	2	4	1	2	1	0	0.0339245	0.915399	0.693147
KIDINS220	2	4	0	0	4	1	0.0339245	0.915399	3.04385
LOC100190938	2	4	1	0	3	0	0.0339245	0.915399	2.77259
LOC100303728	2	4	1	3	0	0	0.0339245	0.915399	0
LOC81691	2	4	0	0	4	0	0.0339245	0.915399	3.737
NAPG	2	4	0	1	3	1	0.0339245	0.915399	2.07944
NCAPG2	2	4	0	0	4	1	0.0339245	0.915399	3.04385
NETO2	2	4	0	0	4	1	0.0339245	0.915399	3.04385
NR2C1	2	4	0	0	4	1	0.0339245	0.915399	3.04385
PGD	2	4	0	0	4	4	0.0339245	0.915399	0
PTDSS1	2	4	1	0	3	0	0.0339245	0.915399	2.77259
SCARF2	2	4	1	0	3	4	0.0339245	0.915399	-0.96441
SLC25A1	2	4	1	1	2	4	0.0339245	0.915399	-1.99574
SNORD46	2	4	0	4	0	0	0.0339245	0.915399	0
STK36	2	4	0	2	2	0	0.0339245	0.915399	1.74126
TFCP2L1	2	4	0	0	4	1	0.0339245	0.915399	3.04385
TMEM14B	2	4	0	0	4	1	0.0339245	0.915399	3.04385
TTC25	2	4	3	0	1	2	0.0339245	0.915399	-1.04811
ZNF643	2	4	0	3	1	1	0.0339245	0.915399	0
C1orf56	9	8	5	3	0	2	0.0341797	0.915399	-1.74126
C5orf44	9	8	2	1	5	2	0.0341797	0.915399	2.89037
DLG5	9	8	1	1	6	6	0.0341797	0.915399	0
LIFR	9	8	0	0	8	3	0.0341797	0.915399	4.19245
NT5M	9	8	1	1	6	3	0.0341797	0.915399	2.69027
PPP1R3E	9	8	1	3	4	0	0.0341797	0.915399	3.737
ANKRD31	11	9	1	1	7	3	0.0343372	0.915399	3.46574
CCDC58	11	9	0	0	9	4	0.0343372	0.915399	3.91202
COQ5	11	9	1	0	8	1	0.0343372	0.915399	6.27189
DLX5	11	9	0	3	6	0	0.0343372	0.915399	5.46286
FAM119A	11	9	1	3	5	3	0.0343372	0.915399	1.85904
NDUFAF3	11	9	3	4	2	6	0.0343372	0.915399	-3.7216
POLR3K	11	9	0	0	9	8	0.0343372	0.915399	0.683985
SLC35C1	11	9	4	5	0	1	0.0343372	0.915399	-0.693147
SMG5	11	9	1	1	7	6	0.0343372	0.915399	0.775464
ZBTB10	11	9	3	2	4	4	0.0343372	0.915399	0
SLC38A1	24	15	4	3	8	9	0.0345651	0.915399	-0.683985
NUDT2	43	23	0	0	23	10	0.0351271	0.915399	6.2759
P4HTM	48	25	9	3	13	8	0.0356596	0.915399	3.08279
TRPM3	183	76	2	0	74	92	0.035804	0.915399	-2.74654
ATXN3	22	14	6	5	3	2	0.0367741	0.915399	1.03133
DGKZ	22	14	0	0	14	7	0.0367741	0.915399	4.34173
LOC388796	22	14	3	3	8	3	0.0367741	0.915399	4.19245
MTDH	22	14	3	0	11	7	0.0367741	0.915399	2.66997
PROCA1	22	14	1	1	12	9	0.0367741	0.915399	1.84242
DCBLD1	36	20	0	0	20	14	0.0367791	0.915399	2.79245
FAM78A	113	50	7	10	33	30	0.0374222	0.915399	0.927581
C1orf43	66	32	3	4	25	17	0.037825	0.915399	3.26185
MARCH1	192	79	0	0	79	68	0.0379887	0.915399	1.83871
FAM20B	20	13	0	0	13	3	0.0390377	0.915399	7.27524
TAL1	20	13	0	2	11	11	0.0390377	0.915399	0
MICALCL	74	35	2	2	31	23	0.0393035	0.915399	2.75742
MYH15	34	19	1	0	18	13	0.0396043	0.915399	2.45994
FLJ13224	27	16	9	7	0	0	0.0403201	0.915399	0
MAP4K4	27	16	1	0	15	4	0.0403201	0.915399	7.35336
TMEM189-UBE2V1	64	31	0	0	31	27	0.0407857	0.915399	1.30959
POMGNT1	18	12	0	0	12	13	0.0413179	0.915399	-0.556387
AKT1S1	44	23	7	6	10	16	0.0415315	0.915399	-3.2853
TFAP2C	44	23	3	2	18	17	0.0415315	0.915399	0.45513
KDM2B	144	61	11	6	44	39	0.042582	0.915399	1.27368
HIGD2B	32	18	3	1	14	8	0.0426531	0.915399	3.61502
NUAK1	32	18	0	1	17	18	0.0426531	0.915399	-0.45513
XPO1	32	18	6	6	6	3	0.0426531	0.915399	2.69027
ZCCHC8	32	18	0	1	17	12	0.0426531	0.915399	2.56119
ATF4	4	5	4	1	0	0	0.0435306	0.915399	0
CHRNB1	4	5	1	3	1	1	0.0435306	0.915399	0
CREB3L1	4	5	0	0	5	5	0.0435306	0.915399	0
CSF1	4	5	2	1	2	0	0.0435306	0.915399	1.74126
ERO1L	4	5	0	0	5	3	0.0435306	0.915399	1.85904
LOC153684	4	5	1	4	0	0	0.0435306	0.915399	0
LOH12CR2	4	5	3	2	0	0	0.0435306	0.915399	0
MED9	4	5	1	1	3	5	0.0435306	0.915399	-1.85904
MMP20	4	5	1	0	4	1	0.0435306	0.915399	3.04385
NEK1	4	5	2	1	2	3	0.0435306	0.915399	-1.03133
NFKBIA	4	5	2	1	2	1	0.0435306	0.915399	1.04811
PPIP5K1	4	5	0	0	5	2	0.0435306	0.915399	2.89037
RAB8A	4	5	0	1	4	4	0.0435306	0.915399	0
RBM24	4	5	2	1	2	0	0.0435306	0.915399	1.74126
REPIN1	4	5	0	3	2	5	0.0435306	0.915399	-2.89037
SAMD11	4	5	0	2	3	2	0.0435306	0.915399	1.03133
SAV1	4	5	0	0	5	2	0.0435306	0.915399	2.89037
THAP11	4	5	1	4	0	0	0.0435306	0.915399	0
TRPM4	4	5	0	0	5	1	0.0435306	0.915399	3.93848
USP8	4	5	1	1	3	2	0.0435306	0.915399	1.03133
MAGEC3	16	11	0	0	11	2	0.0435543	0.915399	7.16704
PRKCE	16	11	2	2	7	7	0.0435543	0.915399	0
AP4S1	14	10	0	1	9	2	0.0456517	0.915399	5.90776
C19orf39	14	10	2	4	4	2	0.0456517	0.915399	1.99574
HYAL1	14	10	5	4	1	2	0.0456517	0.915399	-1.04811
IGFBP5	14	10	3	4	3	6	0.0456517	0.915399	-2.69027
ITGA2	14	10	0	0	10	4	0.0456517	0.915399	4.55836
MASTL	14	10	2	3	5	2	0.0456517	0.915399	2.89037
MTA1	14	10	0	0	10	3	0.0456517	0.915399	5.52277
NIP7	14	10	4	4	2	0	0.0456517	0.915399	1.74126
TMEM220	14	10	2	4	4	3	0.0456517	0.915399	0.96441
PPFIBP2	214	86	1	0	85	80	0.0460674	0.915399	0.764667
IQCG	23	14	1	0	13	12	0.0463032	0.915399	0.556387
PLEKHG4	23	14	6	8	0	0	0.0463032	0.915399	0
ZBTB38	23	14	0	0	14	11	0.0463032	0.915399	1.67176
ANXA5	1	3	0	0	3	3	0.0468247	0.915399	0
ARSJ	1	3	0	2	1	1	0.0468247	0.915399	0
ASAM	1	3	2	0	1	0	0.0468247	0.915399	0.693147
ASTN1	1	3	0	0	3	0	0.0468247	0.915399	2.77259
BHLHE22	1	3	1	2	0	0	0.0468247	0.915399	0
BNIPL	1	3	2	1	0	0	0.0468247	0.915399	0
BOK	1	3	0	0	3	0	0.0468247	0.915399	2.77259
C4orf3	1	3	0	1	2	0	0.0468247	0.915399	1.74126
C6orf203	1	3	2	0	1	2	0.0468247	0.915399	-1.04811
CKLF	1	3	1	1	1	2	0.0468247	0.915399	-1.04811
CLP1	1	3	0	0	3	2	0.0468247	0.915399	1.03133
COX6B2	1	3	1	2	0	0	0.0468247	0.915399	0
DAPK3	1	3	2	0	1	0	0.0468247	0.915399	0.693147
DBN1	1	3	0	0	3	2	0.0468247	0.915399	1.03133
DLX2	1	3	2	1	0	0	0.0468247	0.915399	0
DNAJC18	1	3	0	0	3	1	0.0468247	0.915399	2.07944
DUSP1	1	3	1	0	2	0	0.0468247	0.915399	1.74126
DUSP3	1	3	0	1	2	2	0.0468247	0.915399	0
EHBP1L1	1	3	0	0	3	1	0.0468247	0.915399	2.07944
FAM40B	1	3	0	0	3	0	0.0468247	0.915399	2.77259
FIBP	1	3	2	0	1	0	0.0468247	0.915399	0.693147
FLJ16779	1	3	2	1	0	0	0.0468247	0.915399	0
GALM	1	3	1	1	1	1	0.0468247	0.915399	0
GEMIN8P4	1	3	1	2	0	0	0.0468247	0.915399	0
GNG11	1	3	1	2	0	0	0.0468247	0.915399	0
GNL2	1	3	1	0	2	1	0.0468247	0.915399	1.04811
HHLA3	1	3	1	0	2	1	0.0468247	0.915399	1.04811
IL17RD	1	3	0	0	3	1	0.0468247	0.915399	2.07944
KCNG1	1	3	0	1	2	1	0.0468247	0.915399	1.04811
KCTD19	1	3	0	0	3	0	0.0468247	0.915399	2.77259
KHSRP	1	3	0	0	3	0	0.0468247	0.915399	2.77259
LIMK1	1	3	1	0	2	2	0.0468247	0.915399	0
LOC253039	1	3	3	0	0	0	0.0468247	0.915399	0
LOC729609	1	3	1	2	0	0	0.0468247	0.915399	0
MAF	1	3	2	1	0	0	0.0468247	0.915399	0
METTL5	1	3	0	1	2	0	0.0468247	0.915399	1.74126
NDUFA5	1	3	0	1	2	1	0.0468247	0.915399	1.04811
NKX2-3	1	3	0	3	0	0	0.0468247	0.915399	0
PCYOX1L	1	3	0	0	3	1	0.0468247	0.915399	2.07944
PIGA	1	3	0	0	3	1	0.0468247	0.915399	2.07944
PIP4K2C	1	3	1	0	2	1	0.0468247	0.915399	1.04811
RABGEF1	1	3	0	0	3	0	0.0468247	0.915399	2.77259
RAP2B	1	3	0	3	0	0	0.0468247	0.915399	0
RPL28	1	3	0	1	2	0	0.0468247	0.915399	1.74126
SLC9A1	1	3	3	0	0	1	0.0468247	0.915399	-0.693147
SPRED1	1	3	0	1	2	1	0.0468247	0.915399	1.04811
SUCLG1	1	3	0	0	3	0	0.0468247	0.915399	2.77259
THOC6	1	3	0	0	3	0	0.0468247	0.915399	2.77259
TMEM145	1	3	0	2	1	0	0.0468247	0.915399	0.693147
TSPAN11	1	3	0	0	3	0	0.0468247	0.915399	2.77259
CAMSAP1L1	12	9	1	1	7	4	0.047459	0.915399	2.50133
ELP3	12	9	0	0	9	7	0.047459	0.915399	1.4107
FAM13B	12	9	0	1	8	3	0.047459	0.915399	4.19245
NOG	12	9	5	4	0	0	0.047459	0.915399	0
SERBP1	12	9	1	0	8	4	0.047459	0.915399	3.22804
TSPAN3	12	9	0	1	8	2	0.047459	0.915399	5.22378
ENOSF1	35	19	0	0	19	7	0.0475919	0.915399	6.70901
FAHD1	6	6	2	2	2	2	0.047757	0.915399	0
FAM113A	6	6	1	3	2	1	0.047757	0.915399	1.04811
GPN3	6	6	1	3	2	0	0.047757	0.915399	1.74126
HAAO	6	6	1	1	4	3	0.047757	0.915399	0.96441
ICAM3	6	6	3	3	0	0	0.047757	0.915399	0
KRIT1	6	6	3	1	2	4	0.047757	0.915399	-1.99574
LOC100128164	6	6	2	3	1	0	0.047757	0.915399	0.693147
LOC26102	6	6	3	3	0	0	0.047757	0.915399	0
LRSAM1	6	6	1	4	1	1	0.047757	0.915399	0
MFI2	6	6	0	4	2	5	0.047757	0.915399	-2.89037
PITPNM3	6	6	4	2	0	0	0.047757	0.915399	0
QARS	6	6	1	2	3	2	0.047757	0.915399	1.03133
SPOCK1	6	6	0	0	6	4	0.047757	0.915399	1.72586
THUMPD3	6	6	0	0	6	2	0.047757	0.915399	3.7216
ZFP91	6	6	1	1	4	6	0.047757	0.915399	-1.72586
ZFP91-CNTF	6	6	1	1	4	6	0.047757	0.915399	-1.72586
DOCK4	10	8	1	0	7	0	0.048732	0.915399	6.23832
LOC401431	10	8	0	1	7	2	0.048732	0.915399	4.49707
MGST2	10	8	2	0	6	2	0.048732	0.915399	3.7216
PRDX3	10	8	0	0	8	3	0.048732	0.915399	4.19245
SFRS14	10	8	0	0	8	2	0.048732	0.915399	5.22378
SLC35F5	10	8	0	1	7	5	0.048732	0.915399	1.60669
TNS4	10	8	4	0	4	0	0.048732	0.915399	3.737
ABHD15	8	7	5	1	1	0	0.0490651	0.915399	0.693147
AKAP10	8	7	0	0	7	7	0.0490651	0.915399	0
C10orf2	8	7	4	3	0	0	0.0490651	0.915399	0
C16orf72	8	7	2	0	5	2	0.0490651	0.915399	2.89037
LDHB	8	7	0	0	7	2	0.0490651	0.915399	4.49707
LOC100288428	8	7	0	2	5	4	0.0490651	0.915399	0.894632
LOC645676	8	7	4	3	0	0	0.0490651	0.915399	0
MAGEF1	8	7	4	3	0	0	0.0490651	0.915399	0
NEBL	8	7	0	1	6	1	0.0490651	0.915399	4.76971
PDPK1	8	7	3	4	0	0	0.0490651	0.915399	0
SLC27A5	8	7	1	3	3	1	0.0490651	0.915399	2.07944
TMEM63A	8	7	2	2	3	2	0.0490651	0.915399	1.03133
ZDHHC2	8	7	0	0	7	5	0.0490651	0.915399	1.60669
C16orf45	28	16	0	0	16	10	0.0494896	0.915399	3.2853
ITPKB	28	16	1	0	15	11	0.0494896	0.915399	2.18206
HNRNPD	21	13	2	2	9	4	0.0495482	0.915399	3.91202
MEG3	58	28	4	3	21	21	0.0512544	0.915399	0
SRGAP1	119	51	1	3	47	40	0.0519165	0.915399	1.72486
C1QBP	19	12	1	0	11	9	0.0529419	0.915399	1.25928
RASSF1	19	12	0	1	11	5	0.0529419	0.915399	4.27667
ITM2C	26	15	0	0	15	11	0.0533123	0.915399	2.18206
MYOM1	69	32	0	0	32	27	0.0557137	0.915399	1.61867
EIF4E	17	11	2	6	3	5	0.0564494	0.915399	-1.85904
PIGU	17	11	0	0	11	3	0.0564494	0.915399	6.13571
TRIM65	17	11	2	2	7	7	0.0564494	0.915399	0
ST3GAL2	36	19	6	6	7	6	0.0566642	0.915399	0.775464
AEBP2	41	21	1	1	19	15	0.0570259	0.915399	1.85698
TMCC1	41	21	3	3	15	7	0.0570259	0.915399	4.85203
AANAT	0	2	0	0	2	1	0.0589483	0.915399	1.04811
ADM2	0	2	0	0	2	0	0.0589483	0.915399	1.74126
ANKMY1	0	2	0	0	2	0	0.0589483	0.915399	1.74126
ANKRD52	0	2	1	1	0	0	0.0589483	0.915399	0
APOBEC3F	0	2	0	0	2	1	0.0589483	0.915399	1.04811
ARHGAP20	0	2	0	0	2	0	0.0589483	0.915399	1.74126
ASL	0	2	0	0	2	1	0.0589483	0.915399	1.04811
ATP13A3	0	2	0	0	2	0	0.0589483	0.915399	1.74126
C10orf113	0	2	0	0	2	0	0.0589483	0.915399	1.74126
C14orf148	0	2	0	0	2	1	0.0589483	0.915399	1.04811
C1orf133	0	2	0	1	1	0	0.0589483	0.915399	0.693147
C1QL1	0	2	1	0	1	0	0.0589483	0.915399	0.693147
C22orf40	0	2	0	0	2	0	0.0589483	0.915399	1.74126
C2CD4A	0	2	2	0	0	0	0.0589483	0.915399	0
C7orf45	0	2	2	0	0	1	0.0589483	0.915399	-0.693147
C9orf21	0	2	0	0	2	0	0.0589483	0.915399	1.74126
CAPN10	0	2	0	0	2	1	0.0589483	0.915399	1.04811
CCDC28A	0	2	0	1	1	0	0.0589483	0.915399	0.693147
CCDC39	0	2	0	0	2	0	0.0589483	0.915399	1.74126
CD9	0	2	0	0	2	0	0.0589483	0.915399	1.74126
CHTF18	0	2	0	0	2	0	0.0589483	0.915399	1.74126
CLCN1	0	2	0	0	2	0	0.0589483	0.915399	1.74126
CNRIP1	0	2	1	0	1	0	0.0589483	0.915399	0.693147
CNTFR	0	2	0	0	2	2	0.0589483	0.915399	0
COX6C	0	2	0	0	2	1	0.0589483	0.915399	1.04811
CRABP1	0	2	0	1	1	0	0.0589483	0.915399	0.693147
DDIT4	0	2	1	0	1	1	0.0589483	0.915399	0
DGCR5	0	2	0	0	2	0	0.0589483	0.915399	1.74126
DLEC1	0	2	0	1	1	1	0.0589483	0.915399	0
DNHD1	0	2	0	0	2	1	0.0589483	0.915399	1.04811
DPT	0	2	0	0	2	0	0.0589483	0.915399	1.74126
DUOXA1	0	2	1	1	0	0	0.0589483	0.915399	0
EVI5L	0	2	0	0	2	0	0.0589483	0.915399	1.74126
FAM194A	0	2	1	0	1	0	0.0589483	0.915399	0.693147
FLJ41350	0	2	1	0	1	0	0.0589483	0.915399	0.693147
FLJ46111	0	2	2	0	0	0	0.0589483	0.915399	0
FSIP2	0	2	1	0	1	0	0.0589483	0.915399	0.693147
GABBR1	0	2	0	1	1	2	0.0589483	0.915399	-1.04811
GABRB2	0	2	0	0	2	0	0.0589483	0.915399	1.74126
GAL3ST4	0	2	1	1	0	0	0.0589483	0.915399	0
GFI1	0	2	0	0	2	0	0.0589483	0.915399	1.74126
GINS4	0	2	0	1	1	0	0.0589483	0.915399	0.693147
GLYATL3	0	2	0	0	2	0	0.0589483	0.915399	1.74126
GPER	0	2	0	1	1	1	0.0589483	0.915399	0
GTSE1	0	2	0	0	2	1	0.0589483	0.915399	1.04811
H2AFZ	0	2	0	1	1	1	0.0589483	0.915399	0
HACL1	0	2	0	0	2	0	0.0589483	0.915399	1.74126
HHLA2	0	2	0	0	2	0	0.0589483	0.915399	1.74126
HMX2	0	2	1	1	0	0	0.0589483	0.915399	0
HSPA5	0	2	1	0	1	0	0.0589483	0.915399	0.693147
HTRA4	0	2	0	0	2	0	0.0589483	0.915399	1.74126
IL1RAP	0	2	0	0	2	1	0.0589483	0.915399	1.04811
IRAK4	0	2	1	0	1	0	0.0589483	0.915399	0.693147
ISG15	0	2	2	0	0	0	0.0589483	0.915399	0
ISG20L2	0	2	0	2	0	0	0.0589483	0.915399	0
JAK3	0	2	1	1	0	2	0.0589483	0.915399	-1.74126
JPH3	0	2	1	1	0	0	0.0589483	0.915399	0
KCNJ12	0	2	0	0	2	0	0.0589483	0.915399	1.74126
KRT72	0	2	1	0	1	0	0.0589483	0.915399	0.693147
LOC100130872	0	2	1	0	1	1	0.0589483	0.915399	0
LOC100130872-SPON2	0	2	0	0	2	1	0.0589483	0.915399	1.04811
LOC148709	0	2	0	0	2	0	0.0589483	0.915399	1.74126
LOC389333	0	2	1	1	0	0	0.0589483	0.915399	0
LOC643763	0	2	1	1	0	0	0.0589483	0.915399	0
MTERF	0	2	0	0	2	0	0.0589483	0.915399	1.74126
MYO16	0	2	0	1	1	1	0.0589483	0.915399	0
NCRNA00094	0	2	0	1	1	0	0.0589483	0.915399	0.693147
NCRNA00176	0	2	1	1	0	0	0.0589483	0.915399	0
NOV	0	2	0	2	0	0	0.0589483	0.915399	0
NRK	0	2	0	0	2	0	0.0589483	0.915399	1.74126
NSUN4	0	2	0	0	2	1	0.0589483	0.915399	1.04811
NTRK1	0	2	0	1	1	1	0.0589483	0.915399	0
NUMBL	0	2	0	1	1	3	0.0589483	0.915399	-2.07944
OAF	0	2	0	0	2	0	0.0589483	0.915399	1.74126
PACRGL	0	2	0	0	2	1	0.0589483	0.915399	1.04811
POC1B	0	2	0	0	2	0	0.0589483	0.915399	1.74126
PPP1R3D	0	2	1	1	0	0	0.0589483	0.915399	0
PRRX1	0	2	0	0	2	0	0.0589483	0.915399	1.74126
PTGIS	0	2	0	0	2	2	0.0589483	0.915399	0
RAD9A	0	2	0	0	2	0	0.0589483	0.915399	1.74126
RASSF6	0	2	0	0	2	0	0.0589483	0.915399	1.74126
RHOF	0	2	0	0	2	0	0.0589483	0.915399	1.74126
SERPINE1	0	2	1	1	0	0	0.0589483	0.915399	0
SLC24A2	0	2	0	0	2	0	0.0589483	0.915399	1.74126
SLCO1C1	0	2	0	1	1	0	0.0589483	0.915399	0.693147
SNORD15A	0	2	0	2	0	0	0.0589483	0.915399	0
SPARC	0	2	0	0	2	0	0.0589483	0.915399	1.74126
SPI1	0	2	0	0	2	0	0.0589483	0.915399	1.74126
ST8SIA5	0	2	1	1	0	0	0.0589483	0.915399	0
SYT11	0	2	1	0	1	0	0.0589483	0.915399	0.693147
TBKBP1	0	2	1	1	0	0	0.0589483	0.915399	0
TLL2	0	2	0	0	2	1	0.0589483	0.915399	1.04811
TMPRSS7	0	2	0	0	2	1	0.0589483	0.915399	1.04811
TOLLIP	0	2	0	0	2	1	0.0589483	0.915399	1.04811
TPM2	0	2	0	1	1	0	0.0589483	0.915399	0.693147
TRIM28	0	2	1	0	1	0	0.0589483	0.915399	0.693147
TRIM3	0	2	0	0	2	2	0.0589483	0.915399	0
VRK3	0	2	0	0	2	0	0.0589483	0.915399	1.74126
WDR1	0	2	1	0	1	3	0.0589483	0.915399	-2.07944
YTHDF1	0	2	0	0	2	2	0.0589483	0.915399	0
ZBTB22	0	2	2	0	0	0	0.0589483	0.915399	0
ZDHHC4	0	2	0	0	2	2	0.0589483	0.915399	0
ZNF23	0	2	2	0	0	0	0.0589483	0.915399	0
ZNF554	0	2	0	0	2	0	0.0589483	0.915399	1.74126
ZNF555	0	2	0	0	2	0	0.0589483	0.915399	1.74126
ZNF707	0	2	0	0	2	0	0.0589483	0.915399	1.74126
ZNF831	0	2	1	0	1	0	0.0589483	0.915399	0.693147
AARSD1	15	10	2	3	5	8	0.0600081	0.915399	-2.33341
CD247	15	10	2	5	3	3	0.0600081	0.915399	0
FZD6	15	10	2	3	5	4	0.0600081	0.915399	0.894632
KALRN	15	10	0	0	10	3	0.0600081	0.915399	5.52277
NAPEPLD	15	10	3	3	4	5	0.0600081	0.915399	-0.894632
DDB2	67	31	2	3	26	16	0.0600683	0.915399	4.09068
CDH4	49	24	0	0	24	15	0.0608228	0.915399	3.85764
EBF3	91	40	0	0	40	24	0.0611109	0.915399	4.94766
TAOK1	34	18	0	1	17	12	0.0613286	0.915399	2.56119
TMEM26	44	22	7	4	11	9	0.0615032	0.915399	1.25928
C7orf44	39	20	2	0	18	10	0.0617331	0.915399	4.21241
BPTF	13	9	1	2	6	7	0.063509	0.915399	-0.775464
C6orf130	13	9	1	4	4	6	0.063509	0.915399	-1.72586
DNAH7	13	9	0	0	9	7	0.063509	0.915399	1.4107
INCA1	13	9	3	4	2	0	0.063509	0.915399	1.74126
JUP	13	9	1	0	8	3	0.063509	0.915399	4.19245
LOC139201	13	9	3	1	5	1	0.063509	0.915399	3.93848
LSM4	13	9	0	0	9	10	0.063509	0.915399	-0.646333
MT1E	13	9	1	2	6	4	0.063509	0.915399	1.72586
SOX2OT	124	52	3	3	46	33	0.0639061	0.915399	3.44576
ARHGEF17	3	4	1	3	0	1	0.0640978	0.915399	-0.693147
ARL5A	3	4	0	0	4	0	0.0640978	0.915399	3.737
ARL6IP6	3	4	0	1	3	0	0.0640978	0.915399	2.77259
BPGM	3	4	0	0	4	1	0.0640978	0.915399	3.04385
C11orf52	3	4	2	2	0	0	0.0640978	0.915399	0
C16orf75	3	4	0	0	4	4	0.0640978	0.915399	0
C19orf20	3	4	2	0	2	3	0.0640978	0.915399	-1.03133
C1orf183	3	4	0	0	4	3	0.0640978	0.915399	0.96441
C2orf43	3	4	0	0	4	2	0.0640978	0.915399	1.99574
CDC25C	3	4	0	1	3	0	0.0640978	0.915399	2.77259
CGN	3	4	1	0	3	0	0.0640978	0.915399	2.77259
CIT	3	4	0	0	4	4	0.0640978	0.915399	0
CXXC1	3	4	0	3	1	2	0.0640978	0.915399	-1.04811
DBNDD1	3	4	0	0	4	3	0.0640978	0.915399	0.96441
DCLRE1C	3	4	1	0	3	2	0.0640978	0.915399	1.03133
DHX57	3	4	0	0	4	0	0.0640978	0.915399	3.737
DOM3Z	3	4	0	1	3	1	0.0640978	0.915399	2.07944
ELAVL3	3	4	2	2	0	0	0.0640978	0.915399	0
FLT3LG	3	4	0	1	3	2	0.0640978	0.915399	1.03133
GRHL2	3	4	0	0	4	1	0.0640978	0.915399	3.04385
HM13	3	4	0	0	4	4	0.0640978	0.915399	0
HSD17B8	3	4	1	2	1	1	0.0640978	0.915399	0
HTR7P1	3	4	2	2	0	0	0.0640978	0.915399	0
IGF2R	3	4	0	0	4	4	0.0640978	0.915399	0
KDELR1	3	4	1	0	3	4	0.0640978	0.915399	-0.96441
KLHDC8B	3	4	0	0	4	0	0.0640978	0.915399	3.737
LATS2	3	4	0	0	4	4	0.0640978	0.915399	0
LOC100302401	3	4	3	1	0	0	0.0640978	0.915399	0
MCM3APAS	3	4	0	0	4	4	0.0640978	0.915399	0
MEA1	3	4	1	3	0	0	0.0640978	0.915399	0
NAB1	3	4	0	0	4	4	0.0640978	0.915399	0
NCEH1	3	4	0	0	4	4	0.0640978	0.915399	0
NICN1	3	4	0	1	3	3	0.0640978	0.915399	0
NKRF	3	4	0	0	4	1	0.0640978	0.915399	3.04385
PALMD	3	4	0	0	4	0	0.0640978	0.915399	3.737
PCDHGA1	3	4	0	0	4	0	0.0640978	0.915399	3.737
PCDHGA2	3	4	0	0	4	0	0.0640978	0.915399	3.737
PCDHGA3	3	4	0	0	4	0	0.0640978	0.915399	3.737
PCDHGA4	3	4	0	0	4	0	0.0640978	0.915399	3.737
PCDHGA5	3	4	0	0	4	0	0.0640978	0.915399	3.737
PCDHGA6	3	4	0	0	4	0	0.0640978	0.915399	3.737
PCDHGA7	3	4	0	0	4	0	0.0640978	0.915399	3.737
PCDHGA8	3	4	0	0	4	0	0.0640978	0.915399	3.737
PCDHGB1	3	4	0	0	4	0	0.0640978	0.915399	3.737
PCDHGB2	3	4	0	0	4	0	0.0640978	0.915399	3.737
PCDHGB3	3	4	0	0	4	0	0.0640978	0.915399	3.737
PCDHGB4	3	4	0	0	4	0	0.0640978	0.915399	3.737
PCDHGB5	3	4	0	0	4	0	0.0640978	0.915399	3.737
PPPDE1	3	4	0	0	4	0	0.0640978	0.915399	3.737
PXMP4	3	4	1	0	3	3	0.0640978	0.915399	0
RDM1	3	4	1	1	2	0	0.0640978	0.915399	1.74126
SIRT3	3	4	1	0	3	0	0.0640978	0.915399	2.77259
SLC1A1	3	4	1	1	2	1	0.0640978	0.915399	1.04811
SLC6A5	3	4	0	0	4	2	0.0640978	0.915399	1.99574
SLITRK5	3	4	0	0	4	1	0.0640978	0.915399	3.04385
SRRT	3	4	1	0	3	1	0.0640978	0.915399	2.07944
TGOLN2	3	4	0	1	3	1	0.0640978	0.915399	2.07944
TSSK6	3	4	3	1	0	0	0.0640978	0.915399	0
WTIP	3	4	2	0	2	1	0.0640978	0.915399	1.04811
GON4L	65	30	2	2	26	20	0.0647869	0.915399	2.29882
LRRTM3	65	30	9	13	8	7	0.0647869	0.915399	0.726712
SORBS3	27	15	4	4	7	5	0.064911	0.915399	1.60669
USP48	89	39	1	1	37	27	0.0656048	0.915399	3.0707
BNC2	47	23	0	0	23	23	0.0658171	0.915399	0
COBLL1	32	17	0	0	17	8	0.0664212	0.915399	5.0876
CUEDC2	20	12	3	0	9	10	0.0665844	0.915399	-0.646333
MRPL34	20	12	5	5	2	0	0.0665844	0.915399	1.74126
NCRNA00167	20	12	6	6	0	0	0.0665844	0.915399	0
SUN1	20	12	7	5	0	1	0.0665844	0.915399	-0.693147
MED27	42	21	0	0	21	25	0.0666005	0.915399	-1.53019
ABL2	11	8	0	1	7	4	0.066763	0.915399	2.50133
ASPH	11	8	0	0	8	5	0.066763	0.915399	2.33341
CCT6B	11	8	1	1	6	4	0.066763	0.915399	1.72586
DCI	11	8	1	0	7	2	0.066763	0.915399	4.49707
FAM57A	11	8	2	0	6	4	0.066763	0.915399	1.72586
GPR173	11	8	0	1	7	0	0.066763	0.915399	6.23832
HIST2H2BE	11	8	3	5	0	0	0.066763	0.915399	0
HMBS	11	8	1	1	6	0	0.066763	0.915399	5.46286
IL1RAPL2	11	8	0	0	8	5	0.066763	0.915399	2.33341
NMNAT3	11	8	0	1	7	3	0.066763	0.915399	3.46574
P2RX5	11	8	1	0	7	3	0.066763	0.915399	3.46574
STK33	11	8	0	1	7	5	0.066763	0.915399	1.60669
SYNPO	11	8	2	4	2	2	0.066763	0.915399	0
ZNF74	11	8	2	2	4	5	0.066763	0.915399	-0.894632
LIMA1	37	19	9	5	5	11	0.0668754	0.915399	-4.27667
SOHLH2	37	19	0	0	19	14	0.0668754	0.915399	2.36728
AP1S1	9	7	0	0	7	4	0.0694355	0.915399	2.50133
ARPP19	9	7	1	0	6	2	0.0694355	0.915399	3.7216
C22orf24	9	7	0	1	6	4	0.0694355	0.915399	1.72586
CUL4A	9	7	1	0	6	1	0.0694355	0.915399	4.76971
GEN1	9	7	0	0	7	3	0.0694355	0.915399	3.46574
KLHL1	9	7	0	0	7	2	0.0694355	0.915399	4.49707
MEF2A	9	7	1	0	6	0	0.0694355	0.915399	5.46286
MRPS12	9	7	5	1	1	1	0.0694355	0.915399	0
RBBP7	9	7	2	3	2	2	0.0694355	0.915399	0
RGL1	9	7	0	0	7	2	0.0694355	0.915399	4.49707
RUSC1	9	7	1	5	1	3	0.0694355	0.915399	-2.07944
SENP1	9	7	0	2	5	0	0.0694355	0.915399	4.63163
SLFN11	9	7	0	1	6	2	0.0694355	0.915399	3.7216
ARMC5	5	5	1	0	4	1	0.069993	0.915399	3.04385
ARPC3	5	5	0	0	5	0	0.069993	0.915399	4.63163
AZIN1	5	5	2	1	2	2	0.069993	0.915399	0
BHLHE40	5	5	1	2	2	0	0.069993	0.915399	1.74126
C11orf10	5	5	0	0	5	0	0.069993	0.915399	4.63163
CAST	5	5	0	0	5	0	0.069993	0.915399	4.63163
CLPTM1L	5	5	1	1	3	2	0.069993	0.915399	1.03133
CMTM8	5	5	0	2	3	1	0.069993	0.915399	2.07944
CN5H6.4	5	5	1	4	0	0	0.069993	0.915399	0
FBXW8	5	5	0	0	5	0	0.069993	0.915399	4.63163
GLMN	5	5	1	1	3	3	0.069993	0.915399	0
GTPBP5	5	5	0	0	5	4	0.069993	0.915399	0.894632
IRF2BP1	5	5	4	1	0	0	0.069993	0.915399	0
KIAA0802	5	5	0	1	4	4	0.069993	0.915399	0
KIAA1529	5	5	0	1	4	1	0.069993	0.915399	3.04385
MAGI3	5	5	1	0	4	3	0.069993	0.915399	0.96441
MAMDC2	5	5	0	0	5	6	0.069993	0.915399	-0.831229
MEPCE	5	5	3	2	0	0	0.069993	0.915399	0
MTMR9L	5	5	3	2	0	1	0.069993	0.915399	-0.693147
NPTX1	5	5	0	2	3	1	0.069993	0.915399	2.07944
PRKCZ	5	5	1	0	4	1	0.069993	0.915399	3.04385
PTP4A1	5	5	1	1	3	3	0.069993	0.915399	0
PUS10	5	5	1	0	4	2	0.069993	0.915399	1.99574
RAD51AP1	5	5	0	0	5	4	0.069993	0.915399	0.894632
RASA3	5	5	0	0	5	3	0.069993	0.915399	1.85904
ROCK1	5	5	0	1	4	1	0.069993	0.915399	3.04385
RYBP	5	5	0	0	5	2	0.069993	0.915399	2.89037
SHMT2	5	5	0	2	3	1	0.069993	0.915399	2.07944
SLC4A1AP	5	5	3	1	1	1	0.069993	0.915399	0
STAP2	5	5	0	0	5	3	0.069993	0.915399	1.85904
TERT	5	5	3	2	0	2	0.069993	0.915399	-1.74126
TMEM115	5	5	2	2	1	0	0.069993	0.915399	0.693147
TMEM186	5	5	1	0	4	2	0.069993	0.915399	1.99574
UBL4A	5	5	1	4	0	1	0.069993	0.915399	-0.693147
WHAMM	5	5	2	3	0	2	0.069993	0.915399	-1.74126
ZNF639	5	5	1	0	4	4	0.069993	0.915399	0
FAM126A	25	14	0	0	14	9	0.0702294	0.915399	2.93103
HDDC3	25	14	3	4	7	1	0.0702294	0.915399	5.54518
MAGIX	25	14	7	7	0	5	0.0702294	0.915399	-4.63163
SATB2	25	14	1	2	11	11	0.0702294	0.915399	0
ZNF668	25	14	7	3	4	3	0.0702294	0.915399	0.96441
RAB8B	106	45	1	2	42	27	0.0707695	0.915399	4.39018
C15orf52	7	6	2	0	4	3	0.0709123	0.915399	0.96441
C17orf59	7	6	3	3	0	0	0.0709123	0.915399	0
C6orf108	7	6	0	0	6	7	0.0709123	0.915399	-0.775464
EIF4A2	7	6	0	2	4	6	0.0709123	0.915399	-1.72586
HCG11	7	6	1	5	0	0	0.0709123	0.915399	0
ITFG2	7	6	0	1	5	2	0.0709123	0.915399	2.89037
NR1D2	7	6	0	0	6	2	0.0709123	0.915399	3.7216
NUCKS1	7	6	0	2	4	1	0.0709123	0.915399	3.04385
PPP5C	7	6	1	0	5	3	0.0709123	0.915399	1.85904
PYCR1	7	6	2	2	2	0	0.0709123	0.915399	1.74126
QRICH1	7	6	2	2	2	4	0.0709123	0.915399	-1.99574
SHANK3	7	6	2	2	2	1	0.0709123	0.915399	1.04811
SLC27A1	7	6	0	0	6	2	0.0709123	0.915399	3.7216
TXNDC17	7	6	2	2	2	1	0.0709123	0.915399	1.04811
ZNF638	7	6	0	0	6	4	0.0709123	0.915399	1.72586
ERCC6	45	22	4	2	16	14	0.0712672	0.91892	1.0006
MYO1C	30	16	0	0	16	13	0.0719888	0.92609	1.53283
TMEM87A	30	16	1	2	13	12	0.0719888	0.92609	0.556387
RHBDD3	35	18	6	4	8	14	0.072501	0.931609	-3.61502
LHFP	66	30	0	0	30	30	0.0730475	0.937555	0
DNMBP	93	40	0	0	40	35	0.0748476	0.950236	1.36913
DPPA4	23	13	1	0	12	5	0.0760197	0.950236	4.85981
F11R	23	13	0	0	13	5	0.0760197	0.950236	5.4162
AIMP2	16	10	0	1	9	4	0.0769934	0.950236	3.91202
ARHGDIA	16	10	3	2	5	7	0.0769934	0.950236	-1.60669
CLEC6A	16	10	0	0	10	9	0.0769934	0.950236	0.646333
HBQ1	16	10	6	2	2	0	0.0769934	0.950236	1.74126
MMP16	16	10	1	0	9	6	0.0769934	0.950236	2.18616
ZNF80	16	10	7	3	0	0	0.0769934	0.950236	0
C8orf45	43	21	0	0	21	12	0.0772223	0.950236	4.29285
DDX17	28	15	0	4	11	6	0.0780848	0.950236	3.44544
NAV2	28	15	0	0	15	16	0.0780848	0.950236	-0.490299
GIGYF2	38	19	0	0	19	7	0.0782697	0.950236	6.70901
RPL27A	38	19	5	13	1	10	0.0782697	0.950236	-7.60221
PDS5B	33	17	6	6	5	6	0.0786653	0.950236	-0.831229
YDJC	33	17	9	3	5	4	0.0786653	0.950236	0.894632
FKBP10	21	12	2	3	7	5	0.0823254	0.950236	1.60669
PRH1	21	12	0	0	12	9	0.0823254	0.950236	1.84242
PRR4	21	12	0	0	12	9	0.0823254	0.950236	1.84242
ZNF236	21	12	4	1	7	7	0.0823254	0.950236	0
HNMT	14	9	1	2	6	1	0.0826066	0.950236	4.76971
IGF2BP3	14	9	0	0	9	4	0.0826066	0.950236	3.91202
JMY	14	9	2	2	5	7	0.0826066	0.950236	-1.60669
KCNN1	14	9	2	0	7	9	0.0826066	0.950236	-1.4107
MDH2	14	9	0	0	9	4	0.0826066	0.950236	3.91202
NAGLU	14	9	3	5	1	0	0.0826066	0.950236	0.693147
RBM26	14	9	2	0	7	2	0.0826066	0.950236	4.49707
SERPINF1	14	9	0	0	9	10	0.0826066	0.950236	-0.646333
SULF1	14	9	1	0	8	8	0.0826066	0.950236	0
PRR11	105	44	0	0	44	38	0.0829763	0.950236	1.54223
ADNP	41	20	0	1	19	13	0.0837384	0.950236	2.89951
SMARCA2	78	34	0	2	32	20	0.0846141	0.950236	4.26525
C7orf40	26	14	5	1	8	1	0.0847703	0.950236	6.27189
CEP250	26	14	2	1	11	6	0.0847703	0.950236	3.44544
NCAPH	26	14	0	0	14	8	0.0847703	0.950236	3.61502
PAN2	26	14	2	6	6	4	0.0847703	0.950236	1.72586
FBXO17	36	18	0	0	18	15	0.0849556	0.950236	1.41741
TXNDC15	36	18	5	6	7	11	0.0849556	0.950236	-2.66997
MAP4K3	221	85	5	1	79	58	0.0883276	0.950236	3.71616
TNS3	92	39	0	0	39	35	0.0883784	0.950236	1.10543
C8orf40	12	8	1	1	6	2	0.0883802	0.950236	3.7216
CRLF1	12	8	1	4	3	8	0.0883802	0.950236	-4.19245
GAA	12	8	0	1	7	4	0.0883802	0.950236	2.50133
GPATCH4	12	8	0	0	8	7	0.0883802	0.950236	0.726712
MYCBP2	12	8	1	0	7	4	0.0883802	0.950236	2.50133
OLA1	12	8	0	0	8	1	0.0883802	0.950236	6.27189
RNASEK	12	8	1	2	5	2	0.0883802	0.950236	2.89037
SNRNP35	12	8	1	1	6	5	0.0883802	0.950236	0.831229
TBX1	12	8	0	0	8	2	0.0883802	0.950236	5.22378
CPA6	65	29	0	0	29	32	0.0884222	0.950236	-0.948459
NCRNA00188	65	29	5	4	20	24	0.0884222	0.950236	-1.57549
ZNF536	44	21	0	1	20	14	0.0889208	0.950236	2.79245
FAM109B	19	11	8	3	0	0	0.0891918	0.950236	0
ITCH	19	11	0	0	11	10	0.0891918	0.950236	0.612942
SFXN2	19	11	0	0	11	5	0.0891918	0.950236	4.27667
SH3BP2	76	33	13	17	3	4	0.090981	0.950236	-0.96441
ANKRD11	52	24	0	1	23	20	0.0909894	0.950236	1.19875
DAG1	24	13	0	1	12	2	0.0921161	0.950236	7.75018
DTNB	34	17	0	1	16	5	0.0922994	0.950236	6.94902
GNAS	29	15	0	0	15	16	0.0928753	0.950236	-0.490299
ZNF114	29	15	1	1	13	6	0.0928753	0.950236	4.58497
ADAR	10	7	0	0	7	6	0.0941145	0.950236	0.775464
ARMC6	10	7	0	0	7	3	0.0941145	0.950236	3.46574
BRCA2	10	7	0	0	7	0	0.0941145	0.950236	6.23832
C5orf42	10	7	0	0	7	1	0.0941145	0.950236	5.54518
C9orf95	10	7	3	1	3	3	0.0941145	0.950236	0
CLSPN	10	7	0	0	7	7	0.0941145	0.950236	0
ETNK1	10	7	1	1	5	7	0.0941145	0.950236	-1.60669
FAM120A	10	7	2	0	5	6	0.0941145	0.950236	-0.831229
FYCO1	10	7	0	0	7	4	0.0941145	0.950236	2.50133
INPP4A	10	7	0	0	7	3	0.0941145	0.950236	3.46574
KIAA0652	10	7	0	3	4	1	0.0941145	0.950236	3.04385
LONRF1	10	7	0	1	6	5	0.0941145	0.950236	0.831229
NDUFS1	10	7	0	1	6	0	0.0941145	0.950236	5.46286
PRSS36	10	7	1	2	4	3	0.0941145	0.950236	0.96441
TM9SF1	10	7	3	3	1	0	0.0941145	0.950236	0.693147
TRIM16	10	7	1	0	6	4	0.0941145	0.950236	1.72586
ZNF592	10	7	0	0	7	5	0.0941145	0.950236	1.60669
ADAMTSL4	2	3	1	2	0	1	0.0960613	0.950236	-0.693147
ADRBK1	2	3	1	0	2	6	0.0960613	0.950236	-3.7216
AKD1	2	3	0	0	3	0	0.0960613	0.950236	2.77259
AMZ2	2	3	2	0	1	0	0.0960613	0.950236	0.693147
APC2	2	3	1	2	0	1	0.0960613	0.950236	-0.693147
ARRB1	2	3	0	0	3	3	0.0960613	0.950236	0
BDP1	2	3	1	2	0	1	0.0960613	0.950236	-0.693147
BSDC1	2	3	1	0	2	3	0.0960613	0.950236	-1.03133
C10orf91	2	3	0	2	1	0	0.0960613	0.950236	0.693147
C2orf71	2	3	1	0	2	0	0.0960613	0.950236	1.74126
C3orf47	2	3	2	1	0	0	0.0960613	0.950236	0
C4orf41	2	3	0	0	3	3	0.0960613	0.950236	0
C6orf162	2	3	0	1	2	1	0.0960613	0.950236	1.04811
C8orf77	2	3	2	1	0	0	0.0960613	0.950236	0
C9orf114	2	3	0	1	2	2	0.0960613	0.950236	0
CARNS1	2	3	1	1	1	1	0.0960613	0.950236	0
CCDC12	2	3	0	0	3	1	0.0960613	0.950236	2.07944
COG7	2	3	0	1	2	1	0.0960613	0.950236	1.04811
COL28A1	2	3	0	0	3	0	0.0960613	0.950236	2.77259
COPB2	2	3	0	0	3	0	0.0960613	0.950236	2.77259
COX19	2	3	0	1	2	2	0.0960613	0.950236	0
CYP51A1	2	3	0	0	3	1	0.0960613	0.950236	2.07944
DNAJC25	2	3	0	0	3	1	0.0960613	0.950236	2.07944
DNM2	2	3	1	0	2	0	0.0960613	0.950236	1.74126
DSTYK	2	3	1	0	2	2	0.0960613	0.950236	0
EIF6	2	3	1	0	2	3	0.0960613	0.950236	-1.03133
FAM149A	2	3	0	0	3	0	0.0960613	0.950236	2.77259
FLOT1	2	3	0	2	1	2	0.0960613	0.950236	-1.04811
FOXD3	2	3	2	1	0	0	0.0960613	0.950236	0
GAK	2	3	1	0	2	0	0.0960613	0.950236	1.74126
GLB1	2	3	0	1	2	0	0.0960613	0.950236	1.74126
GPR137C	2	3	1	1	1	1	0.0960613	0.950236	0
HIF1A	2	3	2	1	0	0	0.0960613	0.950236	0
IFT80	2	3	0	1	2	2	0.0960613	0.950236	0
ING1	2	3	0	0	3	0	0.0960613	0.950236	2.77259
JUND	2	3	0	3	0	0	0.0960613	0.950236	0
KCNJ14	2	3	0	1	2	1	0.0960613	0.950236	1.04811
KCNQ4	2	3	0	0	3	0	0.0960613	0.950236	2.77259
KIAA0754	2	3	2	1	0	0	0.0960613	0.950236	0
KRR1	2	3	0	0	3	1	0.0960613	0.950236	2.07944
LAMA4	2	3	0	1	2	0	0.0960613	0.950236	1.74126
LOC143666	2	3	1	2	0	0	0.0960613	0.950236	0
LOC652276	2	3	1	1	1	1	0.0960613	0.950236	0
LOC729991-MEF2B	2	3	1	0	2	0	0.0960613	0.950236	1.74126
LRRC23	2	3	0	2	1	1	0.0960613	0.950236	0
LXN	2	3	0	1	2	1	0.0960613	0.950236	1.04811
LYRM2	2	3	0	1	2	1	0.0960613	0.950236	1.04811
MAP2K2	2	3	0	0	3	0	0.0960613	0.950236	2.77259
MATN2	2	3	0	0	3	1	0.0960613	0.950236	2.07944
MEX3C	2	3	0	0	3	2	0.0960613	0.950236	1.03133
MEX3D	2	3	0	0	3	1	0.0960613	0.950236	2.07944
MGC42105	2	3	0	1	2	1	0.0960613	0.950236	1.04811
MRPL55	2	3	0	0	3	1	0.0960613	0.950236	2.07944
MRPS11	2	3	1	0	2	1	0.0960613	0.950236	1.04811
NANS	2	3	0	0	3	0	0.0960613	0.950236	2.77259
NARF	2	3	1	0	2	2	0.0960613	0.950236	0
NFE2L3	2	3	1	0	2	0	0.0960613	0.950236	1.74126
NKX6-1	2	3	1	0	2	2	0.0960613	0.950236	0
PEX1	2	3	0	1	2	1	0.0960613	0.950236	1.04811
PKN1	2	3	0	0	3	4	0.0960613	0.950236	-0.96441
PLOD1	2	3	0	0	3	4	0.0960613	0.950236	-0.96441
PPM1L	2	3	0	0	3	0	0.0960613	0.950236	2.77259
RBM17	2	3	1	2	0	2	0.0960613	0.950236	-1.74126
RNF115	2	3	0	0	3	4	0.0960613	0.950236	-0.96441
RNF40	2	3	2	1	0	4	0.0960613	0.950236	-3.737
SHKBP1	2	3	0	1	2	3	0.0960613	0.950236	-1.03133
SIK1	2	3	1	0	2	0	0.0960613	0.950236	1.74126
SLC38A7	2	3	0	0	3	0	0.0960613	0.950236	2.77259
SLC4A9	2	3	0	1	2	3	0.0960613	0.950236	-1.03133
SMOC2	2	3	0	2	1	0	0.0960613	0.950236	0.693147
SP110	2	3	0	0	3	3	0.0960613	0.950236	0
STK16	2	3	1	0	2	1	0.0960613	0.950236	1.04811
STRA13	2	3	0	0	3	2	0.0960613	0.950236	1.03133
STX12	2	3	1	0	2	0	0.0960613	0.950236	1.74126
SYT6	2	3	0	0	3	4	0.0960613	0.950236	-0.96441
TAF4	2	3	1	0	2	0	0.0960613	0.950236	1.74126
TEX101	2	3	0	2	1	1	0.0960613	0.950236	0
TSPAN9	2	3	0	0	3	0	0.0960613	0.950236	2.77259
USP21	2	3	0	1	2	3	0.0960613	0.950236	-1.03133
VWA3A	2	3	0	0	3	1	0.0960613	0.950236	2.07944
VWF	2	3	0	1	2	0	0.0960613	0.950236	1.74126
ZC3HAV1L	2	3	1	1	1	1	0.0960613	0.950236	0
ZFP1	2	3	0	1	2	2	0.0960613	0.950236	0
ZNF182	2	3	1	0	2	0	0.0960613	0.950236	1.74126
ZNF552	2	3	0	2	1	0	0.0960613	0.950236	0.693147
MAN2A1	42	20	0	2	18	12	0.0964586	0.950236	3.01632
PIP4K2A	42	20	2	0	18	12	0.0964586	0.950236	3.01632
AVEN	17	10	0	0	10	4	0.0966635	0.950236	4.55836
BTBD1	17	10	2	1	7	6	0.0966635	0.950236	0.775464
C18orf55	17	10	5	3	2	2	0.0966635	0.950236	0
PLOD2	17	10	0	0	10	0	0.0966635	0.950236	8.29535
PRMT8	17	10	1	0	9	5	0.0966635	0.950236	3.01739
XKR6	17	10	0	2	8	9	0.0966635	0.950236	-0.683985
GCLC	74	32	0	0	32	13	0.0978473	0.950236	7.58993
C14orf43	50	23	0	2	21	15	0.0984881	0.950236	2.69394
FERMT1	66	29	1	1	27	20	0.0988074	0.950236	2.64658
AGXT2L2	8	6	0	0	6	8	0.0994038	0.950236	-1.50218
ALDH16A1	8	6	0	0	6	0	0.0994038	0.950236	5.46286
BLOC1S1	8	6	1	0	5	0	0.0994038	0.950236	4.63163
C10orf25	8	6	1	2	3	1	0.0994038	0.950236	2.07944
C6orf47	8	6	2	4	0	0	0.0994038	0.950236	0
C9orf139	8	6	0	2	4	2	0.0994038	0.950236	1.99574
CELSR3	8	6	0	6	0	3	0.0994038	0.950236	-2.77259
CHAC2	8	6	0	0	6	1	0.0994038	0.950236	4.76971
FRMD4A	8	6	0	0	6	3	0.0994038	0.950236	2.69027
GFPT2	8	6	0	0	6	3	0.0994038	0.950236	2.69027
LOC100130557	8	6	3	3	0	0	0.0994038	0.950236	0
PHB2	8	6	2	3	1	0	0.0994038	0.950236	0.693147
PPIL5	8	6	2	1	3	2	0.0994038	0.950236	1.03133
PRDX5	8	6	0	1	5	1	0.0994038	0.950236	3.93848
PRDXDD1P	8	6	4	2	0	0	0.0994038	0.950236	0
RBM3	8	6	1	2	3	3	0.0994038	0.950236	0
RDH11	8	6	1	0	5	2	0.0994038	0.950236	2.89037
RGS9BP	8	6	5	1	0	0	0.0994038	0.950236	0
SFRS2	8	6	5	1	0	0	0.0994038	0.950236	0
TMEM11	8	6	2	0	4	1	0.0994038	0.950236	3.04385
TMEM150C	8	6	1	0	5	3	0.0994038	0.950236	1.85904
TTC17	8	6	0	0	6	2	0.0994038	0.950236	3.7216
ZC3H8	8	6	0	0	6	2	0.0994038	0.950236	3.7216
ARSB	22	12	2	6	4	8	0.100204	0.950236	-3.22804
PARP9	22	12	7	0	5	4	0.100204	0.950236	0.894632
PACS2	27	14	5	6	3	0	0.101082	0.950236	2.77259
SNX16	45	21	0	2	19	9	0.101716	0.950236	5.29832
ACSF3	6	5	0	0	5	0	0.103389	0.950236	4.63163
ALOXE3	6	5	2	1	2	0	0.103389	0.950236	1.74126
C1orf190	6	5	0	0	5	5	0.103389	0.950236	0
C4orf38	6	5	2	3	0	0	0.103389	0.950236	0
CD3EAP	6	5	0	2	3	2	0.103389	0.950236	1.03133
CSGALNACT1	6	5	0	0	5	3	0.103389	0.950236	1.85904
DNAJC25-GNG10	6	5	0	0	5	4	0.103389	0.950236	0.894632
DZIP1	6	5	1	0	4	3	0.103389	0.950236	0.96441
FIG4	6	5	0	1	4	2	0.103389	0.950236	1.99574
GPR124	6	5	0	1	4	3	0.103389	0.950236	0.96441
HRSP12	6	5	1	0	4	2	0.103389	0.950236	1.99574
IRAK1BP1	6	5	1	3	1	2	0.103389	0.950236	-1.04811
KCTD11	6	5	4	1	0	0	0.103389	0.950236	0
LOC150197	6	5	1	4	0	0	0.103389	0.950236	0
LOC80054	6	5	4	1	0	0	0.103389	0.950236	0
LSM3	6	5	0	0	5	0	0.103389	0.950236	4.63163
LSS	6	5	1	0	4	3	0.103389	0.950236	0.96441
MAML1	6	5	2	2	1	2	0.103389	0.950236	-1.04811
MRPS23	6	5	0	1	4	4	0.103389	0.950236	0
PHF13	6	5	0	0	5	2	0.103389	0.950236	2.89037
PHF21B	6	5	0	0	5	4	0.103389	0.950236	0.894632
PPT2	6	5	1	0	4	1	0.103389	0.950236	3.04385
PRKAG1	6	5	0	0	5	5	0.103389	0.950236	0
PSMC2	6	5	0	0	5	1	0.103389	0.950236	3.93848
RNF13	6	5	0	1	4	1	0.103389	0.950236	3.04385
RPL15	6	5	0	0	5	0	0.103389	0.950236	4.63163
S100A4	6	5	1	3	1	1	0.103389	0.950236	0
SLC10A3	6	5	2	1	2	1	0.103389	0.950236	1.04811
SNX15	6	5	3	1	1	3	0.103389	0.950236	-2.07944
THRAP3	6	5	0	0	5	1	0.103389	0.950236	3.93848
TMEM56	6	5	0	0	5	2	0.103389	0.950236	2.89037
TRIM41	6	5	3	2	0	0	0.103389	0.950236	0
TRIP13	6	5	0	0	5	4	0.103389	0.950236	0.894632
ZNF317	6	5	0	1	4	2	0.103389	0.950236	1.99574
ACAT2	4	4	0	0	4	2	0.10408	0.950236	1.99574
ALG12	4	4	1	0	3	0	0.10408	0.950236	2.77259
ANXA11	4	4	0	0	4	2	0.10408	0.950236	1.99574
ARL2BP	4	4	1	1	2	2	0.10408	0.950236	0
ATRIP	4	4	0	1	3	1	0.10408	0.950236	2.07944
C11orf68	4	4	0	1	3	0	0.10408	0.950236	2.77259
C11orf71	4	4	2	0	2	1	0.10408	0.950236	1.04811
C12orf41	4	4	1	2	1	1	0.10408	0.950236	0
C12orf5	4	4	0	0	4	6	0.10408	0.950236	-1.72586
C4orf10	4	4	3	1	0	0	0.10408	0.950236	0
CAP1	4	4	0	0	4	3	0.10408	0.950236	0.96441
CHCHD2	4	4	0	0	4	1	0.10408	0.950236	3.04385
DLG4	4	4	0	2	2	3	0.10408	0.950236	-1.03133
DNAJC30	4	4	3	1	0	0	0.10408	0.950236	0
DONSON	4	4	2	0	2	2	0.10408	0.950236	0
EPN3	4	4	3	1	0	1	0.10408	0.950236	-0.693147
FAM124B	4	4	2	1	1	0	0.10408	0.950236	0.693147
FANCF	4	4	0	4	0	0	0.10408	0.950236	0
FKRP	4	4	0	0	4	4	0.10408	0.950236	0
FUCA2	4	4	0	0	4	1	0.10408	0.950236	3.04385
FXC1	4	4	0	1	3	0	0.10408	0.950236	2.77259
GLIPR1L2	4	4	1	0	3	2	0.10408	0.950236	1.03133
GOPC	4	4	1	1	2	1	0.10408	0.950236	1.04811
HIVEP2	4	4	0	0	4	5	0.10408	0.950236	-0.894632
INTS5	4	4	1	1	2	4	0.10408	0.950236	-1.99574
KIAA0495	4	4	1	2	1	0	0.10408	0.950236	0.693147
MAPK12	4	4	0	1	3	2	0.10408	0.950236	1.03133
MED29	4	4	1	2	1	1	0.10408	0.950236	0
MID2	4	4	1	0	3	1	0.10408	0.950236	2.07944
MTF1	4	4	0	2	2	3	0.10408	0.950236	-1.03133
MTMR7	4	4	0	0	4	0	0.10408	0.950236	3.737
NOL8	4	4	1	0	3	5	0.10408	0.950236	-1.85904
NUDT8	4	4	4	0	0	4	0.10408	0.950236	-3.737
OSGEP	4	4	1	1	2	2	0.10408	0.950236	0
PAFAH1B2	4	4	0	0	4	3	0.10408	0.950236	0.96441
PASK	4	4	0	0	4	1	0.10408	0.950236	3.04385
PLCD3	4	4	0	0	4	2	0.10408	0.950236	1.99574
POLR1D	4	4	0	0	4	5	0.10408	0.950236	-0.894632
PRDX4	4	4	0	0	4	3	0.10408	0.950236	0.96441
RAG1AP1	4	4	1	1	2	3	0.10408	0.950236	-1.03133
RAVER2	4	4	0	0	4	0	0.10408	0.950236	3.737
RFXAP	4	4	1	1	2	2	0.10408	0.950236	0
SEC61A2	4	4	2	0	2	0	0.10408	0.950236	1.74126
SLC35E3	4	4	2	1	1	0	0.10408	0.950236	0.693147
TBX3	4	4	1	1	2	1	0.10408	0.950236	1.04811
TRIM13	4	4	0	2	2	2	0.10408	0.950236	0
TRMT12	4	4	2	2	0	0	0.10408	0.950236	0
UFSP1	4	4	3	1	0	0	0.10408	0.950236	0
UNC13A	4	4	0	2	2	1	0.10408	0.950236	1.04811
WRNIP1	4	4	1	1	2	2	0.10408	0.950236	0
ZC3H7A	4	4	1	0	3	1	0.10408	0.950236	2.07944
ATL3	15	9	4	0	5	5	0.10478	0.950236	0
BAG4	15	9	1	1	7	5	0.10478	0.950236	1.60669
C14orf128	15	9	4	5	0	0	0.10478	0.950236	0
C19orf23	15	9	2	4	3	7	0.10478	0.950236	-3.46574
METTL7A	15	9	1	2	6	4	0.10478	0.950236	1.72586
CDK2AP1	94	39	5	1	33	40	0.106243	0.950236	-1.95543
LOC100128191	20	11	5	6	0	1	0.109129	0.950236	-0.693147
MIR548H2	20	11	0	0	11	6	0.109129	0.950236	3.44544
RPRD1B	20	11	1	2	8	6	0.109129	0.950236	1.50218
IFT172	30	15	6	1	8	10	0.109301	0.950236	-1.33032
LATS1	30	15	0	0	15	8	0.109301	0.950236	4.12532
NKAIN2	30	15	0	0	15	12	0.109301	0.950236	1.59891
FGGY	25	13	1	0	12	9	0.110154	0.950236	1.84242
RAD51C	43	20	3	3	14	7	0.110346	0.950236	4.34173
NKAIN3	89	37	0	0	37	37	0.111296	0.950236	0
TCF7L1	51	23	1	0	22	19	0.11135	0.950236	1.23626
CTNNA1	182	70	0	1	69	63	0.112033	0.950236	1.08693
FAM35A	13	8	0	0	8	9	0.113562	0.950236	-0.683985
FAM65A	13	8	0	0	8	4	0.113562	0.950236	3.22804
GABPB2	13	8	1	3	4	5	0.113562	0.950236	-0.894632
PLAUR	13	8	1	4	3	7	0.113562	0.950236	-3.46574
PTPRE	13	8	0	0	8	3	0.113562	0.950236	4.19245
SLC19A1	13	8	0	0	8	3	0.113562	0.950236	4.19245
TOPORS	13	8	0	0	8	5	0.113562	0.950236	2.33341
TUT1	13	8	2	0	6	5	0.113562	0.950236	0.831229
ZNF711	13	8	0	1	7	2	0.113562	0.950236	4.49707
CSK	38	18	0	1	17	4	0.113803	0.950236	8.31563
LRRC40	81	34	0	0	34	32	0.113962	0.950236	0.598624
SLC22A15	106	43	1	0	42	25	0.114768	0.950236	5.09478
LOC100129066	123	49	0	0	49	53	0.116539	0.950236	-0.877259
PACS1	33	16	1	0	15	15	0.116849	0.950236	0
S100PBP	33	16	0	0	16	17	0.116849	0.950236	-0.471979
ZFX	33	16	1	0	15	5	0.116849	0.950236	6.45872
CREB3L4	18	10	2	4	4	2	0.119005	0.950236	1.99574
IRAK1	18	10	5	3	2	3	0.119005	0.950236	-1.03133
KIAA0182	18	10	0	0	10	9	0.119005	0.950236	0.646333
MLL2	18	10	6	4	0	0	0.119005	0.950236	0
XKR3	18	10	0	2	8	3	0.119005	0.950236	4.19245
BBX	28	14	0	0	14	10	0.119167	0.950236	2.2847
CSAD	28	14	2	2	10	8	0.119167	0.950236	1.33032
ESR1	28	14	0	0	14	6	0.119167	0.950236	5.1172
PRR5-ARHGAP8	28	14	0	0	14	6	0.119167	0.950236	5.1172
RRAGD	28	14	0	0	14	8	0.119167	0.950236	3.61502
ZCCHC11	28	14	0	1	13	5	0.119167	0.950236	5.4162
ATP9B	41	19	0	0	19	17	0.119809	0.950236	0.894706
LPIN2	41	19	5	9	5	6	0.119809	0.950236	-0.831229
RUNX2	41	19	0	0	19	5	0.119809	0.950236	8.31571
SMG6	23	12	0	1	11	15	0.120216	0.950236	-2.18206
NHSL1	132	52	0	2	50	38	0.121296	0.950236	2.93959
APEX1	11	7	3	2	2	1	0.122994	0.950236	1.04811
CNPY2	11	7	2	1	4	2	0.122994	0.950236	1.99574
DYNC1LI1	11	7	1	0	6	2	0.122994	0.950236	3.7216
EEF1DP3	11	7	0	0	7	4	0.122994	0.950236	2.50133
GPR19	11	7	1	1	5	2	0.122994	0.950236	2.89037
NRARP	11	7	2	5	0	0	0.122994	0.950236	0
ORAI1	11	7	0	0	7	8	0.122994	0.950236	-0.726712
RFX7	11	7	0	1	6	3	0.122994	0.950236	2.69027
SDCCAG3	11	7	0	2	5	3	0.122994	0.950236	1.85904
SELV	11	7	0	0	7	5	0.122994	0.950236	1.60669
FBXW4	36	17	1	3	13	4	0.123795	0.950236	6.31083
SDK2	36	17	0	0	17	11	0.123795	0.950236	3.14434
WDFY3	44	20	1	0	19	10	0.125402	0.950236	4.65198
RORA	397	143	0	0	143	108	0.127163	0.950236	3.88128
TTC8	63	27	4	1	22	10	0.127642	0.950236	5.88825
FGFR2	85	35	1	2	32	23	0.127669	0.950236	3.0665
FAM172A	99	40	0	1	39	30	0.12851	0.950236	2.6193
NPAS3	55	24	0	0	24	27	0.129582	0.950236	-1.07109
BCL3	16	9	0	0	9	5	0.129964	0.950236	3.01739
C11orf20	16	9	1	4	4	3	0.129964	0.950236	0.96441
CCDC18	16	9	0	0	9	8	0.129964	0.950236	0.683985
ICA1L	16	9	0	0	9	2	0.129964	0.950236	5.90776
KIAA1524	16	9	0	0	9	7	0.129964	0.950236	1.4107
KITLG	16	9	0	0	9	5	0.129964	0.950236	3.01739
NFE2L1	16	9	1	0	8	8	0.129964	0.950236	0
NR1H3	16	9	2	2	5	4	0.129964	0.950236	0.894632
SDF4	16	9	0	0	9	13	0.129964	0.950236	-2.39881
AHCY	26	13	0	0	13	13	0.130117	0.950236	0
FEZ2	26	13	1	0	12	11	0.130117	0.950236	0.583143
FSTL3	26	13	7	4	2	1	0.130117	0.950236	1.04811
PRTFDC1	26	13	2	0	11	12	0.130117	0.950236	-0.583143
GNL3L	47	21	11	7	3	8	0.13062	0.950236	-4.19245
FAM189A1	21	11	0	0	11	8	0.131415	0.950236	1.94326
NRN1	21	11	1	2	8	3	0.131415	0.950236	4.19245
WDR74	21	11	1	0	10	5	0.131415	0.950236	3.66372
ADORA2B	9	6	0	1	5	6	0.132963	0.950236	-0.831229
APITD1	9	6	1	2	3	0	0.132963	0.950236	2.77259
B3GNTL1	9	6	2	1	3	2	0.132963	0.950236	1.03133
BANK1	9	6	0	0	6	2	0.132963	0.950236	3.7216
BTBD19	9	6	1	3	2	1	0.132963	0.950236	1.04811
C18orf34	9	6	2	1	3	3	0.132963	0.950236	0
C6orf132	9	6	2	1	3	2	0.132963	0.950236	1.03133
CCT4	9	6	0	1	5	5	0.132963	0.950236	0
CLIP3	9	6	5	1	0	0	0.132963	0.950236	0
CRIM1	9	6	0	0	6	2	0.132963	0.950236	3.7216
DDX56	9	6	0	3	3	3	0.132963	0.950236	0
FRAT1	9	6	3	3	0	0	0.132963	0.950236	0
IL27RA	9	6	1	1	4	3	0.132963	0.950236	0.96441
KIAA1109	9	6	1	0	5	2	0.132963	0.950236	2.89037
KLF13	9	6	0	1	5	8	0.132963	0.950236	-2.33341
MRPS21	9	6	3	2	1	0	0.132963	0.950236	0.693147
SLC4A5	9	6	0	0	6	5	0.132963	0.950236	0.831229
SOCS2	9	6	0	0	6	1	0.132963	0.950236	4.76971
SRRM3	9	6	0	0	6	3	0.132963	0.950236	2.69027
STOX1	9	6	0	0	6	2	0.132963	0.950236	3.7216
SYDE1	9	6	0	0	6	0	0.132963	0.950236	5.46286
TCEA1	9	6	0	0	6	4	0.132963	0.950236	1.72586
TRIM38	9	6	2	0	4	6	0.132963	0.950236	-1.72586
TYRO3	9	6	0	0	6	6	0.132963	0.950236	0
ZNF581	9	6	1	0	5	0	0.132963	0.950236	4.63163
FAM96A	34	16	1	2	13	10	0.134818	0.950236	1.75247
LOC100129716	61	26	2	5	19	11	0.137587	0.950236	4.03904
LIMCH1	171	65	2	1	62	52	0.137702	0.950236	2.02316
ARRDC3	72	30	0	2	28	28	0.137765	0.950236	0
EML2	29	14	5	1	8	10	0.139	0.950236	-1.33032
TRIM71	53	23	1	0	22	12	0.140059	0.950236	4.69216
ATF7IP	45	20	0	0	20	10	0.141616	0.950236	5.07715
ATG10	45	20	1	0	19	17	0.141616	0.950236	0.894706
GLI3	45	20	0	0	20	12	0.141616	0.950236	3.88107
ACYP2	37	17	0	2	15	14	0.14164	0.950236	0.510299
IQGAP1	37	17	0	0	17	10	0.14164	0.950236	3.75728
C7orf68	14	8	1	1	6	5	0.142164	0.950236	0.831229
DGUOK	14	8	0	0	8	4	0.142164	0.950236	3.22804
FAM117B	14	8	1	3	4	3	0.142164	0.950236	0.96441
HOXB4	14	8	3	4	1	1	0.142164	0.950236	0
IFNGR2	14	8	2	3	3	1	0.142164	0.950236	2.07944
KLHL12	14	8	0	0	8	3	0.142164	0.950236	4.19245
LDB3	14	8	0	0	8	8	0.142164	0.950236	0
MAN2C1	14	8	1	1	6	4	0.142164	0.950236	1.72586
NPVF	14	8	3	1	4	2	0.142164	0.950236	1.99574
PHF19	14	8	1	0	7	5	0.142164	0.950236	1.60669
STRN4	14	8	2	1	5	11	0.142164	0.950236	-4.27667
VPS24	14	8	0	0	8	4	0.142164	0.950236	3.22804
VWCE	14	8	1	0	7	5	0.142164	0.950236	1.60669
BAT2	24	12	0	0	12	6	0.142314	0.950236	4.02858
CYB5D2	24	12	0	3	9	6	0.142314	0.950236	2.18616
IFT74	24	12	0	0	12	6	0.142314	0.950236	4.02858
PGPEP1	24	12	5	6	1	0	0.142314	0.950236	0.693147
WWP2	24	12	0	0	12	9	0.142314	0.950236	1.84242
ADAM17	7	5	0	0	5	4	0.143125	0.950236	0.894632
AFMID	7	5	0	1	4	7	0.143125	0.950236	-2.50133
AGL	7	5	2	3	0	3	0.143125	0.950236	-2.77259
AGRP	7	5	1	3	1	2	0.143125	0.950236	-1.04811
APPL1	7	5	0	1	4	1	0.143125	0.950236	3.04385
APRT	7	5	0	1	4	1	0.143125	0.950236	3.04385
ARNT2	7	5	0	0	5	0	0.143125	0.950236	4.63163
ATF5	7	5	2	2	1	2	0.143125	0.950236	-1.04811
B9D1	7	5	0	0	5	3	0.143125	0.950236	1.85904
C12orf11	7	5	3	1	1	1	0.143125	0.950236	0
C17orf97	7	5	1	1	3	4	0.143125	0.950236	-0.96441
C2orf67	7	5	0	0	5	1	0.143125	0.950236	3.93848
CDS2	7	5	0	0	5	1	0.143125	0.950236	3.93848
CNTROB	7	5	2	3	0	1	0.143125	0.950236	-0.693147
CPXM1	7	5	1	1	3	1	0.143125	0.950236	2.07944
DCAF16	7	5	2	0	3	1	0.143125	0.950236	2.07944
DUSP2	7	5	1	2	2	1	0.143125	0.950236	1.04811
ESR2	7	5	2	0	3	0	0.143125	0.950236	2.77259
EZH2	7	5	0	0	5	3	0.143125	0.950236	1.85904
FAM5C	7	5	0	0	5	4	0.143125	0.950236	0.894632
FAM81A	7	5	0	0	5	4	0.143125	0.950236	0.894632
GIPR	7	5	1	0	4	5	0.143125	0.950236	-0.894632
INPPL1	7	5	0	1	4	2	0.143125	0.950236	1.99574
KL	7	5	0	1	4	2	0.143125	0.950236	1.99574
LMNB2	7	5	2	3	0	0	0.143125	0.950236	0
LOC202781	7	5	2	3	0	0	0.143125	0.950236	0
LOC400657	7	5	2	3	0	0	0.143125	0.950236	0
MGC2752	7	5	0	0	5	1	0.143125	0.950236	3.93848
NUP214	7	5	1	0	4	0	0.143125	0.950236	3.737
PLEKHA4	7	5	3	1	1	1	0.143125	0.950236	0
POLRMT	7	5	0	0	5	3	0.143125	0.950236	1.85904
PXK	7	5	0	1	4	2	0.143125	0.950236	1.99574
RALGDS	7	5	0	0	5	5	0.143125	0.950236	0
RAP1A	7	5	0	0	5	4	0.143125	0.950236	0.894632
RNF34	7	5	0	0	5	4	0.143125	0.950236	0.894632
SERTAD1	7	5	0	0	5	5	0.143125	0.950236	0
SLC25A43	7	5	0	1	4	3	0.143125	0.950236	0.96441
SLC34A1	7	5	1	3	1	1	0.143125	0.950236	0
TADA3	7	5	2	0	3	2	0.143125	0.950236	1.03133
TRPM8	7	5	0	1	4	3	0.143125	0.950236	0.96441
TTBK1	7	5	1	0	4	4	0.143125	0.950236	0
UBE2O	7	5	2	0	3	4	0.143125	0.950236	-0.96441
YWHAH	7	5	0	0	5	4	0.143125	0.950236	0.894632
ZNF628	7	5	1	2	2	3	0.143125	0.950236	-1.03133
ZNF846	7	5	0	1	4	0	0.143125	0.950236	3.737
FADS2	19	10	2	1	7	5	0.143935	0.950236	1.60669
FLAD1	19	10	7	2	1	2	0.143935	0.950236	-1.04811
NRM	19	10	2	3	5	10	0.143935	0.950236	-3.66372
PARP11	19	10	7	1	2	3	0.143935	0.950236	-1.03133
TDRD3	19	10	0	1	9	3	0.143935	0.950236	4.87643
BRD2	92	37	5	4	28	25	0.144167	0.950236	1.04377
SDCCAG8	81	33	0	0	33	29	0.146466	0.950236	1.25092
TBC1D23	48	21	0	0	21	17	0.146715	0.950236	1.73166
YARS	32	15	4	1	10	11	0.147007	0.950236	-0.612942
INO80C	40	18	0	1	17	19	0.147898	0.950236	-0.894706
TBX5	40	18	1	1	16	13	0.147898	0.950236	1.53283
AAMP	1	2	1	0	1	0	0.14822	0.950236	0.693147
ABCD2	1	2	0	0	2	0	0.14822	0.950236	1.74126
ACAD8	1	2	0	0	2	0	0.14822	0.950236	1.74126
ACOT12	1	2	0	0	2	0	0.14822	0.950236	1.74126
ACTR10	1	2	0	0	2	0	0.14822	0.950236	1.74126
AP1M1	1	2	0	0	2	0	0.14822	0.950236	1.74126
AP3S1	1	2	0	0	2	2	0.14822	0.950236	0
AQP10	1	2	2	0	0	0	0.14822	0.950236	0
ASB13	1	2	0	0	2	1	0.14822	0.950236	1.04811
ATG4B	1	2	0	0	2	2	0.14822	0.950236	0
ATP1B4	1	2	0	0	2	0	0.14822	0.950236	1.74126
AURKA	1	2	0	0	2	1	0.14822	0.950236	1.04811
BCL8	1	2	0	0	2	0	0.14822	0.950236	1.74126
BCL9L	1	2	2	0	0	1	0.14822	0.950236	-0.693147
BNIP3	1	2	0	0	2	0	0.14822	0.950236	1.74126
C11orf64	1	2	1	0	1	0	0.14822	0.950236	0.693147
C11orf67	1	2	0	0	2	0	0.14822	0.950236	1.74126
C12orf64	1	2	0	0	2	0	0.14822	0.950236	1.74126
C14orf179	1	2	0	0	2	1	0.14822	0.950236	1.04811
C17orf39	1	2	0	0	2	1	0.14822	0.950236	1.04811
C17orf61	1	2	0	2	0	0	0.14822	0.950236	0
C1orf74	1	2	0	0	2	1	0.14822	0.950236	1.04811
C6orf226	1	2	1	1	0	0	0.14822	0.950236	0
CACNB3	1	2	1	0	1	0	0.14822	0.950236	0.693147
CAMK2G	1	2	0	2	0	0	0.14822	0.950236	0
CCNG1	1	2	0	1	1	2	0.14822	0.950236	-1.04811
CD83	1	2	0	0	2	2	0.14822	0.950236	0
CDC20	1	2	0	0	2	0	0.14822	0.950236	1.74126
CDH19	1	2	0	0	2	3	0.14822	0.950236	-1.03133
CDK15	1	2	0	0	2	2	0.14822	0.950236	0
CDK16	1	2	0	0	2	0	0.14822	0.950236	1.74126
CIB1	1	2	1	0	1	2	0.14822	0.950236	-1.04811
COL15A1	1	2	1	1	0	0	0.14822	0.950236	0
COL23A1	1	2	0	0	2	1	0.14822	0.950236	1.04811
COMMD5	1	2	0	0	2	0	0.14822	0.950236	1.74126
CREB3	1	2	0	2	0	0	0.14822	0.950236	0
CRELD1	1	2	1	0	1	0	0.14822	0.950236	0.693147
DBI	1	2	1	1	0	0	0.14822	0.950236	0
DDX60	1	2	0	0	2	2	0.14822	0.950236	0
DHX16	1	2	0	1	1	3	0.14822	0.950236	-2.07944
DNTT	1	2	0	0	2	2	0.14822	0.950236	0
DNTTIP1	1	2	0	0	2	1	0.14822	0.950236	1.04811
DOLPP1	1	2	0	0	2	0	0.14822	0.950236	1.74126
DPH2	1	2	0	1	1	2	0.14822	0.950236	-1.04811
DUOXA2	1	2	1	1	0	0	0.14822	0.950236	0
EFCAB4A	1	2	1	0	1	0	0.14822	0.950236	0.693147
EFNA4	1	2	0	0	2	2	0.14822	0.950236	0
ELP2	1	2	0	0	2	1	0.14822	0.950236	1.04811
EMCN	1	2	0	0	2	0	0.14822	0.950236	1.74126
ETFDH	1	2	0	0	2	2	0.14822	0.950236	0
ETNK2	1	2	1	0	1	0	0.14822	0.950236	0.693147
EVI2A	1	2	1	0	1	0	0.14822	0.950236	0.693147
FAM83C	1	2	1	1	0	0	0.14822	0.950236	0
FBXO24	1	2	0	0	2	2	0.14822	0.950236	0
FLJ32063	1	2	2	0	0	0	0.14822	0.950236	0
FUBP3	1	2	0	0	2	0	0.14822	0.950236	1.74126
FZD1	1	2	1	1	0	0	0.14822	0.950236	0
GALNT12	1	2	0	0	2	0	0.14822	0.950236	1.74126
GHR	1	2	0	0	2	1	0.14822	0.950236	1.04811
GJA3	1	2	1	0	1	0	0.14822	0.950236	0.693147
GOLGA8B	1	2	0	0	2	0	0.14822	0.950236	1.74126
GPR144	1	2	0	1	1	0	0.14822	0.950236	0.693147
GPR156	1	2	0	0	2	1	0.14822	0.950236	1.04811
GRB14	1	2	0	0	2	0	0.14822	0.950236	1.74126
GRIA4	1	2	0	0	2	1	0.14822	0.950236	1.04811
HDAC10	1	2	0	1	1	1	0.14822	0.950236	0
HIST1H4D	1	2	2	0	0	0	0.14822	0.950236	0
HLX	1	2	1	0	1	2	0.14822	0.950236	-1.04811
HRC	1	2	1	0	1	1	0.14822	0.950236	0
HRK	1	2	0	0	2	0	0.14822	0.950236	1.74126
HSPB3	1	2	1	1	0	0	0.14822	0.950236	0
IARS2	1	2	0	0	2	1	0.14822	0.950236	1.04811
IDUA	1	2	0	1	1	0	0.14822	0.950236	0.693147
IGF1	1	2	0	1	1	0	0.14822	0.950236	0.693147
IL13RA1	1	2	0	0	2	1	0.14822	0.950236	1.04811
IRS2	1	2	0	0	2	0	0.14822	0.950236	1.74126
ITGB6	1	2	0	0	2	0	0.14822	0.950236	1.74126
KANK2	1	2	0	0	2	0	0.14822	0.950236	1.74126
KLF2	1	2	0	0	2	0	0.14822	0.950236	1.74126
LHFPL4	1	2	0	0	2	1	0.14822	0.950236	1.04811
LMX1A	1	2	0	1	1	0	0.14822	0.950236	0.693147
LOC100188949	1	2	0	1	1	0	0.14822	0.950236	0.693147
LOC282997	1	2	2	0	0	0	0.14822	0.950236	0
LOC644145	1	2	0	0	2	0	0.14822	0.950236	1.74126
LPPR1	1	2	0	0	2	0	0.14822	0.950236	1.74126
LSM14B	1	2	1	0	1	1	0.14822	0.950236	0
LTC4S	1	2	2	0	0	0	0.14822	0.950236	0
MAN2A2	1	2	1	0	1	0	0.14822	0.950236	0.693147
MAP1LC3B	1	2	0	0	2	2	0.14822	0.950236	0
MCOLN1	1	2	0	0	2	0	0.14822	0.950236	1.74126
MED11	1	2	0	0	2	0	0.14822	0.950236	1.74126
MED6	1	2	0	0	2	1	0.14822	0.950236	1.04811
MIR591	1	2	2	0	0	0	0.14822	0.950236	0
MLF1	1	2	0	0	2	1	0.14822	0.950236	1.04811
MMRN2	1	2	0	0	2	1	0.14822	0.950236	1.04811
MYST1	1	2	0	0	2	0	0.14822	0.950236	1.74126
NAT9	1	2	1	0	1	1	0.14822	0.950236	0
NDUFA1	1	2	0	0	2	0	0.14822	0.950236	1.74126
NUDT16	1	2	2	0	0	0	0.14822	0.950236	0
NUDT7	1	2	0	0	2	1	0.14822	0.950236	1.04811
NUPR1	1	2	0	1	1	0	0.14822	0.950236	0.693147
ODF2	1	2	0	0	2	0	0.14822	0.950236	1.74126
OLFM3	1	2	0	0	2	0	0.14822	0.950236	1.74126
OTUD3	1	2	0	0	2	1	0.14822	0.950236	1.04811
PAK6	1	2	0	0	2	1	0.14822	0.950236	1.04811
PARD6A	1	2	1	1	0	2	0.14822	0.950236	-1.74126
PIM3	1	2	0	2	0	0	0.14822	0.950236	0
PLXNA3	1	2	0	0	2	0	0.14822	0.950236	1.74126
POLB	1	2	1	0	1	0	0.14822	0.950236	0.693147
PPEF2	1	2	1	0	1	0	0.14822	0.950236	0.693147
PPIF	1	2	1	0	1	2	0.14822	0.950236	-1.04811
PPIL6	1	2	0	0	2	2	0.14822	0.950236	0
PPM1M	1	2	0	1	1	0	0.14822	0.950236	0.693147
PSMD2	1	2	0	1	1	0	0.14822	0.950236	0.693147
RAB11FIP1	1	2	0	2	0	0	0.14822	0.950236	0
RAB1B	1	2	0	0	2	1	0.14822	0.950236	1.04811
RAB38	1	2	1	0	1	0	0.14822	0.950236	0.693147
RASL11A	1	2	1	0	1	1	0.14822	0.950236	0
RASSF2	1	2	0	0	2	1	0.14822	0.950236	1.04811
RNF128	1	2	0	0	2	0	0.14822	0.950236	1.74126
RNF208	1	2	1	1	0	0	0.14822	0.950236	0
RNF216L	1	2	0	0	2	1	0.14822	0.950236	1.04811
RPS6KA3	1	2	0	0	2	1	0.14822	0.950236	1.04811
SCRT1	1	2	2	0	0	0	0.14822	0.950236	0
SDF2	1	2	0	1	1	1	0.14822	0.950236	0
SDHA	1	2	0	0	2	1	0.14822	0.950236	1.04811
SDHAF1	1	2	0	2	0	0	0.14822	0.950236	0
SEC23A	1	2	0	0	2	1	0.14822	0.950236	1.04811
SELO	1	2	0	1	1	1	0.14822	0.950236	0
SF1	1	2	1	0	1	0	0.14822	0.950236	0.693147
SFRS13B	1	2	1	1	0	1	0.14822	0.950236	-0.693147
SHCBP1	1	2	1	0	1	0	0.14822	0.950236	0.693147
SLC16A3	1	2	0	0	2	0	0.14822	0.950236	1.74126
SLC25A5	1	2	0	0	2	0	0.14822	0.950236	1.74126
SLC2A3	1	2	0	1	1	0	0.14822	0.950236	0.693147
SLC9A10	1	2	0	0	2	0	0.14822	0.950236	1.74126
SMPD4	1	2	2	0	0	0	0.14822	0.950236	0
SMTNL2	1	2	1	0	1	1	0.14822	0.950236	0
SNORD24	1	2	1	1	0	0	0.14822	0.950236	0
SNORD25	1	2	1	1	0	0	0.14822	0.950236	0
SNORD60	1	2	0	2	0	0	0.14822	0.950236	0
SPATA2	1	2	0	0	2	1	0.14822	0.950236	1.04811
STX7	1	2	0	0	2	1	0.14822	0.950236	1.04811
STYXL1	1	2	0	0	2	1	0.14822	0.950236	1.04811
SUB1	1	2	0	0	2	4	0.14822	0.950236	-1.99574
SYTL3	1	2	0	0	2	1	0.14822	0.950236	1.04811
TEKT2	1	2	1	1	0	0	0.14822	0.950236	0
TFIP11	1	2	0	0	2	0	0.14822	0.950236	1.74126
TMEM120B	1	2	0	0	2	1	0.14822	0.950236	1.04811
TMEM59L	1	2	0	0	2	1	0.14822	0.950236	1.04811
TOMM70A	1	2	0	0	2	0	0.14822	0.950236	1.74126
TRAPPC4	1	2	1	0	1	0	0.14822	0.950236	0.693147
TREX1	1	2	0	2	0	0	0.14822	0.950236	0
TSPAN31	1	2	1	0	1	0	0.14822	0.950236	0.693147
TUBB4	1	2	0	0	2	0	0.14822	0.950236	1.74126
UCHL3	1	2	1	0	1	0	0.14822	0.950236	0.693147
UPF1	1	2	0	2	0	1	0.14822	0.950236	-0.693147
ZC3H12A	1	2	0	0	2	2	0.14822	0.950236	0
ZNF221	1	2	1	0	1	1	0.14822	0.950236	0
ZNF24	1	2	0	0	2	0	0.14822	0.950236	1.74126
ZNF738	1	2	1	0	1	1	0.14822	0.950236	0
ZNF8	1	2	0	0	2	0	0.14822	0.950236	1.74126
CTBP2	27	13	1	1	11	11	0.151951	0.950236	0
FAM63A	27	13	1	2	10	10	0.151951	0.950236	0
FILIP1L	27	13	0	0	13	4	0.151951	0.950236	6.31083
KIAA1217	27	13	0	0	13	18	0.151951	0.950236	-2.45994
LTBP2	27	13	0	0	13	3	0.151951	0.950236	7.27524
MARCH3	27	13	1	0	12	12	0.151951	0.950236	0
PGBD3	27	13	3	2	8	11	0.151951	0.950236	-1.94326
PKNOX1	27	13	0	0	13	11	0.151951	0.950236	1.13953
BSG	62	26	2	5	19	17	0.152133	0.950236	0.894706
AASDHPPT	5	4	0	0	4	3	0.15252	0.950236	0.96441
ABTB2	5	4	0	0	4	1	0.15252	0.950236	3.04385
ANKRD16	5	4	1	1	2	1	0.15252	0.950236	1.04811
ANKRD27	5	4	0	0	4	2	0.15252	0.950236	1.99574
AP1M2	5	4	2	0	2	0	0.15252	0.950236	1.74126
ATP6V0E2	5	4	2	2	0	0	0.15252	0.950236	0
BOP1	5	4	0	0	4	1	0.15252	0.950236	3.04385
BTBD12	5	4	2	0	2	2	0.15252	0.950236	0
C7orf47	5	4	1	1	2	1	0.15252	0.950236	1.04811
CBY3	5	4	3	1	0	1	0.15252	0.950236	-0.693147
CRYBG3	5	4	0	1	3	2	0.15252	0.950236	1.03133
CTH	5	4	0	0	4	4	0.15252	0.950236	0
CYP4V2	5	4	1	0	3	1	0.15252	0.950236	2.07944
DHX40	5	4	1	2	1	0	0.15252	0.950236	0.693147
EEPD1	5	4	1	0	3	0	0.15252	0.950236	2.77259
EPRS	5	4	0	1	3	2	0.15252	0.950236	1.03133
FAM149B1	5	4	0	0	4	3	0.15252	0.950236	0.96441
FAM19A1	5	4	0	0	4	0	0.15252	0.950236	3.737
FKBP14	5	4	0	2	2	1	0.15252	0.950236	1.04811
GIT2	5	4	0	0	4	2	0.15252	0.950236	1.99574
GSTZ1	5	4	1	0	3	2	0.15252	0.950236	1.03133
HAUS3	5	4	0	2	2	2	0.15252	0.950236	0
IFI30	5	4	0	0	4	0	0.15252	0.950236	3.737
KIAA0892	5	4	0	1	3	1	0.15252	0.950236	2.07944
KIAA1804	5	4	1	0	3	1	0.15252	0.950236	2.07944
LMF1	5	4	0	0	4	7	0.15252	0.950236	-2.50133
MDM1	5	4	0	1	3	1	0.15252	0.950236	2.07944
MFSD3	5	4	0	3	1	0	0.15252	0.950236	0.693147
MPP2	5	4	0	0	4	1	0.15252	0.950236	3.04385
MXRA7	5	4	0	0	4	2	0.15252	0.950236	1.99574
NMI	5	4	1	0	3	1	0.15252	0.950236	2.07944
NPM3	5	4	2	0	2	1	0.15252	0.950236	1.04811
PARP4	5	4	0	0	4	0	0.15252	0.950236	3.737
PDCD6IP	5	4	0	0	4	4	0.15252	0.950236	0
PEX2	5	4	0	1	3	1	0.15252	0.950236	2.07944
PPP1CC	5	4	1	0	3	2	0.15252	0.950236	1.03133
PRKAA2	5	4	0	0	4	0	0.15252	0.950236	3.737
RALGAPB	5	4	1	0	3	3	0.15252	0.950236	0
RBM12B	5	4	1	0	3	5	0.15252	0.950236	-1.85904
RBM7	5	4	0	0	4	1	0.15252	0.950236	3.04385
RNF167	5	4	1	1	2	0	0.15252	0.950236	1.74126
RNF19A	5	4	0	0	4	1	0.15252	0.950236	3.04385
SEC61A1	5	4	1	0	3	1	0.15252	0.950236	2.07944
SFN	5	4	2	2	0	0	0.15252	0.950236	0
SS18L1	5	4	2	1	1	0	0.15252	0.950236	0.693147
STK19	5	4	0	1	3	2	0.15252	0.950236	1.03133
STK35	5	4	1	1	2	0	0.15252	0.950236	1.74126
TFG	5	4	0	1	3	0	0.15252	0.950236	2.77259
TMCO6	5	4	0	0	4	3	0.15252	0.950236	0.96441
TMEM85	5	4	1	0	3	0	0.15252	0.950236	2.77259
TPBG	5	4	2	2	0	1	0.15252	0.950236	-0.693147
TSPAN14	5	4	0	0	4	1	0.15252	0.950236	3.04385
TTC37	5	4	0	0	4	1	0.15252	0.950236	3.04385
VCAN	5	4	1	0	3	0	0.15252	0.950236	2.77259
XPC	5	4	1	1	2	4	0.15252	0.950236	-1.99574
ZIC2	5	4	2	1	1	0	0.15252	0.950236	0.693147
ARHGAP21	35	16	0	0	16	13	0.154255	0.950236	1.53283
TANC2	866	298	0	1	297	278	0.154896	0.950236	1.07672
NEGR1	127	49	0	1	48	55	0.155345	0.950236	-1.5252
C8orf58	12	7	5	2	0	1	0.155796	0.950236	-0.693147
CDC14B	12	7	0	1	6	6	0.155796	0.950236	0
CTDSP1	12	7	1	2	4	1	0.155796	0.950236	3.04385
DLL3	12	7	2	5	0	2	0.155796	0.950236	-1.74126
IGFBP2	12	7	0	0	7	9	0.155796	0.950236	-1.4107
ITPKC	12	7	2	1	4	3	0.155796	0.950236	0.96441
KIAA0664	12	7	0	0	7	5	0.155796	0.950236	1.60669
NUP210	12	7	0	1	6	5	0.155796	0.950236	0.831229
SIK2	12	7	0	1	6	3	0.155796	0.950236	2.69027
SKP2	12	7	2	2	3	9	0.155796	0.950236	-4.87643
SON	12	7	0	0	7	5	0.155796	0.950236	1.60669
SOX2	12	7	4	3	0	0	0.155796	0.950236	0
THOP1	12	7	2	0	5	2	0.155796	0.950236	2.89037
WIZ	12	7	0	0	7	8	0.155796	0.950236	-0.726712
GUCA1A	54	23	1	1	21	15	0.155885	0.950236	2.69394
DYNC2H1	22	11	0	2	9	7	0.155959	0.950236	1.4107
LRRC45	22	11	4	1	6	6	0.155959	0.950236	0
SPATS2L	22	11	1	1	9	5	0.155959	0.950236	3.01739
CDKN2C	17	9	4	4	1	2	0.158007	0.950236	-1.04811
FAM55C	17	9	2	1	6	2	0.158007	0.950236	3.7216
IP6K1	17	9	3	2	4	2	0.158007	0.950236	1.99574
KIAA1949	17	9	3	2	4	3	0.158007	0.950236	0.96441
KIF23	17	9	0	2	7	4	0.158007	0.950236	2.50133
NADK	17	9	0	0	9	3	0.158007	0.950236	4.87643
SLC35D2	17	9	1	0	8	5	0.158007	0.950236	2.33341
TGFBR2	17	9	1	0	8	5	0.158007	0.950236	2.33341
TMEM97	17	9	0	1	8	6	0.158007	0.950236	1.50218
VPS28	17	9	0	1	8	8	0.158007	0.950236	0
ABCC8	3	3	1	0	2	0	0.158198	0.950236	1.74126
ACP1	3	3	0	0	3	2	0.158198	0.950236	1.03133
ADCY3	3	3	1	1	1	1	0.158198	0.950236	0
ADO	3	3	1	2	0	0	0.158198	0.950236	0
AKR7A2	3	3	0	0	3	1	0.158198	0.950236	2.07944
ANAPC2	3	3	0	2	1	0	0.158198	0.950236	0.693147
ANKRD10	3	3	0	0	3	2	0.158198	0.950236	1.03133
BZW2	3	3	0	0	3	2	0.158198	0.950236	1.03133
C12orf48	3	3	0	0	3	6	0.158198	0.950236	-2.69027
C19orf61	3	3	0	1	2	1	0.158198	0.950236	1.04811
C1orf109	3	3	0	1	2	0	0.158198	0.950236	1.74126
C20orf186	3	3	0	0	3	3	0.158198	0.950236	0
C20orf27	3	3	0	0	3	1	0.158198	0.950236	2.07944
C9orf25	3	3	0	0	3	0	0.158198	0.950236	2.77259
CCBP2	3	3	0	0	3	0	0.158198	0.950236	2.77259
CCNB2	3	3	0	1	2	0	0.158198	0.950236	1.74126
COX4NB	3	3	1	1	1	1	0.158198	0.950236	0
CSRNP1	3	3	0	0	3	2	0.158198	0.950236	1.03133
CYP20A1	3	3	1	1	1	1	0.158198	0.950236	0
CYP26B1	3	3	0	0	3	1	0.158198	0.950236	2.07944
DCAF4	3	3	0	0	3	0	0.158198	0.950236	2.77259
DFFB	3	3	0	1	2	0	0.158198	0.950236	1.74126
DGCR2	3	3	0	0	3	1	0.158198	0.950236	2.07944
DHRS7	3	3	1	0	2	2	0.158198	0.950236	0
EID2	3	3	2	1	0	0	0.158198	0.950236	0
EMP2	3	3	0	0	3	2	0.158198	0.950236	1.03133
EPS8L2	3	3	3	0	0	0	0.158198	0.950236	0
FAM115A	3	3	0	0	3	2	0.158198	0.950236	1.03133
FITM2	3	3	1	0	2	0	0.158198	0.950236	1.74126
FNDC4	3	3	1	1	1	0	0.158198	0.950236	0.693147
FOXC1	3	3	1	2	0	0	0.158198	0.950236	0
GADD45B	3	3	0	2	1	1	0.158198	0.950236	0
GREM2	3	3	0	0	3	4	0.158198	0.950236	-0.96441
GSG2	3	3	1	2	0	0	0.158198	0.950236	0
GTF2B	3	3	0	0	3	1	0.158198	0.950236	2.07944
GUCY1A2	3	3	0	0	3	3	0.158198	0.950236	0
HEXA	3	3	0	1	2	1	0.158198	0.950236	1.04811
HIVEP3	3	3	0	0	3	4	0.158198	0.950236	-0.96441
KIAA1826	3	3	1	1	1	0	0.158198	0.950236	0.693147
KREMEN2	3	3	3	0	0	0	0.158198	0.950236	0
MAN1A1	3	3	0	0	3	2	0.158198	0.950236	1.03133
MAP2K7	3	3	0	0	3	0	0.158198	0.950236	2.77259
MPRIP	3	3	1	0	2	2	0.158198	0.950236	0
MTERFD2	3	3	0	0	3	3	0.158198	0.950236	0
MTMR11	3	3	0	2	1	1	0.158198	0.950236	0
NAGS	3	3	1	0	2	2	0.158198	0.950236	0
NUDCD1	3	3	0	2	1	3	0.158198	0.950236	-2.07944
ORC1L	3	3	0	0	3	1	0.158198	0.950236	2.07944
OST4	3	3	1	1	1	0	0.158198	0.950236	0.693147
PABPC1L	3	3	0	0	3	1	0.158198	0.950236	2.07944
PCBP4	3	3	1	0	2	4	0.158198	0.950236	-1.99574
PCDHGA10	3	3	1	0	2	0	0.158198	0.950236	1.74126
PCDHGA9	3	3	0	0	3	0	0.158198	0.950236	2.77259
PCDHGB6	3	3	0	0	3	0	0.158198	0.950236	2.77259
PCNAAS	3	3	3	0	0	0	0.158198	0.950236	0
PDXP	3	3	1	0	2	1	0.158198	0.950236	1.04811
PFDN6	3	3	1	1	1	0	0.158198	0.950236	0.693147
PGLS	3	3	0	0	3	0	0.158198	0.950236	2.77259
PLXNB1	3	3	0	1	2	1	0.158198	0.950236	1.04811
PORCN	3	3	1	1	1	0	0.158198	0.950236	0.693147
PRDM5	3	3	1	0	2	1	0.158198	0.950236	1.04811
PRIMA1	3	3	0	0	3	2	0.158198	0.950236	1.03133
PRR15	3	3	1	0	2	0	0.158198	0.950236	1.74126
PSRC1	3	3	1	1	1	0	0.158198	0.950236	0.693147
PTENP1	3	3	1	2	0	0	0.158198	0.950236	0
PTOV1	3	3	0	0	3	3	0.158198	0.950236	0
SAP30BP	3	3	0	0	3	4	0.158198	0.950236	-0.96441
SFRP2	3	3	1	0	2	0	0.158198	0.950236	1.74126
SH2B1	3	3	3	0	0	0	0.158198	0.950236	0
SLC12A9	3	3	1	1	1	0	0.158198	0.950236	0.693147
SLC17A9	3	3	0	0	3	2	0.158198	0.950236	1.03133
SLC28A1	3	3	0	1	2	1	0.158198	0.950236	1.04811
SMPDL3B	3	3	1	1	1	0	0.158198	0.950236	0.693147
SNX18	3	3	0	0	3	1	0.158198	0.950236	2.07944
SRM	3	3	1	0	2	2	0.158198	0.950236	0
SRPRB	3	3	0	0	3	0	0.158198	0.950236	2.77259
SSH3	3	3	1	0	2	2	0.158198	0.950236	0
ST3GAL6	3	3	0	0	3	3	0.158198	0.950236	0
TAS2R39	3	3	0	3	0	0	0.158198	0.950236	0
TFDP1	3	3	0	0	3	5	0.158198	0.950236	-1.85904
TXNDC16	3	3	0	1	2	3	0.158198	0.950236	-1.03133
UBE4A	3	3	0	1	2	1	0.158198	0.950236	1.04811
UFSP2	3	3	0	0	3	4	0.158198	0.950236	-0.96441
USP39	3	3	0	0	3	1	0.158198	0.950236	2.07944
VPS11	3	3	1	0	2	3	0.158198	0.950236	-1.03133
YEATS4	3	3	0	1	2	2	0.158198	0.950236	0
YRDC	3	3	0	1	2	2	0.158198	0.950236	0
ZBTB11	3	3	1	1	1	3	0.158198	0.950236	-2.07944
ZFP62	3	3	0	0	3	0	0.158198	0.950236	2.77259
ZFPM2	3	3	0	0	3	0	0.158198	0.950236	2.77259
ZMYND12	3	3	2	0	1	1	0.158198	0.950236	0
ZNF260	3	3	0	1	2	3	0.158198	0.950236	-1.03133
ZNF789	3	3	1	1	1	3	0.158198	0.950236	-2.07944
SLC38A11	57	24	0	1	23	18	0.160019	0.950236	2.06349
PPHLN1	30	14	1	1	12	8	0.160525	0.950236	2.5264
DYNC1I1	38	17	0	0	17	17	0.160842	0.950236	0
KIAA0513	38	17	0	0	17	11	0.160842	0.950236	3.14434
SREBF1	38	17	0	2	15	11	0.160842	0.950236	2.18206
MACROD2	145	55	0	1	54	50	0.163453	0.950236	0.864847
PAWR	49	21	2	0	19	16	0.163876	0.950236	1.36669
UBE2Q2	88	35	0	1	34	30	0.164495	0.950236	1.22374
NXN	128	49	1	0	48	45	0.16612	0.950236	0.703704
BFSP1	25	12	0	0	12	11	0.166409	0.950236	0.583143
C17orf91	25	12	4	0	8	4	0.166409	0.950236	3.22804
CDC14A	25	12	2	0	10	5	0.166409	0.950236	3.66372
THAP2	25	12	2	2	8	2	0.166409	0.950236	5.22378
TNFRSF19	25	12	2	5	5	1	0.166409	0.950236	3.93848
ZNRF2	259	94	3	7	84	90	0.166576	0.950236	-0.881059
UACA	154	58	3	0	55	37	0.166923	0.950236	4.28686
NXPH1	63	26	0	0	26	26	0.167517	0.950236	0
PPP3CC	94	37	2	6	29	29	0.168988	0.950236	0
CBL	10	6	1	0	5	6	0.171079	0.950236	-0.831229
CDYL	10	6	0	0	6	4	0.171079	0.950236	1.72586
CLEC2A	10	6	0	0	6	5	0.171079	0.950236	0.831229
DCAF10	10	6	0	0	6	1	0.171079	0.950236	4.76971
GMPR2	10	6	4	2	0	2	0.171079	0.950236	-1.74126
GYS1	10	6	0	0	6	4	0.171079	0.950236	1.72586
MDP1	10	6	4	1	1	3	0.171079	0.950236	-2.07944
MEX3A	10	6	3	1	2	2	0.171079	0.950236	0
MUTYH	10	6	0	1	5	4	0.171079	0.950236	0.894632
PAPLN	10	6	0	0	6	1	0.171079	0.950236	4.76971
RRP1B	10	6	0	0	6	3	0.171079	0.950236	2.69027
SH3RF1	10	6	0	0	6	2	0.171079	0.950236	3.7216
SNRPC	10	6	3	2	1	2	0.171079	0.950236	-1.04811
SPATA16	10	6	0	0	6	7	0.171079	0.950236	-0.775464
TSPAN4	10	6	0	0	6	4	0.171079	0.950236	1.72586
UQCR10	10	6	1	1	4	3	0.171079	0.950236	0.96441
WDR70	10	6	0	0	6	7	0.171079	0.950236	-0.775464
ZNF747	10	6	1	1	4	3	0.171079	0.950236	0.96441
ADRA1A	20	10	1	0	9	8	0.171306	0.950236	0.683985
CUL1	20	10	0	0	10	7	0.171306	0.950236	2.05703
CUX2	20	10	0	0	10	8	0.171306	0.950236	1.33032
DENND2A	20	10	0	0	10	6	0.171306	0.950236	2.83249
NANP	20	10	0	0	10	4	0.171306	0.950236	4.55836
PTCH1	143	54	4	2	48	39	0.172673	0.950236	2.21949
BLMH	15	8	3	2	3	1	0.173929	0.950236	2.07944
BRD9	15	8	3	3	2	3	0.173929	0.950236	-1.03133
C6orf168	15	8	0	0	8	8	0.173929	0.950236	0
CCT3	15	8	0	1	7	5	0.173929	0.950236	1.60669
DBF4B	15	8	1	1	6	7	0.173929	0.950236	-0.775464
HMGCL	15	8	0	0	8	1	0.173929	0.950236	6.27189
INTS2	15	8	3	0	5	5	0.173929	0.950236	0
MCM5	15	8	0	1	7	4	0.173929	0.950236	2.50133
MMP25	15	8	2	5	1	1	0.173929	0.950236	0
MRPS34	15	8	4	3	1	0	0.173929	0.950236	0.693147
NFKBIL1	15	8	1	1	6	3	0.173929	0.950236	2.69027
PPP1R12A	15	8	0	0	8	5	0.173929	0.950236	2.33341
RASSF4	15	8	1	0	7	7	0.173929	0.950236	0
RSU1	15	8	4	0	4	5	0.173929	0.950236	-0.894632
SLC6A3	15	8	0	0	8	2	0.173929	0.950236	5.22378
SNHG7	15	8	3	0	5	2	0.173929	0.950236	2.89037
AP3B1	36	16	1	0	15	7	0.175104	0.950236	4.85203
MAGI1	28	13	1	1	11	7	0.175568	0.950236	2.66997
MLLT11	47	20	2	3	15	14	0.177411	0.950236	0.510299
ZC3H4	167	62	1	0	61	38	0.181023	0.950236	5.21037
AMOT	39	17	2	0	15	2	0.181347	0.950236	9.3491
EXOC6	50	21	0	0	21	25	0.182068	0.950236	-1.53019
TFCP2	23	11	1	5	5	4	0.182625	0.950236	0.894632
CALCR	31	14	1	1	12	16	0.183659	0.950236	-2.08921
DGKB	31	14	0	0	14	9	0.183659	0.950236	2.93103
RPL18A	31	14	0	1	13	17	0.183659	0.950236	-2.00481
RPL18AP3	31	14	0	1	13	17	0.183659	0.950236	-2.00481
C15orf17	53	22	4	4	14	10	0.18637	0.950236	2.2847
MIR548C	42	18	0	0	18	14	0.187014	0.950236	1.92771
ARL6IP1	8	5	0	1	4	1	0.188259	0.950236	3.04385
C22orf26	8	5	0	0	5	2	0.188259	0.950236	2.89037
CAND2	8	5	1	1	3	2	0.188259	0.950236	1.03133
CCDC85B	8	5	2	3	0	0	0.188259	0.950236	0
CLK4	8	5	0	0	5	2	0.188259	0.950236	2.89037
CLN3	8	5	2	1	2	2	0.188259	0.950236	0
CNIH	8	5	0	0	5	2	0.188259	0.950236	2.89037
DCK	8	5	0	0	5	1	0.188259	0.950236	3.93848
FAM84A	8	5	0	5	0	0	0.188259	0.950236	0
HNRNPH3	8	5	0	0	5	0	0.188259	0.950236	4.63163
IGSF21	8	5	0	0	5	1	0.188259	0.950236	3.93848
ITGA2B	8	5	2	1	2	1	0.188259	0.950236	1.04811
LOC100128822	8	5	3	2	0	0	0.188259	0.950236	0
LPAR4	8	5	0	1	4	2	0.188259	0.950236	1.99574
LPXN	8	5	0	0	5	4	0.188259	0.950236	0.894632
LRRC24	8	5	1	2	2	2	0.188259	0.950236	0
METTL4	8	5	0	0	5	2	0.188259	0.950236	2.89037
MRPL38	8	5	1	1	3	1	0.188259	0.950236	2.07944
NEDD4	8	5	0	0	5	1	0.188259	0.950236	3.93848
NUPL2	8	5	1	0	4	4	0.188259	0.950236	0
OSM	8	5	2	3	0	0	0.188259	0.950236	0
PPIA	8	5	0	0	5	1	0.188259	0.950236	3.93848
PSMD8	8	5	0	1	4	2	0.188259	0.950236	1.99574
RPL37A	8	5	0	0	5	5	0.188259	0.950236	0
RTN4IP1	8	5	1	0	4	0	0.188259	0.950236	3.737
SERF2	8	5	0	2	3	1	0.188259	0.950236	2.07944
SLC44A3	8	5	0	0	5	1	0.188259	0.950236	3.93848
SMCR8	8	5	3	2	0	0	0.188259	0.950236	0
SRI	8	5	0	0	5	6	0.188259	0.950236	-0.831229
TRUB1	8	5	0	0	5	1	0.188259	0.950236	3.93848
UTP18	8	5	0	0	5	4	0.188259	0.950236	0.894632
ZNF512	8	5	0	0	5	3	0.188259	0.950236	1.85904
ZNF562	8	5	0	0	5	1	0.188259	0.950236	3.93848
ACY1	18	9	1	0	8	4	0.188678	0.950236	3.22804
CLK3	18	9	1	5	3	2	0.188678	0.950236	1.03133
LCOR	18	9	5	0	4	2	0.188678	0.950236	1.99574
RPL7L1	18	9	0	1	8	7	0.188678	0.950236	0.726712
IRF8	34	15	2	0	13	9	0.190854	0.950236	2.39881
ALKBH2	13	7	2	1	4	4	0.192097	0.950236	0
ATP1B1	13	7	0	1	6	1	0.192097	0.950236	4.76971
C15orf34	13	7	3	4	0	0	0.192097	0.950236	0
CDH13	13	7	0	0	7	9	0.192097	0.950236	-1.4107
CIC	13	7	0	1	6	2	0.192097	0.950236	3.7216
DUSP9	13	7	1	0	6	1	0.192097	0.950236	4.76971
EFCAB4B	13	7	0	0	7	3	0.192097	0.950236	3.46574
EXOSC4	13	7	1	2	4	5	0.192097	0.950236	-0.894632
FANCA	13	7	2	1	4	2	0.192097	0.950236	1.99574
GCNT1	13	7	0	0	7	9	0.192097	0.950236	-1.4107
GUCY1A3	13	7	1	1	5	2	0.192097	0.950236	2.89037
MKL2	13	7	0	0	7	5	0.192097	0.950236	1.60669
MSL1	13	7	1	3	3	4	0.192097	0.950236	-0.96441
P4HA1	13	7	0	0	7	3	0.192097	0.950236	3.46574
PSPC1	13	7	1	3	3	1	0.192097	0.950236	2.07944
RB1CC1	13	7	0	0	7	1	0.192097	0.950236	5.54518
SETD2	13	7	0	1	6	6	0.192097	0.950236	0
SFRS12	13	7	2	2	3	3	0.192097	0.950236	0
SIX5	13	7	1	5	1	1	0.192097	0.950236	0
TGFBRAP1	13	7	0	0	7	0	0.192097	0.950236	6.23832
TNFSF11	13	7	0	0	7	2	0.192097	0.950236	4.49707
USP28	13	7	0	1	6	2	0.192097	0.950236	3.7216
MYO18A	45	19	0	0	19	17	0.192181	0.950236	0.894706
ASAP2	26	12	0	2	10	6	0.192372	0.950236	2.83249
DLG1	26	12	0	1	11	7	0.192372	0.950236	2.66997
GGPS1	26	12	2	1	9	8	0.192372	0.950236	0.683985
HOXB2	26	12	6	5	1	5	0.192372	0.950236	-3.93848
PABPN1	26	12	6	2	4	4	0.192372	0.950236	0
PHF8	26	12	2	2	8	4	0.192372	0.950236	3.22804
RILPL1	26	12	0	2	10	9	0.192372	0.950236	0.646333
SLC44A1	26	12	1	0	11	7	0.192372	0.950236	2.66997
ZRANB3	26	12	1	0	11	6	0.192372	0.950236	3.44544
C20orf72	73	29	5	5	19	14	0.192789	0.950236	2.36728
KIAA1598	48	20	0	3	17	18	0.196907	0.950236	-0.45513
MSH5	48	20	4	5	11	8	0.196907	0.950236	1.94326
SLC38A5	48	20	0	1	19	12	0.196907	0.950236	3.4559
ZNF219	48	20	5	1	14	21	0.196907	0.950236	-3.20424
SLC38A9	37	16	3	4	9	7	0.197292	0.950236	1.4107
IGF2BP1	62	25	3	7	15	20	0.197492	0.950236	-2.28215
MORF4L1	99	38	0	2	36	23	0.197895	0.950236	4.23965
NMNAT2	79	31	0	0	31	29	0.197968	0.950236	0.639376
IMPACT	29	13	1	0	12	7	0.200851	0.950236	3.25312
LARS2	29	13	0	0	13	11	0.200851	0.950236	1.13953
PI4K2B	29	13	1	1	11	6	0.200851	0.950236	3.44544
SPG21	29	13	1	1	11	8	0.200851	0.950236	1.94326
EMP3	21	10	0	0	10	4	0.200914	0.950236	4.55836
LOC100133315	21	10	0	0	10	8	0.200914	0.950236	1.33032
NR1D1	21	10	1	2	7	6	0.200914	0.950236	0.775464
POLDIP3	21	10	1	0	9	7	0.200914	0.950236	1.4107
SIAH1	21	10	1	1	8	4	0.200914	0.950236	3.22804
NDE1	51	21	2	1	18	9	0.201244	0.950236	4.85874
YWHAE	51	21	0	0	21	15	0.201244	0.950236	2.69394
ASH2L	40	17	3	2	12	2	0.203083	0.950236	7.75018
BCL2L1	40	17	5	1	11	7	0.203083	0.950236	2.66997
CDH6	40	17	0	0	17	10	0.203083	0.950236	3.75728
HPS4	40	17	3	3	11	10	0.203083	0.950236	0.612942
MSH3	40	17	1	0	16	19	0.203083	0.950236	-1.36669
WWC2	40	17	1	1	15	8	0.203083	0.950236	4.12532
TBC1D16	114	43	1	7	35	23	0.205895	0.950236	3.95527
ERBB4	71	28	0	0	28	29	0.206493	0.950236	-0.331044
CHD9	91	35	2	4	29	37	0.206687	0.950236	-2.40049
CSMD3	91	35	0	1	34	24	0.206687	0.950236	3.28839
ALS2	6	4	1	1	2	1	0.207538	0.950236	1.04811
ANKRD44	6	4	0	0	4	3	0.207538	0.950236	0.96441
AP1G1	6	4	1	0	3	2	0.207538	0.950236	1.03133
ATP6AP1	6	4	1	3	0	1	0.207538	0.950236	-0.693147
BACH1	6	4	2	0	2	5	0.207538	0.950236	-2.89037
BMP4	6	4	0	2	2	2	0.207538	0.950236	0
C11orf83	6	4	2	1	1	2	0.207538	0.950236	-1.04811
C14orf33	6	4	0	2	2	3	0.207538	0.950236	-1.03133
C3orf78	6	4	1	0	3	4	0.207538	0.950236	-0.96441
CAPRIN2	6	4	1	1	2	0	0.207538	0.950236	1.74126
CCDC40	6	4	1	2	1	3	0.207538	0.950236	-2.07944
CDC37	6	4	0	0	4	7	0.207538	0.950236	-2.50133
CEBPG	6	4	1	0	3	2	0.207538	0.950236	1.03133
CERKL	6	4	0	0	4	2	0.207538	0.950236	1.99574
CTSZ	6	4	2	0	2	2	0.207538	0.950236	0
CYTH3	6	4	0	1	3	3	0.207538	0.950236	0
DAPK1	6	4	0	1	3	5	0.207538	0.950236	-1.85904
DBNDD2	6	4	0	2	2	2	0.207538	0.950236	0
DCAF4L1	6	4	1	3	0	0	0.207538	0.950236	0
DDHD2	6	4	0	1	3	2	0.207538	0.950236	1.03133
DIS3L2	6	4	0	0	4	2	0.207538	0.950236	1.99574
DNM1P35	6	4	2	2	0	0	0.207538	0.950236	0
DOCK5	6	4	0	0	4	3	0.207538	0.950236	0.96441
DUSP15	6	4	0	1	3	0	0.207538	0.950236	2.77259
ENSA	6	4	0	0	4	0	0.207538	0.950236	3.737
EPM2A	6	4	0	0	4	3	0.207538	0.950236	0.96441
FBXO21	6	4	1	0	3	1	0.207538	0.950236	2.07944
FBXO45	6	4	0	1	3	1	0.207538	0.950236	2.07944
FKBPL	6	4	4	0	0	0	0.207538	0.950236	0
FLOT2	6	4	0	0	4	1	0.207538	0.950236	3.04385
FOXRED2	6	4	1	1	2	1	0.207538	0.950236	1.04811
GCET2	6	4	0	1	3	2	0.207538	0.950236	1.03133
GUF1	6	4	0	1	3	1	0.207538	0.950236	2.07944
GUSB	6	4	0	1	3	0	0.207538	0.950236	2.77259
HEATR6	6	4	1	1	2	1	0.207538	0.950236	1.04811
HGD	6	4	0	0	4	2	0.207538	0.950236	1.99574
IKBKAP	6	4	0	2	2	1	0.207538	0.950236	1.04811
ISY1	6	4	0	0	4	2	0.207538	0.950236	1.99574
KIAA0100	6	4	1	0	3	1	0.207538	0.950236	2.07944
LMAN2L	6	4	0	0	4	4	0.207538	0.950236	0
LZIC	6	4	1	3	0	3	0.207538	0.950236	-2.77259
MARVELD1	6	4	3	1	0	0	0.207538	0.950236	0
MAT2A	6	4	0	0	4	0	0.207538	0.950236	3.737
METTL10	6	4	0	0	4	2	0.207538	0.950236	1.99574
MGAT3	6	4	0	1	3	1	0.207538	0.950236	2.07944
MUDENG	6	4	2	0	2	2	0.207538	0.950236	0
NARFL	6	4	0	1	3	0	0.207538	0.950236	2.77259
NDRG3	6	4	0	0	4	2	0.207538	0.950236	1.99574
NIPA1	6	4	0	0	4	1	0.207538	0.950236	3.04385
PCBD2	6	4	0	0	4	0	0.207538	0.950236	3.737
PELO	6	4	1	2	1	0	0.207538	0.950236	0.693147
PEX13	6	4	0	0	4	5	0.207538	0.950236	-0.894632
PLOD3	6	4	2	0	2	2	0.207538	0.950236	0
POP7	6	4	1	0	3	2	0.207538	0.950236	1.03133
PTGR1	6	4	0	0	4	4	0.207538	0.950236	0
RBM25	6	4	0	1	3	1	0.207538	0.950236	2.07944
REXO4	6	4	0	0	4	4	0.207538	0.950236	0
RHOV	6	4	0	3	1	1	0.207538	0.950236	0
RNF114	6	4	1	0	3	1	0.207538	0.950236	2.07944
RPL8	6	4	1	1	2	0	0.207538	0.950236	1.74126
RSPO3	6	4	0	0	4	1	0.207538	0.950236	3.04385
SART3	6	4	1	0	3	1	0.207538	0.950236	2.07944
SLC39A14	6	4	0	1	3	3	0.207538	0.950236	0
SPTBN4	6	4	2	2	0	4	0.207538	0.950236	-3.737
SYNM	6	4	0	1	3	1	0.207538	0.950236	2.07944
TBXAS1	6	4	0	0	4	1	0.207538	0.950236	3.04385
TFB1M	6	4	0	0	4	3	0.207538	0.950236	0.96441
TGFB2	6	4	2	0	2	0	0.207538	0.950236	1.74126
TLN2	6	4	0	1	3	3	0.207538	0.950236	0
TM7SF2	6	4	0	1	3	2	0.207538	0.950236	1.03133
TMED10	6	4	0	0	4	2	0.207538	0.950236	1.99574
TNFSF13	6	4	1	3	0	0	0.207538	0.950236	0
TTYH1	6	4	0	0	4	2	0.207538	0.950236	1.99574
VPS4B	6	4	1	0	3	2	0.207538	0.950236	1.03133
WDR59	6	4	0	0	4	3	0.207538	0.950236	0.96441
KLRB1	32	14	0	1	13	10	0.208292	0.950236	1.75247
SGK3	32	14	0	0	14	13	0.208292	0.950236	0.532228
ABCB9	16	8	2	4	2	1	0.208503	0.950236	1.04811
ASXL3	16	8	0	0	8	7	0.208503	0.950236	0.726712
ATAD2	16	8	2	2	4	2	0.208503	0.950236	1.99574
CEPT1	16	8	1	1	6	1	0.208503	0.950236	4.76971
ELF4	16	8	0	1	7	3	0.208503	0.950236	3.46574
FAM177A1	16	8	0	2	6	3	0.208503	0.950236	2.69027
FNBP1	16	8	0	0	8	3	0.208503	0.950236	4.19245
NCRNA00247	16	8	2	0	6	3	0.208503	0.950236	2.69027
PSMB10	16	8	1	3	4	3	0.208503	0.950236	0.96441
SLC41A3	16	8	0	0	8	6	0.208503	0.950236	1.50218
SVIL	16	8	0	0	8	4	0.208503	0.950236	3.22804
WDR34	16	8	0	0	8	7	0.208503	0.950236	0.726712
DKFZP686I15217	57	23	12	10	1	1	0.208922	0.950236	0
IGDCC4	57	23	0	1	22	16	0.208922	0.950236	2.60295
HOMER1	24	11	0	3	8	4	0.211229	0.950236	3.22804
PRR19	24	11	0	1	10	5	0.211229	0.950236	3.66372
SORBS2	24	11	0	1	10	5	0.211229	0.950236	3.66372
HDGF	60	24	1	3	20	20	0.212331	0.950236	0
ACADSB	11	6	0	0	6	5	0.21306	0.950236	0.831229
ALKBH5	11	6	1	3	2	1	0.21306	0.950236	1.04811
ANGEL2	11	6	0	1	5	1	0.21306	0.950236	3.93848
ARHGAP32	11	6	0	0	6	2	0.21306	0.950236	3.7216
ATP5S	11	6	1	2	3	2	0.21306	0.950236	1.03133
C19orf43	11	6	0	2	4	3	0.21306	0.950236	0.96441
C1orf86	11	6	3	0	3	3	0.21306	0.950236	0
C6orf48	11	6	2	2	2	4	0.21306	0.950236	-1.99574
CCBL2	11	6	0	0	6	1	0.21306	0.950236	4.76971
DDR2	11	6	0	0	6	2	0.21306	0.950236	3.7216
DLX1	11	6	1	1	4	4	0.21306	0.950236	0
EIF2C3	11	6	0	0	6	3	0.21306	0.950236	2.69027
FLJ45244	11	6	0	0	6	0	0.21306	0.950236	5.46286
GTF2H3	11	6	0	0	6	7	0.21306	0.950236	-0.775464
GTF2IRD1	11	6	0	1	5	6	0.21306	0.950236	-0.831229
KBTBD4	11	6	3	0	3	3	0.21306	0.950236	0
LMLN	11	6	1	1	4	7	0.21306	0.950236	-2.50133
MANSC1	11	6	0	1	5	4	0.21306	0.950236	0.894632
NCRNA00265	11	6	2	1	3	2	0.21306	0.950236	1.03133
PLEKHA9	11	6	0	1	5	3	0.21306	0.950236	1.85904
RALY	11	6	1	0	5	4	0.21306	0.950236	0.894632
RBBP6	11	6	5	1	0	0	0.21306	0.950236	0
RBMXL1	11	6	0	0	6	1	0.21306	0.950236	4.76971
RPS23	11	6	1	0	5	5	0.21306	0.950236	0
SENP8	11	6	1	0	5	4	0.21306	0.950236	0.894632
SFMBT1	11	6	0	2	4	3	0.21306	0.950236	0.96441
SNHG10	11	6	3	3	0	0	0.21306	0.950236	0
[truncated: 9,196 more rows]

## Sheet: WNT positive reg. (low str.)
	Unsorted cells	Sorted cells					Derived from columns B and C		Derived from columns F and G
	All GT insertions in genes	Inactivating GT insertions in genes	Sense GT insetions in exons	Antisense GT insetions in exons	Sense GT insetions in introns	Antisense GT insetions in introns	p-value	FDR-corrected p-value	IGTIOB score
Total for dataset:	208561	104170	9151	8870	86149	87623
Gene
LRP6	38	155	11	7	137	12	6.79181e-41	8.42796e-37	25.5341
TFAP4	79	151	12	15	124	113	1.44068e-23	8.93868e-20	1.27107
SETD1B	13	71	18	18	35	27	4.55406e-22	1.88371e-18	2.50743
AXIN2	2	44	0	2	42	6	4.66112e-19	1.446e-15	14.9464
DOT1L	31	82	3	1	78	19	1.7712e-17	4.39577e-14	14.5967
CNOT2	12	49	0	1	48	7	6.21059e-14	1.28445e-10	15.6131
DEPDC5	28	66	0	1	65	21	3.04737e-13	5.40211e-10	11.5396
TRIP12	26	61	3	3	55	11	2.62416e-12	4.0704e-09	14.4683
MECOM	250	234	2	0	232	154	6.05651e-12	8.35058e-09	6.17139
NSD1	65	90	24	23	43	15	2.40197e-10	2.98061e-07	9.56917
TSC1	13	37	0	0	37	1	4.77524e-09	5.3869e-06	18.3966
BRD9	15	38	8	6	24	1	1.27785e-08	1.3214e-05	14.2548
MALAT1	93	101	42	59	0	0	5.83496e-08	5.56969e-05	0
HNRNPD	21	42	7	6	29	14	6.5237e-08	5.78233e-05	6.10925
CTNNB1	4	22	2	2	18	3	1.01503e-07	8.39704e-05	9.73517
CREBBP	33	50	1	0	49	4	4.60989e-07	0.000357526	18.3419
ILF3	39	54	4	2	48	16	8.59245e-07	0.000627199	10.2708
ZCCHC8	32	48	3	3	42	19	9.16885e-07	0.000630514	7.46193
FBXW7	53	65	2	1	62	19	9.6541e-07	0.000630514	11.8173
MLLT10	32	47	4	6	37	16	1.66682e-06	0.00103418	7.50913
KCTD5	1	14	5	3	6	2	2.1412e-06	0.00116578	3.7216
PATZ1	29	44	21	14	9	4	2.16352e-06	0.00116578	3.91202
NEUROG2	5	20	4	14	2	4	2.24281e-06	0.00116578	-1.99574
NPRL3	35	49	5	0	44	5	2.25472e-06	0.00116578	16.274
BCL9	80	83	0	0	83	33	2.66011e-06	0.00132037	10.383
TSC2	7	22	4	3	15	7	3.37425e-06	0.00161043	4.85203
GTF2I	33	46	4	4	38	8	4.87273e-06	0.00223947	12.3984
ZFP36L2	4	17	5	12	0	0	1.01546e-05	0.0045003	0
SETDB1	21	34	4	3	27	13	1.40649e-05	0.0060183	5.97126
RAD54L2	7	20	2	0	18	5	1.75763e-05	0.00727014	7.87613
SPCS1	9	22	2	5	15	9	2.03747e-05	0.00815579	3.44133
HNRNPA1	29	40	4	1	35	14	2.28768e-05	0.00860235	7.94647
HNRPA1L-2	29	40	4	1	35	14	2.28768e-05	0.00860235	7.94647
LOC100216545	32	42	17	25	0	0	2.91968e-05	0.010656	0
CNOT3	7	19	3	3	13	3	3.94428e-05	0.0137679	7.27524
SFRS1	29	39	11	13	15	22	4.03069e-05	0.0137679	-3.09325
C16orf72	8	20	3	4	13	8	4.21612e-05	0.0137679	3.08279
HOXA11	8	20	4	7	9	1	4.21612e-05	0.0137679	6.95587
TRIM8	10	22	6	9	7	0	4.46145e-05	0.0141954	6.23832
CXXC1	3	14	3	2	9	2	4.62185e-05	0.0143381	5.90776
NONO	20	31	3	2	26	16	5.33806e-05	0.0161561	4.09068
USP14	71	69	1	0	68	48	6.7497e-05	0.0199421	4.0127
OMG	107	93	39	42	12	12	7.46785e-05	0.0215508	0
ZCCHC14	6	17	2	1	14	5	8.09644e-05	0.0220236	5.94842
RNF146	2	12	0	0	12	2	8.15583e-05	0.0220236	7.75018
ADNP	41	47	2	0	45	17	8.16413e-05	0.0220236	9.0951
LRBA	164	129	2	5	122	64	8.7339e-05	0.0230594	8.26896
FLJ37453	75	70	31	30	9	5	0.000135509	0.0350318	3.01739
GPATCH8	15	25	0	0	25	13	0.000148411	0.0375843	5.26666
NPRL2	5	15	3	0	12	2	0.000165955	0.0411868	7.75018
FRAT2	12	22	9	13	0	0	0.000177876	0.0431746	0
LOC150197	6	16	8	8	0	0	0.000181571	0.0431746	0
LOC147727	30	37	21	16	0	0	0.000184403	0.0431746	0
LAMA4	2	11	1	2	8	2	0.000211188	0.0485303	5.22378
WAC	18	27	3	3	21	8	0.000217899	0.049162	6.81926
E2F7	3	12	0	0	12	3	0.000283076	0.0627266	6.71885
GANAB	14	23	0	0	23	6	0.000305405	0.0664872	9.1084
C11orf41	52	52	21	28	3	0	0.000319996	0.0678349	2.77259
RHOA	20	28	13	5	10	4	0.000325328	0.0678349	4.55836
ARID1A	13	22	3	3	16	2	0.000328284	0.0678349	9.83939
LOC153684	4	13	6	7	0	0	0.000338928	0.0678349	0
TUSC1	4	13	6	7	0	0	0.000338928	0.0678349	0
LOC401093	10	19	11	8	0	0	0.000389274	0.0766746	0
BCMO1	7	16	2	5	9	4	0.000411528	0.0797914	3.91202
ERF	56	54	0	0	54	54	0.000444304	0.084821	0
SOX21	15	23	15	8	0	0	0.000530255	0.0986264	0
TMEM20	2	10	1	1	8	2	0.000540462	0.0986264	5.22378
ZNF318	2	10	0	1	9	4	0.000540462	0.0986264	3.91202
KEAP1	37	40	1	1	38	22	0.000566488	0.101878	5.17979
KIAA0195	19	26	1	0	25	6	0.00064598	0.112901	9.85163
SMG1	19	26	12	12	2	1	0.00064598	0.112901	1.04811
ABHD14B	10	18	7	7	4	2	0.000777634	0.133784	1.99574
ILF2	4	12	0	0	12	7	0.00078703	0.133784	3.25312
ZNF638	7	15	0	0	15	6	0.000871874	0.146204	5.62749
TICAM1	40	41	18	16	7	5	0.000959196	0.158702	1.60669
TAL1	20	26	6	8	12	11	0.00101709	0.166067	0.583143
PIK3R1	12	19	2	0	17	1	0.00129898	0.201812	11.3595
AVL9	2	9	0	2	7	5	0.00136418	0.201812	1.60669
ZC3HAV1L	2	9	4	2	3	4	0.00136418	0.201812	-0.96441
ARAP1	0	6	1	0	5	1	0.00136612	0.201812	3.93848
CEMP1	0	6	2	4	0	0	0.00136612	0.201812	0
EIF4E1B	0	6	4	1	1	0	0.00136612	0.201812	0.693147
RAB5B	0	6	0	0	6	2	0.00136612	0.201812	3.7216
TERF2IP	0	6	2	2	2	0	0.00136612	0.201812	1.74126
PAN2	26	30	17	8	5	9	0.00140825	0.205589	-3.01739
TSPAN4	10	17	1	0	16	14	0.00152708	0.220344	1.0006
MAGIX	25	29	12	13	4	5	0.00159746	0.227849	-0.894632
HSPC159	72	61	19	28	14	7	0.00176622	0.245866	4.34173
EGLN1	4	11	6	3	2	3	0.00179591	0.245866	-1.03133
CEBPG	6	13	0	0	13	3	0.00186182	0.245866	7.27524
MAP3K3	5	12	0	1	11	3	0.00186247	0.245866	6.13571
MLL	5	12	2	3	7	4	0.00186247	0.245866	2.50133
RALGAPB	5	12	2	0	10	6	0.00186247	0.245866	2.83249
UBQLN2	5	12	7	5	0	0	0.00186247	0.245866	0
SMAD4	27	30	10	3	17	11	0.00203278	0.265524	3.14434
QTRT1	13	19	5	2	12	4	0.00220324	0.284792	5.75444
KIF9	43	41	0	0	41	30	0.0023375	0.299031	3.14205
GSK3A	12	18	1	0	17	6	0.00243731	0.308618	6.58977
TOMM40L	17	22	5	3	14	9	0.00252183	0.313806	2.93103
CITED1	1	7	4	0	3	1	0.00257944	0.313806	2.07944
FZD1	1	7	4	3	0	0	0.00257944	0.313806	0
KLHL31	1	7	1	3	3	0	0.00257944	0.313806	2.77259
HDX	11	17	10	5	2	1	0.00268533	0.323517	1.04811
LRRC8B	106	81	42	26	13	20	0.00275482	0.328698	-3.32468
CAPRIN1	41	39	3	1	35	23	0.00302743	0.357785	3.95527
WDR20	170	119	1	2	116	98	0.00312651	0.366008	2.25518
C14orf128	15	20	9	11	0	0	0.00319058	0.370018	0
RNF40	2	8	5	1	2	5	0.00338738	0.373415	-2.89037
STRA13	2	8	0	0	8	3	0.00338738	0.373415	4.19245
CNOT4	19	23	1	2	20	8	0.00340043	0.373415	6.40747
GSPT1	19	23	7	13	3	6	0.00340043	0.373415	-2.69027
NCOR1	19	23	1	0	22	4	0.00340043	0.373415	10.4466
NLRC5	19	23	11	6	6	7	0.00340043	0.373415	-0.775464
AHNAK	8	14	1	0	13	8	0.00346297	0.376948	3.08279
IER2	46	42	5	3	34	22	0.00352611	0.380482	4.05278
YDJC	33	33	14	10	9	9	0.00369779	0.395568	0
C8orf39	3	9	5	4	0	0	0.00383535	0.397582	0
PSMD9	3	9	2	0	7	3	0.00383535	0.397582	3.46574
YY1	3	9	4	4	1	2	0.00383535	0.397582	-1.04811
PHLPP2	5	11	1	1	9	2	0.00401545	0.397582	5.90776
ZNF358	5	11	0	0	11	2	0.00401545	0.397582	7.16704
C7orf43	0	5	2	2	1	1	0.0041011	0.397582	0
FZD2	0	5	2	3	0	0	0.0041011	0.397582	0
IL1RAP	0	5	1	0	4	1	0.0041011	0.397582	3.04385
PDLIM7	0	5	0	1	4	2	0.0041011	0.397582	1.99574
STAT2	0	5	1	0	4	2	0.0041011	0.397582	1.99574
XIRP2	0	5	0	0	5	4	0.0041011	0.397582	0.894632
ZNF226	0	5	1	1	3	6	0.0041011	0.397582	-2.69027
CLASP1	21	24	0	1	23	16	0.00441485	0.421675	2.9906
LOC100271722	38	36	4	4	28	12	0.00447148	0.421675	6.86682
DDX5	12	17	3	3	11	6	0.0044876	0.421675	3.44544
SLC25A35	12	17	6	8	3	0	0.0044876	0.421675	2.77259
EXOC6	50	44	1	0	43	38	0.00451952	0.421675	1.29613
TMEM26	44	40	8	7	25	22	0.00455659	0.421961	1.13088
FUNDC2	11	16	0	0	16	12	0.00500401	0.452076	2.08921
SLC35C1	11	16	6	7	3	3	0.00500401	0.452076	0
HUS1B	20	23	13	10	0	0	0.00502752	0.452076	0
SUN1	20	23	8	12	3	3	0.00502752	0.452076	0
DNAJC27	46	41	14	20	7	5	0.00516891	0.461446	1.60669
PPHLN1	30	30	3	2	25	22	0.00549439	0.486999	1.13088
LHX1	15	19	7	9	3	4	0.00560379	0.4897	-0.96441
TIAM2	15	19	0	2	17	10	0.00560379	0.4897	3.75728
FAM109B	19	22	8	13	1	0	0.0057263	0.496907	0.693147
TXNDC15	36	34	8	15	11	19	0.00580812	0.500507	-4.03904
LOC100289341	26	27	13	14	0	0	0.00596958	0.510872	0
COL4A3	91	69	17	15	37	32	0.00607532	0.516361	1.45203
AHSA2	9	14	3	8	3	2	0.00615089	0.519227	1.03133
C12orf66	14	18	3	1	14	6	0.00634088	0.529896	5.1172
CTPS2	32	31	10	14	7	5	0.00648826	0.529896	1.60669
ZC3HAV1	32	31	0	0	31	18	0.00648826	0.529896	4.82092
CLK3	18	21	3	8	10	5	0.00652334	0.529896	3.66372
ATP5G2	47	41	2	2	37	13	0.006602	0.529896	9.04196
PRDXDD1P	8	13	6	7	0	0	0.00676392	0.529896	0
RBM3	8	13	3	1	9	5	0.00676392	0.529896	3.01739
DPH2	1	6	2	0	4	2	0.00683241	0.529896	1.99574
HDAC6	1	6	1	1	4	0	0.00683241	0.529896	3.737
PITPNA	1	6	3	2	1	0	0.00683241	0.529896	0.693147
PPIL6	1	6	0	1	5	1	0.00683241	0.529896	3.93848
TREX1	1	6	3	3	0	0	0.00683241	0.529896	0
ZFPL1	1	6	1	2	3	1	0.00683241	0.529896	2.07944
GRRP1	7	12	6	6	0	2	0.00737914	0.55834	-1.74126
HSPC157	7	12	3	5	4	2	0.00737914	0.55834	1.99574
LOC202781	7	12	10	2	0	0	0.00737914	0.55834	0
TMEM129	7	12	4	4	4	8	0.00737914	0.55834	-3.22804
MIB1	34	32	2	0	30	20	0.00755476	0.567619	3.64014
ACSS1	6	11	2	1	8	6	0.00796256	0.567619	1.50218
SPTBN4	6	11	1	2	8	4	0.00796256	0.567619	3.22804
C16orf91	12	16	3	2	11	6	0.00809559	0.567619	3.44544
C12orf60	2	7	0	0	7	5	0.00824627	0.567619	1.60669
GALNT11	2	7	0	0	7	1	0.00824627	0.567619	5.54518
KIAA0754	2	7	5	2	0	0	0.00824627	0.567619	0
SDF2L1	2	7	2	3	2	3	0.00824627	0.567619	-1.03133
TTC25	2	7	1	2	4	2	0.00824627	0.567619	1.99574
ZXDB	2	7	3	4	0	0	0.00824627	0.567619	0
TMUB1	20	22	8	11	3	2	0.00828476	0.567619	1.03133
EPHA5	48	41	4	3	34	18	0.00835407	0.567619	5.72862
CN5H6.4	5	10	6	4	0	0	0.00845887	0.567619	0
CRYBG3	5	10	3	0	7	3	0.00845887	0.567619	3.46574
MRI1	5	10	2	1	7	2	0.00845887	0.567619	4.49707
NPM3	5	10	1	5	4	4	0.00845887	0.567619	0
SNRK	5	10	1	1	8	2	0.00845887	0.567619	5.22378
C1orf213	56	46	26	20	0	0	0.00875018	0.567619	0
KDM5C	4	9	5	1	3	2	0.00877929	0.567619	1.03133
MCM7	4	9	0	7	2	4	0.00877929	0.567619	-1.99574
RNPEP	4	9	0	0	9	2	0.00877929	0.567619	5.90776
STRAP	4	9	0	0	9	2	0.00877929	0.567619	5.90776
BLOC1S3	3	8	2	6	0	1	0.00878256	0.567619	-0.693147
CHCHD3	3	8	0	0	8	4	0.00878256	0.567619	3.22804
NRL	3	8	1	2	5	0	0.00878256	0.567619	4.63163
NTHL1	3	8	0	0	8	3	0.00878256	0.567619	4.19245
PGBD4	3	8	4	4	0	0	0.00878256	0.567619	0
RIC8A	3	8	0	6	2	2	0.00878256	0.567619	0
ARID1B	64	51	15	10	26	25	0.00889757	0.572072	0.356847
GPR173	11	15	0	1	14	7	0.00912877	0.583912	4.34173
MAST4	61	49	4	5	40	25	0.00923085	0.587414	4.58117
HIGD2B	32	30	6	6	18	12	0.00984183	0.623098	3.01632
WDR76	35	32	8	4	20	12	0.00990638	0.624001	3.88107
PODXL2	10	14	2	3	9	10	0.0102737	0.64387	-0.646333
HYAL1	14	17	4	13	0	1	0.0110002	0.67911	-0.693147
IGF2BP3	14	17	0	0	17	12	0.0110002	0.67911	2.56119
PNMA1	14	17	11	6	0	0	0.0110002	0.67911	0
TAOK1	34	31	1	0	30	18	0.0112983	0.694061	4.50488
DLG5	9	13	0	0	13	8	0.0115319	0.697601	3.08279
C14orf181	24	24	11	13	0	0	0.0122864	0.697601	0
SLC38A1	24	24	2	3	19	9	0.0122864	0.697601	5.29832
C2orf29	0	4	0	2	2	0	0.0123116	0.697601	1.74126
CD9	0	4	0	0	4	0	0.0123116	0.697601	3.737
CHMP1B	0	4	0	4	0	0	0.0123116	0.697601	0
COL1A1	0	4	1	0	3	0	0.0123116	0.697601	2.77259
IZUMO1	0	4	0	2	2	0	0.0123116	0.697601	1.74126
KCNK13	0	4	0	0	4	0	0.0123116	0.697601	3.737
LOC389333	0	4	2	2	0	0	0.0123116	0.697601	0
MAPKSP1	0	4	0	1	3	2	0.0123116	0.697601	1.03133
PPP1R14C	0	4	0	0	4	1	0.0123116	0.697601	3.04385
RPS2P32	0	4	1	3	0	0	0.0123116	0.697601	0
SNORD42B	0	4	2	2	0	0	0.0123116	0.697601	0
TBKBP1	0	4	1	3	0	0	0.0123116	0.697601	0
TSN	0	4	0	0	4	4	0.0123116	0.697601	0
WIT1	0	4	2	0	2	1	0.0123116	0.697601	1.04811
RLIM	17	19	1	0	18	9	0.012404	0.699642	4.85874
C11orf17	13	16	5	6	5	3	0.0125362	0.700728	1.85904
CNNM4	13	16	6	5	5	4	0.0125362	0.700728	0.894632
C10orf2	8	12	5	7	0	0	0.0128982	0.708205	0
CHD8	8	12	2	0	10	1	0.0128982	0.708205	7.60221
UBE3C	8	12	0	1	11	3	0.0128982	0.708205	6.13571
ZDHHC2	8	12	0	0	12	8	0.0128982	0.708205	2.5264
ATRN	12	15	1	2	12	7	0.0142847	0.758016	3.25312
CCR10	12	15	7	6	2	3	0.0142847	0.758016	-1.03133
ITPKC	12	15	1	4	10	4	0.0142847	0.758016	4.55836
KILLIN	12	15	10	5	0	0	0.0142847	0.758016	0
RAPH1	12	15	2	0	13	8	0.0142847	0.758016	3.08279
AGRP	7	11	6	5	0	3	0.0143552	0.758016	-2.77259
LOC144486	7	11	7	4	0	0	0.0143552	0.758016	0
MIA3	7	11	0	2	9	3	0.0143552	0.758016	4.87643
SMARCAD1	7	11	6	2	3	9	0.0143552	0.758016	-4.87643
CEP250	26	25	3	4	18	7	0.0144861	0.758474	6.26944
PRTFDC1	26	25	5	3	17	11	0.0144861	0.758474	3.14434
C14orf176	29	27	10	7	10	8	0.0146825	0.7645	1.33032
HUWE1	49	40	0	0	40	22	0.0147244	0.7645	5.71205
STX16	46	38	4	3	31	18	0.0152065	0.779189	4.82092
RFWD2	43	36	4	3	29	11	0.0156567	0.779189	7.78101
PDLIM2	6	10	3	4	3	0	0.0158646	0.779189	2.77259
PITPNM3	6	10	4	3	3	1	0.0158646	0.779189	2.07944
RIMS1	6	10	0	0	10	8	0.0158646	0.779189	1.33032
VPS18	6	10	3	1	6	3	0.0158646	0.779189	2.69027
AKNAD1	11	14	0	5	9	5	0.0162724	0.779189	3.01739
CDKN2A	25	24	1	2	21	16	0.0165938	0.779189	2.20364
C15orf37	5	9	4	5	0	0	0.0173516	0.779189	0
C19orf56	5	9	1	5	3	2	0.0173516	0.779189	1.03133
C1GALT1C1	5	9	0	0	9	7	0.0173516	0.779189	1.4107
EIF3L	5	9	2	0	7	3	0.0173516	0.779189	3.46574
FKBP14	5	9	3	4	2	2	0.0173516	0.779189	0
KANK3	5	9	3	0	6	2	0.0173516	0.779189	3.7216
MSL2	5	9	4	2	3	1	0.0173516	0.779189	2.07944
RARA	5	9	0	0	9	3	0.0173516	0.779189	4.87643
SLC26A1	5	9	2	1	6	5	0.0173516	0.779189	0.831229
ACN9	18	19	4	6	9	7	0.0176517	0.779189	1.4107
HSPA1L	18	19	5	2	12	14	0.0176517	0.779189	-1.08862
ATPAF1	1	5	0	0	5	3	0.017776	0.779189	1.85904
CCDC60	1	5	0	0	5	3	0.017776	0.779189	1.85904
FLJ36031	1	5	3	2	0	0	0.017776	0.779189	0
HDAC10	1	5	1	1	3	1	0.017776	0.779189	2.07944
IPO4	1	5	1	1	3	2	0.017776	0.779189	1.03133
KATNAL2	1	5	0	0	5	2	0.017776	0.779189	2.89037
METTL5	1	5	2	1	2	2	0.017776	0.779189	0
NAT9	1	5	1	0	4	5	0.017776	0.779189	-0.894632
RAB20	1	5	0	2	3	0	0.017776	0.779189	2.77259
SESN2	1	5	1	0	4	1	0.017776	0.779189	3.04385
ZNF432	1	5	2	0	3	5	0.017776	0.779189	-1.85904
C9orf95	10	13	1	0	12	5	0.0185273	0.779189	4.85981
INPP4A	10	13	0	0	13	7	0.0185273	0.779189	3.8095
MAPKBP1	10	13	3	1	9	7	0.0185273	0.779189	1.4107
PTGES2	10	13	3	1	9	0	0.0185273	0.779189	7.64902
SIGMAR1	10	13	3	5	5	7	0.0185273	0.779189	-1.60669
SMEK2	10	13	4	3	6	4	0.0185273	0.779189	1.72586
ZNF592	10	13	1	0	12	8	0.0185273	0.779189	2.5264
CXorf42	21	21	8	5	8	4	0.0185283	0.779189	3.22804
NKX2-2	21	21	10	10	1	9	0.0185283	0.779189	-6.95587
C9orf69	14	16	2	2	12	6	0.0186704	0.779189	4.02858
CAMK1D	14	16	1	1	14	15	0.0186704	0.779189	-0.510299
C4orf49	4	8	2	5	1	2	0.018677	0.779189	-1.04811
DNAJC30	4	8	4	4	0	0	0.018677	0.779189	0
LOC25845	4	8	3	2	3	3	0.018677	0.779189	0
POLN	4	8	0	0	8	0	0.018677	0.779189	6.96504
PRCP	4	8	0	0	8	2	0.018677	0.779189	5.22378
SCN7A	4	8	3	2	3	0	0.018677	0.779189	2.77259
TBX3	4	8	4	4	0	4	0.018677	0.779189	-3.737
TENC1	4	8	0	3	5	3	0.018677	0.779189	1.85904
SPEN	78	57	2	0	55	37	0.0189306	0.779189	4.28686
COL4A6	33	29	2	1	26	25	0.0189936	0.779189	0.356847
FBXL17	33	29	0	2	27	8	0.0189936	0.779189	9.05405
MTF2	24	23	0	0	23	7	0.019021	0.779189	8.33293
ANKRD10	3	7	1	0	6	1	0.0195837	0.779189	4.76971
C17orf71	3	7	4	3	0	0	0.0195837	0.779189	0
C1orf58	3	7	0	0	7	1	0.0195837	0.779189	5.54518
CBX8	3	7	2	1	4	4	0.0195837	0.779189	0
COLEC12	3	7	1	2	4	1	0.0195837	0.779189	3.04385
CYP20A1	3	7	1	2	4	4	0.0195837	0.779189	0
EID2	3	7	2	5	0	0	0.0195837	0.779189	0
HIVEP3	3	7	0	1	6	4	0.0195837	0.779189	1.72586
MPZL3	3	7	1	0	6	2	0.0195837	0.779189	3.7216
PRICKLE3	3	7	1	0	6	5	0.0195837	0.779189	0.831229
ZFP62	3	7	0	0	7	4	0.0195837	0.779189	2.50133
C6orf162	2	6	2	0	4	0	0.0195913	0.779189	3.737
CD55	2	6	2	0	4	2	0.0195913	0.779189	1.99574
DPM3	2	6	4	1	1	1	0.0195913	0.779189	0
EIF4EBP2	2	6	1	0	5	2	0.0195913	0.779189	2.89037
LRRC23	2	6	1	4	1	0	0.0195913	0.779189	0.693147
NPEPL1	2	6	0	1	5	0	0.0195913	0.779189	4.63163
NR2C1	2	6	0	0	6	1	0.0195913	0.779189	4.76971
SLC35A2	2	6	1	1	4	3	0.0195913	0.779189	0.96441
TUG1	2	6	4	2	0	0	0.0195913	0.779189	0
LRRTM3	65	49	16	19	14	15	0.019654	0.779189	-0.510299
CCDC64	17	18	1	0	17	8	0.0202806	0.793887	5.0876
DNAJA2	17	18	5	6	7	5	0.0202806	0.793887	1.60669
LYPLAL1	17	18	0	2	16	7	0.0202806	0.793887	5.34233
NES	17	18	2	1	15	8	0.0202806	0.793887	4.12532
FAM193A	9	12	0	0	12	5	0.0210773	0.814794	4.85981
ITPRIP	9	12	0	0	12	13	0.0210773	0.814794	-0.556387
LOC100288730	9	12	5	6	1	0	0.0210773	0.814794	0.693147
TAPBP	9	12	3	1	8	7	0.0210773	0.814794	0.726712
SOX12	13	15	8	7	0	0	0.021426	0.8257	0
HIRIP3	29	26	14	10	2	3	0.0219336	0.842643	-1.03133
BST2	40	33	6	7	20	21	0.0228468	0.875018	-0.411784
E2F8	16	17	3	1	13	4	0.0233237	0.881787	6.31083
EML3	16	17	4	3	10	14	0.0233237	0.881787	-2.2847
IL17RE	16	17	8	6	3	2	0.0233237	0.881787	1.03133
ZNF80	16	17	6	11	0	0	0.0233237	0.881787	0
SLC38A9	37	31	10	15	6	8	0.0235629	0.881787	-1.50218
CCDC106	8	11	2	4	5	2	0.0239473	0.881787	2.89037
EGFLAM	8	11	0	1	10	9	0.0239473	0.881787	0.646333
MAGEF1	8	11	7	4	0	0	0.0239473	0.881787	0
PHTF2	8	11	0	0	11	7	0.0239473	0.881787	2.66997
PLIN1	8	11	5	4	2	1	0.0239473	0.881787	1.04811
RGS9BP	8	11	4	7	0	0	0.0239473	0.881787	0
SRI	8	11	1	0	10	9	0.0239473	0.881787	0.646333
ZNF346	8	11	1	0	10	2	0.0239473	0.881787	6.5541
DIS3L	124	83	8	11	64	47	0.0240745	0.883846	3.51918
NRM	19	19	5	6	8	9	0.0244667	0.895596	-0.683985
CCDC142	12	14	7	7	0	0	0.0246067	0.898071	0
ABCC1	50	39	2	0	37	17	0.0249263	0.906216	7.03716
TNKS	22	21	0	0	21	11	0.0250489	0.906216	4.876
UPRT	22	21	2	3	16	8	0.0250489	0.906216	4.61562
FAM108C1	65	48	21	11	16	22	0.0261122	0.928218	-2.60295
CENPV	36	30	6	1	23	17	0.0267828	0.928218	2.51862
ANKRD11	52	40	0	0	40	16	0.02679	0.928218	8.315
LOC285847	52	40	6	9	25	21	0.02679	0.928218	1.53019
C19orf23	15	16	7	3	6	1	0.026852	0.928218	4.76971
CALD1	15	16	0	0	16	13	0.026852	0.928218	1.53283
E2F3	15	16	5	5	6	10	0.026852	0.928218	-2.83249
GAPDHS	15	16	2	5	9	5	0.026852	0.928218	3.01739
C7orf59	7	10	1	0	9	1	0.0271531	0.928218	6.95587
CSNK2A1	7	10	1	0	9	4	0.0271531	0.928218	3.91202
DBF4	7	10	0	1	9	3	0.0271531	0.928218	4.87643
GLTSCR1	7	10	0	0	10	11	0.0271531	0.928218	-0.612942
INO80E	7	10	1	3	6	9	0.0271531	0.928218	-2.18616
INPPL1	7	10	2	1	7	6	0.0271531	0.928218	0.775464
PHC2	7	10	0	0	10	4	0.0271531	0.928218	4.55836
QRICH1	7	10	2	0	8	4	0.0271531	0.928218	3.22804
RNF125	7	10	2	0	8	4	0.0271531	0.928218	3.22804
TIPARP	7	10	3	2	5	3	0.0271531	0.928218	1.85904
TRMT11	7	10	0	1	9	2	0.0271531	0.928218	5.90776
VSIG10	7	10	3	1	6	3	0.0271531	0.928218	2.69027
PDK3	30	26	4	11	11	10	0.0282179	0.928592	0.612942
PHF7	30	26	3	3	20	8	0.0282179	0.928592	6.40747
ANKLE1	11	13	2	3	8	9	0.0282816	0.928592	-0.683985
CCT6B	11	13	1	0	12	13	0.0282816	0.928592	-0.556387
GDF3	11	13	2	2	9	7	0.0282816	0.928592	1.4107
HIST2H2BE	11	13	9	4	0	0	0.0282816	0.928592	0
NRARP	11	13	5	8	0	0	0.0282816	0.928592	0
SNHG10	11	13	6	7	0	0	0.0282816	0.928592	0
PRRT2	27	24	15	8	1	1	0.028693	0.928592	0
FKBP10	21	20	4	4	12	12	0.0287816	0.928592	0
CYB5D2	24	22	4	7	11	2	0.0289143	0.928592	7.16704
DNM1P35	6	9	6	3	0	0	0.0306907	0.928592	0
FAM118A	6	9	5	2	2	1	0.0306907	0.928592	1.04811
LOC100128164	6	9	5	4	0	0	0.0306907	0.928592	0
PLCB3	6	9	5	1	3	3	0.0306907	0.928592	0
UCK1	6	9	4	1	4	3	0.0306907	0.928592	0.96441
BDH1	14	15	5	2	8	7	0.0309508	0.928592	0.726712
SALL1	14	15	1	0	14	10	0.0309508	0.928592	2.2847
ZNF219	48	37	5	10	22	23	0.0316283	0.928592	-0.387655
JAM2	29	25	1	2	22	30	0.0322235	0.928592	-2.82904
SH3GL3	109	73	1	0	72	61	0.0322748	0.928592	1.98342
IMMP1L	17	17	0	0	17	9	0.032441	0.928592	4.40361
CEBPB	10	12	8	4	0	0	0.0325318	0.928592	0
GMPR2	10	12	5	7	0	4	0.0325318	0.928592	-3.737
RNF111	26	23	1	2	20	11	0.0328449	0.928592	4.46421
LOC100128191	20	19	7	12	0	1	0.0331018	0.928592	-0.693147
NAALADL2	60	44	1	0	43	26	0.0344094	0.928592	4.98819
ATP6V0E2	5	8	3	4	1	2	0.0345133	0.928592	-1.04811
C11orf61	5	8	1	0	7	3	0.0345133	0.928592	3.46574
C2orf16	5	8	2	6	0	0	0.0345133	0.928592	0
CTH	5	8	0	0	8	3	0.0345133	0.928592	4.19245
IMPG1	5	8	1	1	6	5	0.0345133	0.928592	0.831229
LOC100272217	5	8	3	5	0	0	0.0345133	0.928592	0
MADD	5	8	2	2	4	6	0.0345133	0.928592	-1.72586
MSN	5	8	0	0	8	2	0.0345133	0.928592	5.22378
PDE9A	5	8	0	1	7	7	0.0345133	0.928592	0
RAB3A	5	8	1	0	7	4	0.0345133	0.928592	2.50133
SHMT2	5	8	1	5	2	3	0.0345133	0.928592	-1.03133
WDR5B	5	8	6	2	0	0	0.0345133	0.928592	0
ZNF639	5	8	1	1	6	1	0.0345133	0.928592	4.76971
C14orf159	34	28	6	7	15	8	0.0346201	0.928592	4.12532
MLLT11	47	36	3	5	28	16	0.0356167	0.928592	4.7776
HNRNPA2B1	13	14	3	2	9	10	0.0357226	0.928592	-0.646333
PAPSS2	13	14	2	1	11	11	0.0357226	0.928592	0
PAX5	13	14	0	0	14	12	0.0357226	0.928592	1.08862
DKFZP686I15217	57	42	25	17	0	1	0.0363541	0.928592	-0.693147
CHIC1	28	24	10	4	10	12	0.0368137	0.928592	-1.19609
NMRAL1	28	24	6	8	10	9	0.0368137	0.928592	0.646333
AGFG1	0	3	0	1	2	2	0.03696	0.928592	0
AVPI1	0	3	1	0	2	1	0.03696	0.928592	1.04811
C1orf38	0	3	0	0	3	0	0.03696	0.928592	2.77259
C22orf9	0	3	0	0	3	1	0.03696	0.928592	2.07944
C2CD4A	0	3	2	1	0	1	0.03696	0.928592	-0.693147
CDK8	0	3	0	0	3	2	0.03696	0.928592	1.03133
CHPF	0	3	0	1	2	0	0.03696	0.928592	1.74126
DDIT4L	0	3	0	1	2	0	0.03696	0.928592	1.74126
EVL	0	3	0	0	3	0	0.03696	0.928592	2.77259
GABBR1	0	3	0	0	3	2	0.03696	0.928592	1.03133
GALNT4	0	3	1	2	0	0	0.03696	0.928592	0
HIST1H2AK	0	3	1	2	0	0	0.03696	0.928592	0
HMX2	0	3	2	1	0	0	0.03696	0.928592	0
JPH3	0	3	0	1	2	1	0.03696	0.928592	1.04811
LOC100216001	0	3	0	0	3	0	0.03696	0.928592	2.77259
LOC222699	0	3	3	0	0	0	0.03696	0.928592	0
LOC285733	0	3	0	0	3	0	0.03696	0.928592	2.77259
MAT1A	0	3	2	1	0	0	0.03696	0.928592	0
METTL7B	0	3	1	1	1	0	0.03696	0.928592	0.693147
MIR302C	0	3	1	2	0	0	0.03696	0.928592	0
MYCBP	0	3	0	0	3	1	0.03696	0.928592	2.07944
MYCN	0	3	0	0	3	2	0.03696	0.928592	1.03133
NAT6	0	3	0	1	2	1	0.03696	0.928592	1.04811
NUMBL	0	3	0	0	3	1	0.03696	0.928592	2.07944
PLAC1L	0	3	0	0	3	0	0.03696	0.928592	2.77259
PLXND1	0	3	3	0	0	0	0.03696	0.928592	0
RAB34	0	3	0	1	2	0	0.03696	0.928592	1.74126
RAPGEFL1	0	3	1	1	1	0	0.03696	0.928592	0.693147
RFX8	0	3	0	0	3	2	0.03696	0.928592	1.03133
RHBDL2	0	3	0	0	3	0	0.03696	0.928592	2.77259
RNF31	0	3	2	1	0	0	0.03696	0.928592	0
SERPINE1	0	3	1	2	0	0	0.03696	0.928592	0
SLC30A3	0	3	0	1	2	3	0.03696	0.928592	-1.03133
SLC35E1	0	3	2	1	0	0	0.03696	0.928592	0
SLC9A3R2	0	3	2	0	1	0	0.03696	0.928592	0.693147
SMARCA5	0	3	2	0	1	2	0.03696	0.928592	-1.04811
STX4	0	3	0	2	1	0	0.03696	0.928592	0.693147
TIMM17B	0	3	0	0	3	2	0.03696	0.928592	1.03133
ZNF23	0	3	1	1	1	1	0.03696	0.928592	0
ZNF606	0	3	1	0	2	2	0.03696	0.928592	0
ZNF678	0	3	1	0	2	2	0.03696	0.928592	0
ZNF772	0	3	0	2	1	0	0.03696	0.928592	0.693147
DNAL1	16	16	0	2	14	16	0.0374233	0.928592	-1.0006
ARID4B	9	11	1	2	8	3	0.0374517	0.928592	4.19245
BTBD19	9	11	4	6	1	0	0.0374517	0.928592	0.693147
C18orf34	9	11	0	2	9	7	0.0374517	0.928592	1.4107
MRPS21	9	11	6	2	3	1	0.0374517	0.928592	2.07944
RBM43	9	11	0	0	11	5	0.0374517	0.928592	4.27667
SLC37A4	9	11	2	1	8	6	0.0374517	0.928592	1.50218
TG	9	11	2	1	8	6	0.0374517	0.928592	1.50218
SLC1A5	25	22	5	9	8	7	0.0376205	0.928592	0.726712
SPHK2	36	29	0	2	27	27	0.0378558	0.928592	0
ATXN3	22	20	6	12	2	3	0.0381028	0.928592	-1.03133
FBXL15	22	20	6	8	6	8	0.0381028	0.928592	-1.50218
LOC388796	22	20	8	5	7	8	0.0381028	0.928592	-0.726712
PRRG2	22	20	10	9	1	2	0.0381028	0.928592	-1.04811
SPATS2L	22	20	5	1	14	14	0.0381028	0.928592	0
SSBP3	22	20	0	0	20	8	0.0381028	0.928592	6.40747
HMMR	19	18	0	0	18	13	0.0381099	0.928592	2.45994
C12orf5	4	7	0	0	7	2	0.0384857	0.928592	4.49707
C19orf57	4	7	0	0	7	1	0.0384857	0.928592	5.54518
DHX36	4	7	0	0	7	4	0.0384857	0.928592	2.50133
GLIPR1L2	4	7	0	0	7	0	0.0384857	0.928592	6.23832
HSD17B1	4	7	3	1	3	1	0.0384857	0.928592	2.07944
LEMD3	4	7	3	3	1	0	0.0384857	0.928592	0.693147
LOC653653	4	7	2	5	0	0	0.0384857	0.928592	0
PDIA3	4	7	1	1	5	3	0.0384857	0.928592	1.85904
PRDX4	4	7	1	1	5	4	0.0384857	0.928592	0.894632
SC65	4	7	2	2	3	7	0.0384857	0.928592	-3.46574
SELT	4	7	0	0	7	3	0.0384857	0.928592	3.46574
SLC38A10	4	7	2	1	4	3	0.0384857	0.928592	0.96441
SYNPO2	4	7	0	0	7	10	0.0384857	0.928592	-2.05703
WAPAL	4	7	0	2	5	3	0.0384857	0.928592	1.85904
ZBTB43	4	7	0	0	7	6	0.0384857	0.928592	0.775464
ZFAND1	4	7	0	0	7	2	0.0384857	0.928592	4.49707
ZKSCAN1	4	7	0	0	7	4	0.0384857	0.928592	2.50133
LPIN2	41	32	11	9	12	16	0.0392421	0.928592	-2.08921
NYX	41	32	15	12	5	1	0.0392421	0.928592	3.93848
IMMP2L	95	64	1	0	63	51	0.0396062	0.928592	2.42947
IFT172	30	25	2	4	19	14	0.0407985	0.928592	2.36728
CSDE1	12	13	1	5	7	6	0.0412916	0.928592	0.775464
FOXN2	12	13	0	1	12	11	0.0412916	0.928592	0.583143
STOX2	12	13	1	5	7	7	0.0412916	0.928592	0
KIAA1217	27	23	1	2	20	18	0.0420769	0.928592	0.864746
MAT2B	27	23	0	2	21	12	0.0420769	0.928592	4.29285
AATK	3	6	1	0	5	4	0.0422814	0.928592	0.894632
ABCA5	3	6	1	1	4	1	0.0422814	0.928592	3.04385
ARHGDIG	3	6	1	0	5	2	0.0422814	0.928592	2.89037
ARL6IP6	3	6	1	3	2	0	0.0422814	0.928592	1.74126
B3GNT2	3	6	0	0	6	0	0.0422814	0.928592	5.46286
C10orf26	3	6	0	0	6	3	0.0422814	0.928592	2.69027
CIDEA	3	6	0	0	6	5	0.0422814	0.928592	0.831229
GOLGA2B	3	6	3	2	1	1	0.0422814	0.928592	0
ICAM1	3	6	4	0	2	0	0.0422814	0.928592	1.74126
LUZP1	3	6	0	0	6	4	0.0422814	0.928592	1.72586
NBEAL2	3	6	0	0	6	1	0.0422814	0.928592	4.76971
NUP98	3	6	0	0	6	4	0.0422814	0.928592	1.72586
PACSIN3	3	6	3	1	2	2	0.0422814	0.928592	0
PAQR4	3	6	3	2	1	0	0.0422814	0.928592	0.693147
POT1	3	6	0	3	3	1	0.0422814	0.928592	2.07944
PQBP1	3	6	3	2	1	0	0.0422814	0.928592	0.693147
PRICKLE2	3	6	1	1	4	0	0.0422814	0.928592	3.737
ZFPM2	3	6	0	0	6	5	0.0422814	0.928592	0.831229
CNBP	24	21	0	0	21	11	0.0431183	0.928592	4.876
AKAP10	8	10	1	0	9	9	0.0431506	0.928592	0
BLOC1S1	8	10	0	0	10	3	0.0431506	0.928592	5.52277
C3orf71	8	10	3	7	0	0	0.0431506	0.928592	0
CHAC2	8	10	2	0	8	5	0.0431506	0.928592	2.33341
DYX1C1	8	10	2	2	6	4	0.0431506	0.928592	1.72586
FRMD4A	8	10	0	0	10	7	0.0431506	0.928592	2.05703
FUT11	8	10	4	3	3	1	0.0431506	0.928592	2.07944
HNRPDL	8	10	5	4	1	1	0.0431506	0.928592	0
LOC100288428	8	10	0	1	9	7	0.0431506	0.928592	1.4107
TNRC6A	8	10	0	0	10	3	0.0431506	0.928592	5.52277
C12orf24	15	15	2	0	13	7	0.0432312	0.928592	3.8095
FZD6	15	15	3	2	10	6	0.0432312	0.928592	2.83249
TRPC1	15	15	0	3	12	4	0.0432312	0.928592	5.75444
ANLN	18	17	0	0	17	15	0.0439258	0.928592	0.962279
COPS7A	18	17	3	9	5	7	0.0439258	0.928592	-1.60669
RAB26	18	17	7	4	6	5	0.0439258	0.928592	0.831229
TIAL1	18	17	1	1	15	5	0.0439258	0.928592	6.45872
MYO18A	45	34	0	0	34	30	0.0451343	0.928592	1.22374
ACAD9	2	5	0	2	3	3	0.045135	0.928592	0
BAG5	2	5	2	2	1	3	0.045135	0.928592	-2.07944
CCDC79	2	5	1	0	4	1	0.045135	0.928592	3.04385
CECR4	2	5	1	0	4	0	0.045135	0.928592	3.737
CYB5R2	2	5	1	1	3	0	0.045135	0.928592	2.77259
EPHB1	2	5	0	0	5	1	0.045135	0.928592	3.93848
HERC6	2	5	2	1	2	0	0.045135	0.928592	1.74126
HIST1H1D	2	5	3	2	0	0	0.045135	0.928592	0
HOXA9	2	5	3	1	1	0	0.045135	0.928592	0.693147
HSP90B1	2	5	0	1	4	1	0.045135	0.928592	3.04385
IKBKB	2	5	1	3	1	4	0.045135	0.928592	-3.04385
KCNK1	2	5	1	0	4	2	0.045135	0.928592	1.99574
KIF2A	2	5	0	1	4	5	0.045135	0.928592	-0.894632
LHX4	2	5	0	1	4	4	0.045135	0.928592	0
LOC93622	2	5	2	1	2	1	0.045135	0.928592	1.04811
MAP3K11	2	5	2	3	0	0	0.045135	0.928592	0
MRPS11	2	5	0	0	5	6	0.045135	0.928592	-0.831229
OTUD5	2	5	0	0	5	5	0.045135	0.928592	0
PLCL1	2	5	0	0	5	2	0.045135	0.928592	2.89037
PLSCR4	2	5	0	0	5	2	0.045135	0.928592	2.89037
PPM1L	2	5	0	1	4	6	0.045135	0.928592	-1.72586
PRDX1	2	5	1	1	3	1	0.045135	0.928592	2.07944
RALB	2	5	0	0	5	3	0.045135	0.928592	1.85904
SLC25A1	2	5	2	1	2	1	0.045135	0.928592	1.04811
SMOC1	2	5	0	0	5	0	0.045135	0.928592	4.63163
ZDHHC15	2	5	3	0	2	1	0.045135	0.928592	1.04811
ZXDC	2	5	1	1	3	0	0.045135	0.928592	2.77259
ANKRD45	1	4	0	0	4	0	0.0451536	0.928592	3.737
ARL4A	1	4	1	3	0	1	0.0451536	0.928592	-0.693147
ARL6	1	4	0	0	4	1	0.0451536	0.928592	3.04385
C10orf88	1	4	2	0	2	2	0.0451536	0.928592	0
C12orf42	1	4	1	1	2	0	0.0451536	0.928592	1.74126
C16orf42	1	4	3	0	1	1	0.0451536	0.928592	0
C22orf46	1	4	2	2	0	0	0.0451536	0.928592	0
CCL28	1	4	0	0	4	0	0.0451536	0.928592	3.737
CEP72	1	4	0	0	4	1	0.0451536	0.928592	3.04385
CIB1	1	4	0	1	3	1	0.0451536	0.928592	2.07944
COL27A1	1	4	0	0	4	0	0.0451536	0.928592	3.737
CRELD1	1	4	4	0	0	0	0.0451536	0.928592	0
DDX24	1	4	0	0	4	2	0.0451536	0.928592	1.99574
DHX16	1	4	1	0	3	3	0.0451536	0.928592	0
FAM40B	1	4	0	0	4	2	0.0451536	0.928592	1.99574
FAM83C	1	4	3	1	0	0	0.0451536	0.928592	0
FIBP	1	4	2	1	1	3	0.0451536	0.928592	-2.07944
FUBP3	1	4	0	0	4	3	0.0451536	0.928592	0.96441
HHLA3	1	4	0	1	3	2	0.0451536	0.928592	1.03133
HIST1H3H	1	4	3	1	0	0	0.0451536	0.928592	0
HRAS	1	4	1	1	2	1	0.0451536	0.928592	1.04811
HRASLS	1	4	1	0	3	0	0.0451536	0.928592	2.77259
IARS2	1	4	1	0	3	1	0.0451536	0.928592	2.07944
KIAA0317	1	4	0	0	4	2	0.0451536	0.928592	1.99574
KIT	1	4	0	2	2	2	0.0451536	0.928592	0
LIMK1	1	4	0	0	4	0	0.0451536	0.928592	3.737
LOC100287227	1	4	1	3	0	0	0.0451536	0.928592	0
ODF2L	1	4	0	0	4	0	0.0451536	0.928592	3.737
PAK6	1	4	0	1	3	0	0.0451536	0.928592	2.77259
PDZD7	1	4	1	1	2	1	0.0451536	0.928592	1.04811
RAB40B	1	4	0	1	3	3	0.0451536	0.928592	0
RAC3	1	4	0	1	3	1	0.0451536	0.928592	2.07944
RARRES1	1	4	0	0	4	1	0.0451536	0.928592	3.04385
RND2	1	4	1	0	3	0	0.0451536	0.928592	2.77259
RPGR	1	4	0	0	4	0	0.0451536	0.928592	3.737
RRS1	1	4	1	3	0	0	0.0451536	0.928592	0
SEC23A	1	4	0	0	4	0	0.0451536	0.928592	3.737
SGTB	1	4	0	0	4	0	0.0451536	0.928592	3.737
STYXL1	1	4	0	0	4	5	0.0451536	0.928592	-0.894632
TMC4	1	4	2	1	1	0	0.0451536	0.928592	0.693147
TMCC2	1	4	3	0	1	0	0.0451536	0.928592	0.693147
TMEM9	1	4	1	1	2	0	0.0451536	0.928592	1.74126
VCPIP1	1	4	2	2	0	0	0.0451536	0.928592	0
CYP7B1	60	43	0	0	43	48	0.0451986	0.928592	-1.19192
LOC100128675	151	95	2	1	92	77	0.0459548	0.942566	2.25572
C12orf40	11	12	0	0	12	7	0.0478095	0.975769	3.25312
CNTNAP5	11	12	0	0	12	6	0.0478095	0.975769	4.02858
FAM57A	11	12	2	0	10	10	0.0478095	0.975769	0
LOC100131691	47	35	3	4	28	25	0.0480692	0.9772	1.04377
CCDC77	26	22	0	1	21	17	0.0481158	0.9772	1.73166
FEZ2	26	22	0	1	21	24	0.0481158	0.9772	-1.1637
MPDU1	34	27	0	2	25	19	0.0487478	0.984662	2.36715
ADAM12	95	63	1	0	62	66	0.0493522	0.984662	-0.741364
ARIH2	23	20	1	0	19	12	0.049454	0.984662	3.4559
GPATCH1	23	20	6	1	13	10	0.049454	0.984662	1.75247
BCDIN3D	7	9	3	1	5	5	0.0497528	0.984662	0
F2R	7	9	0	0	9	3	0.0497528	0.984662	4.87643
FAM189B	7	9	2	4	3	2	0.0497528	0.984662	1.03133
LAMB2	7	9	2	5	2	2	0.0497528	0.984662	0
LY75	7	9	0	0	9	4	0.0497528	0.984662	3.91202
PIGS	7	9	1	1	7	3	0.0497528	0.984662	3.46574
PYCR2	7	9	0	0	9	2	0.0497528	0.984662	5.90776
SGTA	7	9	0	0	9	4	0.0497528	0.984662	3.91202
SHROOM2	7	9	0	0	9	8	0.0497528	0.984662	0.683985
SMARCC2	7	9	1	1	7	3	0.0497528	0.984662	3.46574
TRPM8	7	9	0	2	7	3	0.0497528	0.984662	3.46574
WDR47	7	9	0	0	9	4	0.0497528	0.984662	3.91202
C19orf39	14	14	4	6	4	4	0.0500192	0.985219	0
LHX9	14	14	4	2	8	5	0.0500192	0.985219	2.33341
LOC388428	14	14	5	5	4	4	0.0500192	0.985219	0
CDKN2C	17	16	2	4	10	7	0.0506936	0.992203	2.05703
LSR	17	16	9	3	4	2	0.0506936	0.992203	1.99574
TRIM65	17	16	0	2	14	10	0.0506936	0.992203	2.2847
ZNF689	17	16	4	5	7	3	0.0506936	0.992203	3.46574
HHIP	31	25	2	2	21	16	0.0509442	0.995538	2.20364
C1orf43	66	46	6	4	36	32	0.0519507	1	1.17315
NF1	236	141	2	3	136	113	0.0525816	1	2.56026
TMCC1	41	31	2	2	27	21	0.0536298	1	2.2348
HMOX2	51	37	4	5	28	13	0.0538923	1	6.31043
DSCR3	68	47	0	0	47	29	0.0541809	1	4.93121
F10	25	21	0	0	21	14	0.0550496	1	3.20424
MIP	25	21	10	11	0	1	0.0550496	1	-0.693147
RFFL	63	44	0	0	44	46	0.0552229	1	-0.480356
ACHE	10	11	7	4	0	0	0.0554635	1	0
ARFGEF2	10	11	1	0	10	5	0.0554635	1	3.66372
C9orf43	10	11	3	7	1	4	0.0554635	1	-3.04385
LYSMD1	10	11	5	4	2	1	0.0554635	1	1.04811
MEN1	10	11	2	4	5	1	0.0554635	1	3.93848
RECQL5	10	11	3	0	8	5	0.0554635	1	2.33341
RHOQ	10	11	0	0	11	6	0.0554635	1	3.44544
TNFSF12-TNFSF13	10	11	4	2	5	2	0.0554635	1	2.89037
ZNF747	10	11	6	2	3	0	0.0554635	1	2.77259
MLL5	58	41	2	1	38	23	0.0561059	1	4.79214
NCRNA00182	70	48	0	0	48	33	0.0563981	1	3.91121
HOXB3	38	29	18	9	2	3	0.0565871	1	-1.03133
ATG2B	22	19	3	1	15	9	0.0567634	1	3.44133
C10orf95	22	19	9	8	2	1	0.0567634	1	1.04811
ABHD3	43	32	0	2	30	20	0.0571329	1	3.64014
ANO5	6	8	2	1	5	4	0.0573956	1	0.894632
CA12	6	8	0	0	8	5	0.0573956	1	2.33341
CASP2	6	8	0	0	8	4	0.0573956	1	3.22804
DHRS3	6	8	0	3	5	6	0.0573956	1	-0.831229
DIS3L2	6	8	0	0	8	5	0.0573956	1	2.33341
FAHD1	6	8	5	1	2	3	0.0573956	1	-1.03133
FEM1C	6	8	1	3	4	3	0.0573956	1	0.96441
GRHL3	6	8	1	0	7	1	0.0573956	1	5.54518
IRAK1BP1	6	8	2	1	5	1	0.0573956	1	3.93848
LOC80054	6	8	3	5	0	0	0.0573956	1	0
LRRC59	6	8	0	0	8	5	0.0573956	1	2.33341
OPRL1	6	8	2	0	6	3	0.0573956	1	2.69027
PLOD3	6	8	4	2	2	3	0.0573956	1	-1.03133
RIPK2	6	8	2	0	6	0	0.0573956	1	5.46286
SNHG8	6	8	4	2	2	3	0.0573956	1	-1.03133
TBC1D10B	6	8	3	3	2	3	0.0573956	1	-1.03133
THAP4	30	24	0	0	24	12	0.057965	1	5.45656
C1orf156	13	13	5	3	5	7	0.0579764	1	-1.60669
CCDC71	13	13	0	0	13	9	0.0579764	1	2.39881
DCLRE1A	13	13	7	6	0	0	0.0579764	1	0
GCNT1	13	13	0	0	13	15	0.0579764	1	-1.04253
INCA1	13	13	6	6	1	1	0.0579764	1	0
LOC139201	13	13	3	4	6	2	0.0579764	1	3.7216
P4HA1	13	13	0	0	13	7	0.0579764	1	3.8095
SLC19A1	13	13	0	0	13	10	0.0579764	1	1.75247
CACNA1C	19	17	8	3	6	2	0.0580346	1	3.7216
DDX6	19	17	1	0	16	7	0.0580346	1	5.34233
GTF2E2	19	17	0	0	17	9	0.0580346	1	4.40361
LRRC41	19	17	1	1	15	26	0.0580346	1	-4.58098
TLE3	19	17	0	2	15	4	0.0580346	1	7.35336
TMEM138	19	17	1	0	16	11	0.0580346	1	2.67236
LRRC1	265	156	8	12	136	108	0.0582617	1	3.17028
MMP16	16	15	2	2	11	11	0.0585867	1	0
SGCZ	16	15	2	0	13	15	0.0585867	1	-1.04253
THAP6	79	53	18	25	10	9	0.0591468	1	0.646333
SRCRB4D	32	25	5	3	17	18	0.0627846	1	-0.45513
APOOL	24	20	6	6	8	6	0.0630168	1	1.50218
FADS1	24	20	1	1	18	12	0.0630168	1	3.01632
HOMER1	24	20	5	2	13	12	0.0630168	1	0.556387
PGPEP1	24	20	7	11	2	1	0.0630168	1	1.04811
DENND5B	37	28	11	10	7	4	0.0639091	1	2.50133
SLIT3	200	120	0	0	120	77	0.0639871	1	5.79775
ARHGEF19	9	10	1	2	7	3	0.0644875	1	3.46574
CARHSP1	9	10	2	5	3	4	0.0644875	1	-0.96441
CREBZF	9	10	1	9	0	0	0.0644875	1	0
IMPDH1	9	10	3	1	6	5	0.0644875	1	0.831229
KLF13	9	10	0	1	9	11	0.0644875	1	-1.25928
NT5M	9	10	0	1	9	3	0.0644875	1	4.87643
POR	9	10	0	1	9	4	0.0644875	1	3.91202
ANKFY1	21	18	2	2	14	12	0.0652061	1	1.08862
ZMYM4	21	18	1	2	15	8	0.0652061	1	4.12532
C12orf61	29	23	13	10	0	0	0.0659645	1	0
APLN	5	7	1	0	6	5	0.0662179	1	0.831229
BEST4	5	7	1	1	5	1	0.0662179	1	3.93848
C14orf149	5	7	1	0	6	1	0.0662179	1	4.76971
CHADL	5	7	1	2	4	0	0.0662179	1	3.737
CKAP4	5	7	3	0	4	1	0.0662179	1	3.04385
EPM2AIP1	5	7	4	3	0	0	0.0662179	1	0
EXO1	5	7	4	1	2	1	0.0662179	1	1.04811
FBXO11	5	7	0	0	7	2	0.0662179	1	4.49707
FLJ10038	5	7	4	3	0	0	0.0662179	1	0
FMNL2	5	7	1	0	6	7	0.0662179	1	-0.775464
GGA3	5	7	1	1	5	4	0.0662179	1	0.894632
GPX1	5	7	6	1	0	0	0.0662179	1	0
NR2F1	5	7	2	4	1	2	0.0662179	1	-1.04811
PDCD7	5	7	2	2	3	2	0.0662179	1	1.03133
PRMT6	5	7	5	2	0	0	0.0662179	1	0
RAD51AP1	5	7	0	0	7	2	0.0662179	1	4.49707
RBM12B	5	7	0	1	6	7	0.0662179	1	-0.775464
SFRS12IP1	5	7	1	1	5	5	0.0662179	1	0
TBX2	5	7	2	3	2	1	0.0662179	1	1.04811
TERT	5	7	3	1	3	0	0.0662179	1	2.77259
ZYG11B	5	7	0	0	7	3	0.0662179	1	3.46574
CNTN3	18	16	5	4	7	9	0.0669181	1	-1.4107
RP1-177G6.2	18	16	3	2	11	11	0.0669181	1	0
C20orf72	73	49	10	9	30	28	0.0670473	1	0.654388
CRLF1	12	12	3	3	6	6	0.0673373	1	0
FUT9	12	12	0	0	12	4	0.0673373	1	5.75444
NLN	12	12	1	0	11	8	0.0673373	1	1.94326
SRRD	12	12	0	1	11	4	0.0673373	1	5.1713
TPI1P2	12	12	6	6	0	0	0.0673373	1	0
USP40	12	12	1	1	10	20	0.0673373	1	-5.07715
WDR90	12	12	7	1	4	5	0.0673373	1	-0.894632
C19orf54	34	26	11	11	4	8	0.0675197	1	-3.22804
FAM96A	34	26	2	3	21	22	0.0675197	1	-0.39931
LRRC14	15	14	7	6	1	0	0.0678163	1	0.693147
TNFRSF11A	112	71	12	5	54	45	0.0685466	1	2.0201
C6orf10	26	21	0	0	21	14	0.069127	1	3.20424
PABPN1	26	21	8	8	5	8	0.069127	1	-2.33341
RILPL1	26	21	0	2	19	12	0.069127	1	3.4559
COMMD1	36	27	1	0	26	12	0.0721635	1	6.17989
IQCG	23	19	2	1	16	10	0.0721787	1	3.2853
RUNX1T1	23	19	0	0	19	13	0.0721787	1	2.89951
NCRNA00188	65	44	11	17	16	28	0.0734734	1	-4.7776
SEPT9	86	56	8	12	36	32	0.073543	1	1.17315
KLF7	53	37	2	5	30	34	0.0740268	1	-1.22374
MRPL34	20	17	12	4	1	0	0.0749706	1	0.693147
SATB1	20	17	2	2	13	6	0.0749706	1	4.58497
WNK3	20	17	4	10	3	3	0.0749706	1	0
PRR5-ARHGAP8	28	22	0	0	22	18	0.0750802	1	1.67584
UHRF1	28	22	6	6	10	7	0.0750802	1	2.05703
AGXT2L2	8	9	0	0	9	7	0.0751775	1	1.4107
ALDH16A1	8	9	0	1	8	10	0.0751775	1	-1.33032
C6orf47	8	9	5	4	0	0	0.0751775	1	0
CLEC11A	8	9	1	7	1	4	0.0751775	1	-3.04385
FANCG	8	9	1	1	7	2	0.0751775	1	4.49707
FOSL1	8	9	0	0	9	13	0.0751775	1	-2.39881
IPO7	8	9	0	1	8	2	0.0751775	1	5.22378
LPXN	8	9	1	0	8	8	0.0751775	1	0
MESDC2	8	9	2	0	7	3	0.0751775	1	3.46574
PDPK1	8	9	4	5	0	1	0.0751775	1	-0.693147
PRKAB2	8	9	0	1	8	6	0.0751775	1	1.50218
SHISA3	8	9	3	3	3	3	0.0751775	1	0
TRA2A	8	9	2	3	4	4	0.0751775	1	0
VILL	8	9	2	2	5	4	0.0751775	1	0.894632
MSH5	48	34	9	8	17	15	0.0753263	1	0.962279
MSI2	104	66	4	4	58	60	0.0756654	1	-0.393816
UBE2V1	43	31	3	4	24	18	0.076272	1	2.44023
CLDN20	4	6	0	0	6	1	0.076328	1	4.76971
COX8A	4	6	0	1	5	1	0.076328	1	3.93848
DLG4	4	6	1	2	3	3	0.076328	1	0
DNAJC5G	4	6	3	2	1	0	0.076328	1	0.693147
LENG8	4	6	0	2	4	1	0.076328	1	3.04385
LOC550112	4	6	0	0	6	4	0.076328	1	1.72586
MOGS	4	6	2	2	2	0	0.076328	1	1.74126
NBEAL1	4	6	0	1	5	3	0.076328	1	1.85904
PEX11G	4	6	0	0	6	2	0.076328	1	3.7216
PRRC1	4	6	0	2	4	2	0.076328	1	1.99574
QTRTD1	4	6	0	0	6	1	0.076328	1	4.76971
RAB39B	4	6	0	1	5	6	0.076328	1	-0.831229
RAE1	4	6	1	3	2	0	0.076328	1	1.74126
RRBP1	4	6	0	0	6	2	0.076328	1	3.7216
SFPQ	4	6	3	3	0	0	0.076328	1	0
SHE	4	6	1	5	0	0	0.076328	1	0
SLC16A14	4	6	0	1	5	3	0.076328	1	1.85904
SLC27A3	4	6	1	5	0	0	0.076328	1	0
SLC39A8	4	6	2	2	2	0	0.076328	1	1.74126
SMO	4	6	1	2	3	1	0.076328	1	2.07944
TRIM45	4	6	2	4	0	0	0.076328	1	0
TULP2	4	6	2	0	4	2	0.076328	1	1.99574
WDYHV1	4	6	0	0	6	8	0.076328	1	-1.50218
WRNIP1	4	6	1	1	4	1	0.076328	1	3.04385
BTBD1	17	15	2	3	10	10	0.0772603	1	0
C3orf63	17	15	2	1	12	10	0.0772603	1	1.19609
MYH9	17	15	0	0	15	4	0.0772603	1	7.35336
ARID4A	11	11	0	0	11	4	0.0783952	1	5.1713
ATP5S	11	11	2	1	8	2	0.0783952	1	5.22378
DCI	11	11	0	0	11	4	0.0783952	1	5.1713
DLX1	11	11	5	2	4	6	0.0783952	1	-1.72586
DYNC1LI1	11	11	1	0	10	5	0.0783952	1	3.66372
LOC113230	11	11	4	1	6	2	0.0783952	1	3.7216
LONRF2	11	11	6	3	2	0	0.0783952	1	1.74126
PCDH18	11	11	3	6	2	0	0.0783952	1	1.74126
SYNPO	11	11	4	4	3	6	0.0783952	1	-2.69027
TMEM30A	11	11	1	1	9	9	0.0783952	1	0
C8orf51	14	13	5	8	0	0	0.0786407	1	0
JMY	14	13	3	3	7	10	0.0786407	1	-2.05703
WDR66	14	13	1	2	10	9	0.0786407	1	0.646333
CDKN2BAS	25	20	0	1	19	7	0.0789356	1	6.70901
FGGY	25	20	0	0	20	11	0.0789356	1	4.46421
PRMT7	25	20	1	1	18	13	0.0789356	1	2.45994
SATB2	25	20	0	3	17	17	0.0789356	1	0
TFAP2A	25	20	2	1	17	12	0.0789356	1	2.56119
TNFRSF19	25	20	5	7	8	10	0.0789356	1	-1.33032
ACER3	45	32	3	4	25	16	0.0802402	1	3.73383
ATF7	30	23	0	1	22	18	0.0808686	1	1.67584
KATNAL1	30	23	1	0	22	17	0.0808686	1	2.13097
LRRC27	87	56	8	8	40	33	0.0826775	1	1.95543
IFT88	22	18	2	2	14	9	0.0827233	1	2.93103
NME1	22	18	5	5	8	11	0.0827233	1	-1.94326
SESTD1	47	33	3	2	28	14	0.0841294	1	5.7782
BMF	143	87	19	27	41	41	0.0843617	1	0
METTL8	27	21	0	2	19	20	0.085469	1	-0.425169
B3GNT1	19	16	7	8	1	0	0.0862799	1	0.693147
SFXN2	19	16	0	0	16	9	0.0862799	1	3.93163
SGMS1	19	16	0	0	16	9	0.0862799	1	3.93163
ZMYM3	19	16	8	4	4	5	0.0862799	1	-0.894632
STAT6	32	24	4	12	8	6	0.0864884	1	1.50218
TFDP2	32	24	1	0	23	16	0.0864884	1	2.9906
ADAMTS10	3	5	0	0	5	2	0.0877078	1	2.89037
C12orf48	3	5	1	0	4	4	0.0877078	1	0
C19orf61	3	5	1	0	4	3	0.0877078	1	0.96441
DNAH2	3	5	1	0	4	6	0.0877078	1	-1.72586
DOM3Z	3	5	2	0	3	0	0.0877078	1	2.77259
ERMAP	3	5	0	0	5	3	0.0877078	1	1.85904
GDE1	3	5	1	1	3	1	0.0877078	1	2.07944
GUCY1A2	3	5	0	0	5	3	0.0877078	1	1.85904
HEXA	3	5	2	0	3	4	0.0877078	1	-0.96441
HGSNAT	3	5	0	0	5	6	0.0877078	1	-0.831229
HM13	3	5	0	0	5	1	0.0877078	1	3.93848
IER3	3	5	1	3	1	0	0.0877078	1	0.693147
KIAA1826	3	5	2	2	1	2	0.0877078	1	-1.04811
KIF3C	3	5	1	1	3	0	0.0877078	1	2.77259
KLHL9	3	5	3	2	0	0	0.0877078	1	0
LIMD2	3	5	1	2	2	1	0.0877078	1	1.04811
LPAR6	3	5	3	2	0	1	0.0877078	1	-0.693147
MEOX2	3	5	1	1	3	0	0.0877078	1	2.77259
MOBKL1B	3	5	0	0	5	2	0.0877078	1	2.89037
MREG	3	5	1	0	4	0	0.0877078	1	3.737
NAA20	3	5	1	0	4	3	0.0877078	1	0.96441
NHLRC4	3	5	3	2	0	0	0.0877078	1	0
NUP210L	3	5	0	0	5	3	0.0877078	1	1.85904
OST4	3	5	1	1	3	0	0.0877078	1	2.77259
PDE10A	3	5	1	1	3	0	0.0877078	1	2.77259
PHF2	3	5	0	1	4	0	0.0877078	1	3.737
PIK3IP1	3	5	1	1	3	0	0.0877078	1	2.77259
PNMA2	3	5	0	0	5	4	0.0877078	1	0.894632
PRUNE2	3	5	0	0	5	1	0.0877078	1	3.93848
PSMA7	3	5	0	0	5	1	0.0877078	1	3.93848
SH2B1	3	5	3	2	0	0	0.0877078	1	0
SLC12A9	3	5	1	3	1	1	0.0877078	1	0
ST3GAL1	3	5	0	0	5	1	0.0877078	1	3.93848
TMEM41B	3	5	0	1	4	1	0.0877078	1	3.04385
TMEM67	3	5	0	1	4	5	0.0877078	1	-0.894632
TTYH3	3	5	1	0	4	1	0.0877078	1	3.04385
UCKL1AS	3	5	3	2	0	0	0.0877078	1	0
YTHDC2	3	5	0	1	4	5	0.0877078	1	-0.894632
ZNF260	3	5	0	0	5	2	0.0877078	1	2.89037
ADAM17	7	8	0	1	7	4	0.0879155	1	2.50133
ARNT2	7	8	0	0	8	1	0.0879155	1	6.27189
B4GALT2	7	8	1	1	6	6	0.0879155	1	0
C1orf84	7	8	0	0	8	7	0.0879155	1	0.726712
CIB2	7	8	1	0	7	0	0.0879155	1	6.23832
GBAS	7	8	0	0	8	3	0.0879155	1	4.19245
GPM6B	7	8	1	1	6	6	0.0879155	1	0
HSPA4	7	8	0	1	7	1	0.0879155	1	5.54518
ITFG2	7	8	0	0	8	4	0.0879155	1	3.22804
ITGB1BP1	7	8	0	0	8	5	0.0879155	1	2.33341
LIN7B	7	8	1	2	5	1	0.0879155	1	3.93848
LSM1	7	8	0	1	7	3	0.0879155	1	3.46574
MBD6	7	8	0	1	7	2	0.0879155	1	4.49707
MYEF2	7	8	3	2	3	3	0.0879155	1	0
PARP3	7	8	2	2	4	1	0.0879155	1	3.04385
RAB6A	7	8	0	0	8	6	0.0879155	1	1.50218
RBM15B	7	8	6	2	0	0	0.0879155	1	0
RNF138	7	8	3	1	4	2	0.0879155	1	1.99574
SERAC1	7	8	0	0	8	2	0.0879155	1	5.22378
SERTAD1	7	8	1	0	7	2	0.0879155	1	4.49707
SIX3	7	8	6	1	1	1	0.0879155	1	0
SLC25A12	7	8	0	0	8	6	0.0879155	1	1.50218
SPPL2B	7	8	0	0	8	3	0.0879155	1	4.19245
TMEM216	7	8	2	4	2	2	0.0879155	1	0
TRMU	7	8	1	0	7	9	0.0879155	1	-1.4107
UBE2CBP	7	8	0	0	8	1	0.0879155	1	6.27189
WDR35	7	8	2	1	5	6	0.0879155	1	-0.831229
ZNF323	7	8	1	1	6	4	0.0879155	1	1.72586
EYS	160	96	1	0	95	76	0.0885165	1	2.83436
C11orf20	16	14	8	2	4	1	0.0893282	1	3.04385
GTF2A2	16	14	1	1	12	6	0.0893282	1	4.02858
HSBP1L1	16	14	0	0	14	8	0.0893282	1	3.61502
HSPA4L	16	14	2	0	12	13	0.0893282	1	-0.556387
MPI	16	14	0	3	11	5	0.0893282	1	4.27667
PIP5K1B	16	14	0	0	14	12	0.0893282	1	1.08862
TBC1D2B	16	14	1	1	12	8	0.0893282	1	2.5264
C17orf76	13	12	5	4	3	4	0.0913795	1	-0.96441
GABPB2	13	12	3	2	7	6	0.0913795	1	0.775464
MOB2	13	12	0	0	12	11	0.0913795	1	0.583143
RAPGEF5	13	12	0	0	12	12	0.0913795	1	0
RNF214	13	12	0	1	11	10	0.0913795	1	0.612942
RFX3	79	51	0	1	50	36	0.0914523	1	3.49208
ADAR	10	10	0	0	10	10	0.0915233	1	0
ARL8B	10	10	0	0	10	2	0.0915233	1	6.5541
CD200R1	10	10	0	0	10	4	0.0915233	1	4.55836
CNST	10	10	1	2	7	9	0.0915233	1	-1.4107
LIF	10	10	0	2	8	3	0.0915233	1	4.19245
LMTK3	10	10	0	0	10	7	0.0915233	1	2.05703
MEGF8	10	10	4	3	3	4	0.0915233	1	-0.96441
MEX3A	10	10	2	5	3	5	0.0915233	1	-1.85904
MMAA	10	10	0	0	10	7	0.0915233	1	2.05703
NHLH2	10	10	0	4	6	2	0.0915233	1	3.7216
PCGF6	10	10	1	0	9	3	0.0915233	1	4.87643
TAB2	10	10	0	0	10	2	0.0915233	1	6.5541
USP7	10	10	1	0	9	7	0.0915233	1	1.4107
EML2	29	22	5	2	15	15	0.091777	1	0
PCDHAC2	58	39	0	2	37	32	0.092546	1	1.45203
KSR1	81	52	0	0	52	37	0.0938816	1	3.65173
MRM1	21	17	3	7	7	9	0.0948702	1	-1.4107
C4orf34	41	29	0	0	29	21	0.0958134	1	2.90501
NEIL1	41	29	6	9	14	17	0.0958134	1	-1.47258
OSBPL6	36	26	0	0	26	18	0.0972222	1	3.16357
SEPHS1	36	26	0	0	26	15	0.0972222	1	4.58098
C12orf47	26	20	9	8	3	9	0.0973095	1	-4.87643
PHF8	26	20	8	5	7	7	0.0973095	1	0
SH3BP2	76	49	25	20	4	9	0.0975398	1	-3.91202
CNTN5	18	15	0	0	15	9	0.0993993	1	3.44133
COLEC11	18	15	0	0	15	9	0.0993993	1	3.44133
FLJ39534	18	15	0	0	15	8	0.0993993	1	4.12532
IRAK1	18	15	5	3	7	5	0.0993993	1	1.60669
PTAR1	18	15	0	0	15	7	0.0993993	1	4.85203
SLC37A3	18	15	1	1	13	8	0.0993993	1	3.08279
ABCF2	2	4	0	1	3	1	0.0999089	1	2.07944
ACADVL	2	4	2	1	1	2	0.0999089	1	-1.04811
ADAMTSL4	2	4	2	2	0	1	0.0999089	1	-0.693147
ANAPC16	2	4	0	0	4	4	0.0999089	1	0
C14orf119	2	4	0	0	4	1	0.0999089	1	3.04385
C1orf123	2	4	0	0	4	4	0.0999089	1	0
C7orf11	2	4	1	0	3	0	0.0999089	1	2.77259
C9orf6	2	4	1	0	3	0	0.0999089	1	2.77259
CCDC3	2	4	0	0	4	1	0.0999089	1	3.04385
CEP290	2	4	1	0	3	1	0.0999089	1	2.07944
CLTB	2	4	0	0	4	2	0.0999089	1	1.99574
COL6A1	2	4	1	1	2	0	0.0999089	1	1.74126
COX19	2	4	0	1	3	1	0.0999089	1	2.07944
CYB561	2	4	1	0	3	2	0.0999089	1	1.03133
DIP2A	2	4	0	0	4	1	0.0999089	1	3.04385
DPM1	2	4	0	0	4	3	0.0999089	1	0.96441
ELL3	2	4	2	1	1	2	0.0999089	1	-1.04811
ENO2	2	4	0	0	4	1	0.0999089	1	3.04385
FLJ45983	2	4	3	1	0	0	0.0999089	1	0
FOSB	2	4	2	1	1	2	0.0999089	1	-1.04811
GHDC	2	4	2	0	2	2	0.0999089	1	0
GOT1	2	4	0	1	3	1	0.0999089	1	2.07944
HIC2	2	4	2	2	0	1	0.0999089	1	-0.693147
HTR4	2	4	1	0	3	0	0.0999089	1	2.77259
KRTCAP2	2	4	1	1	2	1	0.0999089	1	1.04811
KYNU	2	4	0	0	4	4	0.0999089	1	0
MARK1	2	4	0	0	4	3	0.0999089	1	0.96441
MARK2	2	4	1	0	3	4	0.0999089	1	-0.96441
MATN2	2	4	1	0	3	3	0.0999089	1	0
MTM1	2	4	0	0	4	0	0.0999089	1	3.737
NPW	2	4	2	2	0	0	0.0999089	1	0
OPRM1	2	4	1	0	3	1	0.0999089	1	2.07944
PBXIP1	2	4	1	0	3	0	0.0999089	1	2.77259
PIGX	2	4	0	0	4	2	0.0999089	1	1.99574
PURA	2	4	1	3	0	0	0.0999089	1	0
RAB27B	2	4	0	1	3	2	0.0999089	1	1.03133
RBM17	2	4	2	0	2	1	0.0999089	1	1.04811
RDH14	2	4	1	0	3	0	0.0999089	1	2.77259
REEP4	2	4	2	1	1	0	0.0999089	1	0.693147
RGS19	2	4	1	0	3	0	0.0999089	1	2.77259
RINL	2	4	1	3	0	0	0.0999089	1	0
RNF113A	2	4	1	3	0	0	0.0999089	1	0
RTBDN	2	4	1	0	3	2	0.0999089	1	1.03133
SAC3D1	2	4	0	1	3	0	0.0999089	1	2.77259
SCAMP2	2	4	1	1	2	4	0.0999089	1	-1.99574
SCYL1	2	4	0	3	1	0	0.0999089	1	0.693147
SLC17A5	2	4	0	0	4	1	0.0999089	1	3.04385
SMARCD1	2	4	1	0	3	1	0.0999089	1	2.07944
STAM2	2	4	0	1	3	2	0.0999089	1	1.03133
STOM	2	4	0	0	4	1	0.0999089	1	3.04385
STX2	2	4	1	0	3	3	0.0999089	1	0
STX6	2	4	3	0	1	0	0.0999089	1	0.693147
SUMF2	2	4	1	0	3	5	0.0999089	1	-1.85904
TAP1	2	4	2	2	0	0	0.0999089	1	0
TNFRSF10D	2	4	0	3	1	4	0.0999089	1	-3.04385
TROAP	2	4	2	0	2	1	0.0999089	1	1.04811
UBOX5	2	4	0	1	3	3	0.0999089	1	0
VIPR2	2	4	2	0	2	2	0.0999089	1	0
VPS26A	2	4	0	1	3	3	0.0999089	1	0
VWF	2	4	0	0	4	4	0.0999089	1	0
YIF1A	2	4	0	1	3	3	0.0999089	1	0
ZBTB3	2	4	1	2	1	0	0.0999089	1	0.693147
ZHX3	2	4	0	0	4	1	0.0999089	1	3.04385
ZNF224	2	4	0	0	4	1	0.0999089	1	3.04385
FAM122C	43	30	1	3	26	28	0.100341	1	-0.686926
SREBF1	38	27	0	2	25	8	0.102341	1	8.34945
AASS	6	7	0	0	7	3	0.103207	1	3.46574
ARMC4	6	7	0	1	6	1	0.103207	1	4.76971
ATG4A	6	7	0	0	7	5	0.103207	1	1.60669
C4orf38	6	7	3	4	0	0	0.103207	1	0
C5orf54	6	7	3	1	3	5	0.103207	1	-1.85904
C5orf62	6	7	2	3	2	0	0.103207	1	1.74126
CCDC40	6	7	3	0	4	4	0.103207	1	0
CNOT10	6	7	0	1	6	2	0.103207	1	3.7216
COMMD3	6	7	2	1	4	3	0.103207	1	0.96441
CXorf58	6	7	0	0	7	6	0.103207	1	0.775464
DAPK1	6	7	2	0	5	8	0.103207	1	-2.33341
DDX39	6	7	0	0	7	11	0.103207	1	-2.66997
DLX3	6	7	0	0	7	3	0.103207	1	3.46574
DOCK5	6	7	0	0	7	4	0.103207	1	2.50133
FBXO21	6	7	1	1	5	5	0.103207	1	0
FKBPL	6	7	3	1	3	0	0.103207	1	2.77259
GAPVD1	6	7	1	0	6	7	0.103207	1	-0.775464
HPRT1	6	7	0	0	7	4	0.103207	1	2.50133
HRSP12	6	7	0	0	7	2	0.103207	1	4.49707
ICAM3	6	7	1	4	2	0	0.103207	1	1.74126
IER5L	6	7	4	3	0	0	0.103207	1	0
KCNIP1	6	7	1	0	6	4	0.103207	1	1.72586
LOC100133669	6	7	0	0	7	4	0.103207	1	2.50133
METTL10	6	7	1	3	3	4	0.103207	1	-0.96441
METTL11A	6	7	0	0	7	5	0.103207	1	1.60669
MFI2	6	7	0	0	7	3	0.103207	1	3.46574
MFSD6	6	7	0	0	7	4	0.103207	1	2.50133
MTR	6	7	0	1	6	4	0.103207	1	1.72586
PRKRIR	6	7	0	0	7	3	0.103207	1	3.46574
PTBP1	6	7	0	0	7	2	0.103207	1	4.49707
PTPDC1	6	7	1	0	6	1	0.103207	1	4.76971
REXO4	6	7	0	0	7	8	0.103207	1	-0.726712
SRF	6	7	2	2	3	5	0.103207	1	-1.85904
TMEM5	6	7	0	0	7	3	0.103207	1	3.46574
TP73	6	7	0	0	7	3	0.103207	1	3.46574
PTPRG	138	83	1	2	80	71	0.103241	1	1.47344
BLMH	15	13	2	1	10	3	0.103446	1	5.52277
KISS1R	15	13	1	7	5	5	0.103446	1	0
LOC402377	15	13	6	4	3	5	0.103446	1	-1.85904
PRKD2	15	13	2	2	9	7	0.103446	1	1.4107
RSU1	15	13	1	7	5	8	0.103446	1	-2.33341
YEATS2	15	13	0	1	12	10	0.103446	1	1.19609
MAGI1	28	21	2	2	17	14	0.104152	1	1.47258
PLA2G6	28	21	1	2	18	25	0.104152	1	-2.80672
TSR1	52	35	20	12	3	11	0.105756	1	-6.13571
AGGF1	12	11	0	2	9	3	0.106432	1	4.87643
CAND1	12	11	2	0	9	4	0.106432	1	3.91202
CHCHD10	12	11	1	0	10	3	0.106432	1	5.52277
CRLS1	12	11	5	2	4	7	0.106432	1	-2.50133
FLNC	12	11	3	5	3	6	0.106432	1	-2.69027
MBLAC1	12	11	6	5	0	2	0.106432	1	-1.74126
SERBP1	12	11	1	0	10	9	0.106432	1	0.646333
SKP2	12	11	1	2	8	9	0.106432	1	-0.683985
TCTN1	12	11	0	1	10	6	0.106432	1	2.83249
THOP1	12	11	0	1	10	5	0.106432	1	3.66372
ZBED5	12	11	1	1	9	5	0.106432	1	3.01739
ZNF589	12	11	0	0	11	3	0.106432	1	6.13571
ABHD2	9	9	2	2	5	2	0.107204	1	2.89037
APITD1	9	9	4	3	2	5	0.107204	1	-2.89037
ARL6IP4	9	9	4	2	3	5	0.107204	1	-1.85904
C1orf56	9	9	2	5	2	0	0.107204	1	1.74126
COL13A1	9	9	0	1	8	4	0.107204	1	3.22804
CUL4A	9	9	0	2	7	6	0.107204	1	0.775464
DPP8	9	9	1	0	8	7	0.107204	1	0.726712
FAM169A	9	9	0	1	8	2	0.107204	1	5.22378
FRAT1	9	9	4	5	0	0	0.107204	1	0
LNP1	9	9	0	4	5	0	0.107204	1	4.63163
LOC400752	9	9	4	5	0	0	0.107204	1	0
MTRF1	9	9	2	2	5	3	0.107204	1	1.85904
NGFRAP1	9	9	3	4	2	1	0.107204	1	1.04811
NOTCH4	9	9	4	1	4	0	0.107204	1	3.737
PTCH2	9	9	5	3	1	1	0.107204	1	0
SEPT10	9	9	0	0	9	7	0.107204	1	1.4107
STOX1	9	9	0	0	9	3	0.107204	1	4.87643
TAF6	9	9	3	3	3	2	0.107204	1	1.03133
TIRAP	9	9	0	0	9	5	0.107204	1	3.01739
WNK2	9	9	0	0	9	5	0.107204	1	3.01739
CUL1	20	16	0	0	16	13	0.108876	1	1.53283
ATAD1	61	40	2	2	36	24	0.109155	1	3.86291
RHBDD3	35	25	5	9	11	18	0.109382	1	-3.59947
SCFD2	35	25	1	2	22	32	0.109382	1	-3.45416
C17orf91	25	19	5	4	10	9	0.110805	1	0.646333
HDDC3	25	19	6	8	5	5	0.110805	1	0
ZNF668	25	19	7	9	3	5	0.110805	1	-1.85904
ADAM15	1	3	2	0	1	0	0.110905	1	0.693147
ANKS6	1	3	1	0	2	1	0.110905	1	1.04811
ASB13	1	3	0	0	3	2	0.110905	1	1.03133
ASCC2	1	3	0	0	3	3	0.110905	1	0
ASTN1	1	3	0	0	3	1	0.110905	1	2.07944
ATG4B	1	3	0	0	3	1	0.110905	1	2.07944
ATXN7L3	1	3	0	2	1	0	0.110905	1	0.693147
BHLHE22	1	3	1	2	0	0	0.110905	1	0
C2orf55	1	3	1	0	2	0	0.110905	1	1.74126
C9orf140	1	3	0	1	2	0	0.110905	1	1.74126
CCNG1	1	3	1	2	0	2	0.110905	1	-1.74126
CDH19	1	3	0	0	3	0	0.110905	1	2.77259
CDK16	1	3	0	3	0	0	0.110905	1	0
CDK5R1	1	3	1	2	0	0	0.110905	1	0
CMAS	1	3	1	0	2	0	0.110905	1	1.74126
CPLX2	1	3	0	0	3	0	0.110905	1	2.77259
CRTC2	1	3	0	0	3	2	0.110905	1	1.03133
DAPK3	1	3	0	0	3	0	0.110905	1	2.77259
DFNB31	1	3	0	1	2	2	0.110905	1	0
EFCAB7	1	3	0	0	3	2	0.110905	1	1.03133
EIF1B	1	3	0	1	2	0	0.110905	1	1.74126
EXTL2	1	3	0	0	3	4	0.110905	1	-0.96441
FAM109A	1	3	0	0	3	1	0.110905	1	2.07944
FAM111B	1	3	0	0	3	1	0.110905	1	2.07944
FAM160B1	1	3	0	1	2	0	0.110905	1	1.74126
GNB5	1	3	0	0	3	0	0.110905	1	2.77259
GPR172B	1	3	3	0	0	0	0.110905	1	0
HAGH	1	3	0	0	3	0	0.110905	1	2.77259
HCN3	1	3	1	2	0	0	0.110905	1	0
HEATR7A	1	3	0	0	3	1	0.110905	1	2.07944
HECW2	1	3	0	0	3	1	0.110905	1	2.07944
HOXD8	1	3	0	2	1	0	0.110905	1	0.693147
IFNGR1	1	3	0	0	3	0	0.110905	1	2.77259
IL13RA1	1	3	0	0	3	2	0.110905	1	1.03133
JHDM1D	1	3	1	1	1	3	0.110905	1	-2.07944
KIAA0284	1	3	1	1	1	1	0.110905	1	0
KIAA0319	1	3	2	1	0	0	0.110905	1	0
KIF6	1	3	0	0	3	1	0.110905	1	2.07944
KLHL29	1	3	0	0	3	1	0.110905	1	2.07944
KTI12	1	3	0	3	0	0	0.110905	1	0
LLPH	1	3	0	0	3	1	0.110905	1	2.07944
LOC253039	1	3	1	1	1	0	0.110905	1	0.693147
LOC283392	1	3	2	1	0	3	0.110905	1	-2.77259
LOC283731	1	3	0	3	0	2	0.110905	1	-1.74126
LOC285692	1	3	0	0	3	1	0.110905	1	2.07944
LTC4S	1	3	1	1	1	0	0.110905	1	0.693147
MAP1LC3B	1	3	1	0	2	0	0.110905	1	1.74126
MAPK7	1	3	0	1	2	0	0.110905	1	1.74126
NUDT15	1	3	1	1	1	0	0.110905	1	0.693147
PAPSS1	1	3	0	0	3	0	0.110905	1	2.77259
PRKACA	1	3	0	0	3	0	0.110905	1	2.77259
PYROXD2	1	3	0	0	3	1	0.110905	1	2.07944
RAB11FIP1	1	3	0	2	1	1	0.110905	1	0
RAP2B	1	3	3	0	0	0	0.110905	1	0
RCE1	1	3	1	0	2	0	0.110905	1	1.74126
RHOU	1	3	0	0	3	1	0.110905	1	2.07944
SDHAF1	1	3	1	2	0	0	0.110905	1	0
SIX1	1	3	1	1	1	1	0.110905	1	0
SLC12A7	1	3	0	1	2	0	0.110905	1	1.74126
SLC19A2	1	3	0	0	3	1	0.110905	1	2.07944
SMTNL2	1	3	1	1	1	1	0.110905	1	0
SRL	1	3	0	1	2	0	0.110905	1	1.74126
STMN2	1	3	0	0	3	1	0.110905	1	2.07944
SUB1	1	3	0	0	3	2	0.110905	1	1.03133
SUCLA2	1	3	0	0	3	0	0.110905	1	2.77259
SUCLG1	1	3	0	0	3	2	0.110905	1	1.03133
SYT17	1	3	0	0	3	0	0.110905	1	2.77259
TBC1D20	1	3	1	1	1	2	0.110905	1	-1.04811
TCF7	1	3	0	0	3	2	0.110905	1	1.03133
TCOF1	1	3	0	0	3	7	0.110905	1	-3.46574
TDRD1	1	3	0	0	3	1	0.110905	1	2.07944
TEKT2	1	3	2	1	0	1	0.110905	1	-0.693147
TMEM39A	1	3	0	0	3	0	0.110905	1	2.77259
TOM1	1	3	0	0	3	0	0.110905	1	2.77259
TRIM32	1	3	0	0	3	1	0.110905	1	2.07944
TTC26	1	3	1	0	2	1	0.110905	1	1.04811
VEGFB	1	3	2	1	0	2	0.110905	1	-1.74126
VMAC	1	3	1	0	2	0	0.110905	1	1.74126
VPS33B	1	3	0	0	3	0	0.110905	1	2.77259
WBP1	1	3	0	0	3	1	0.110905	1	2.07944
WDR11	1	3	1	1	1	2	0.110905	1	-1.04811
WDR19	1	3	0	0	3	3	0.110905	1	0
ZC4H2	1	3	0	0	3	1	0.110905	1	2.07944
ZDHHC20	1	3	0	0	3	1	0.110905	1	2.07944
ZKSCAN4	1	3	1	1	1	2	0.110905	1	-1.04811
ZSCAN23	1	3	2	0	1	2	0.110905	1	-1.04811
ADCY5	0	2	0	0	2	0	0.110956	1	1.74126
AIFM3	0	2	2	0	0	0	0.110956	1	0
AKAP2	0	2	0	0	2	2	0.110956	1	0
AMMECR1L	0	2	0	1	1	0	0.110956	1	0.693147
ANKZF1	0	2	1	0	1	3	0.110956	1	-2.07944
APOC4	0	2	1	0	1	0	0.110956	1	0.693147
APOL6	0	2	1	1	0	0	0.110956	1	0
ARHGEF33	0	2	0	0	2	0	0.110956	1	1.74126
ARMCX3	0	2	0	0	2	0	0.110956	1	1.74126
ATP13A3	0	2	1	0	1	0	0.110956	1	0.693147
ATP13A4	0	2	0	0	2	0	0.110956	1	1.74126
BBOX1	0	2	0	0	2	0	0.110956	1	1.74126
BDNF	0	2	0	1	1	0	0.110956	1	0.693147
BMP2	0	2	1	1	0	1	0.110956	1	-0.693147
BMP5	0	2	0	0	2	0	0.110956	1	1.74126
BTG1	0	2	0	1	1	0	0.110956	1	0.693147
C10orf67	0	2	1	0	1	1	0.110956	1	0
C14orf79	0	2	1	1	0	0	0.110956	1	0
C17orf60	0	2	1	0	1	0	0.110956	1	0.693147
C18orf45	0	2	0	0	2	1	0.110956	1	1.04811
C19orf28	0	2	0	0	2	0	0.110956	1	1.74126
C1orf52	0	2	1	0	1	0	0.110956	1	0.693147
C1QTNF2	0	2	0	1	1	0	0.110956	1	0.693147
C22orf45	0	2	0	0	2	0	0.110956	1	1.74126
CA13	0	2	1	1	0	3	0.110956	1	-2.77259
CCDC127	0	2	0	0	2	0	0.110956	1	1.74126
CCDC150	0	2	0	0	2	0	0.110956	1	1.74126
CCDC27	0	2	0	2	0	0	0.110956	1	0
CCDC28A	0	2	0	1	1	0	0.110956	1	0.693147
CHIA	0	2	0	2	0	1	0.110956	1	-0.693147
CHPF2	0	2	1	1	0	0	0.110956	1	0
CPN1	0	2	0	0	2	0	0.110956	1	1.74126
CRHR1	0	2	0	0	2	0	0.110956	1	1.74126
CRIPT	0	2	0	0	2	0	0.110956	1	1.74126
CST8	0	2	0	0	2	1	0.110956	1	1.04811
CYB561D1	0	2	0	1	1	0	0.110956	1	0.693147
CYB5RL	0	2	0	0	2	1	0.110956	1	1.04811
CYP24A1	0	2	0	0	2	0	0.110956	1	1.74126
EME2	0	2	1	0	1	0	0.110956	1	0.693147
EMR1	0	2	0	0	2	1	0.110956	1	1.04811
EPHB6	0	2	0	0	2	0	0.110956	1	1.74126
ETV4	0	2	0	0	2	2	0.110956	1	0
FAM127B	0	2	0	2	0	0	0.110956	1	0
FAM160B2	0	2	0	0	2	2	0.110956	1	0
FH	0	2	0	0	2	2	0.110956	1	0
FSD2	0	2	0	0	2	0	0.110956	1	1.74126
FYB	0	2	0	0	2	0	0.110956	1	1.74126
GALNT9	0	2	1	1	0	1	0.110956	1	-0.693147
GIPC1	0	2	0	0	2	1	0.110956	1	1.04811
GJD3	0	2	2	0	0	0	0.110956	1	0
GNG8	0	2	1	1	0	0	0.110956	1	0
GPR137B	0	2	0	0	2	0	0.110956	1	1.74126
GPR172A	0	2	1	0	1	0	0.110956	1	0.693147
HABP2	0	2	0	0	2	1	0.110956	1	1.04811
HBZ	0	2	1	1	0	0	0.110956	1	0
HEJ1	0	2	0	0	2	0	0.110956	1	1.74126
HNF4G	0	2	1	0	1	1	0.110956	1	0
HNRNPAB	0	2	2	0	0	0	0.110956	1	0
HOXA2	0	2	1	1	0	0	0.110956	1	0
HOXB8	0	2	1	1	0	0	0.110956	1	0
HTR1E	0	2	0	0	2	0	0.110956	1	1.74126
ITGA11	0	2	1	0	1	0	0.110956	1	0.693147
KBTBD12	0	2	1	0	1	1	0.110956	1	0
KCTD12	0	2	0	2	0	0	0.110956	1	0
KIAA0141	0	2	1	0	1	0	0.110956	1	0.693147
KIAA0196	0	2	0	0	2	1	0.110956	1	1.04811
KIAA1009	0	2	0	0	2	1	0.110956	1	1.04811
KIAA1324L	0	2	0	0	2	0	0.110956	1	1.74126
LAMB4	0	2	0	0	2	1	0.110956	1	1.04811
LHFPL1	0	2	0	1	1	0	0.110956	1	0.693147
LMO1	0	2	0	2	0	0	0.110956	1	0
LOC255167	0	2	0	2	0	0	0.110956	1	0
LOC338651	0	2	0	0	2	0	0.110956	1	1.74126
LOC339524	0	2	0	0	2	0	0.110956	1	1.74126
LOC401387	0	2	1	0	1	0	0.110956	1	0.693147
LOC415056	0	2	0	0	2	0	0.110956	1	1.74126
LOC643008	0	2	1	0	1	0	0.110956	1	0.693147
LOC643763	0	2	2	0	0	0	0.110956	1	0
LOC654433	0	2	0	0	2	1	0.110956	1	1.04811
LRCH4	0	2	0	0	2	0	0.110956	1	1.74126
LRRC4B	0	2	0	0	2	1	0.110956	1	1.04811
MAPRE3	0	2	0	0	2	2	0.110956	1	0
MASP2	0	2	1	0	1	0	0.110956	1	0.693147
MATN4	0	2	2	0	0	0	0.110956	1	0
MGC15885	0	2	0	1	1	2	0.110956	1	-1.04811
MGC72080	0	2	0	1	1	1	0.110956	1	0
MS4A2	0	2	1	0	1	0	0.110956	1	0.693147
MTERF	0	2	1	0	1	1	0.110956	1	0
NCRNA00176	0	2	2	0	0	0	0.110956	1	0
NDP	0	2	0	0	2	0	0.110956	1	1.74126
NOVA2	0	2	0	1	1	0	0.110956	1	0.693147
NR4A3	0	2	0	0	2	0	0.110956	1	1.74126
NRGN	0	2	1	0	1	0	0.110956	1	0.693147
OAF	0	2	0	1	1	2	0.110956	1	-1.04811
PACRGL	0	2	1	1	0	2	0.110956	1	-1.74126
PAH	0	2	2	0	0	0	0.110956	1	0
PAIP2B	0	2	0	0	2	0	0.110956	1	1.74126
PDC	0	2	0	0	2	1	0.110956	1	1.04811
PHAX	0	2	0	1	1	1	0.110956	1	0
PIF1	0	2	0	1	1	0	0.110956	1	0.693147
PKD2L1	0	2	1	0	1	0	0.110956	1	0.693147
PNOC	0	2	0	0	2	1	0.110956	1	1.04811
PRINS	0	2	0	2	0	0	0.110956	1	0
PSCA	0	2	1	1	0	1	0.110956	1	-0.693147
PSD	0	2	0	0	2	0	0.110956	1	1.74126
RAB7A	0	2	0	0	2	2	0.110956	1	0
RANBP2	0	2	1	1	0	0	0.110956	1	0
RASGEF1C	0	2	0	0	2	1	0.110956	1	1.04811
RASSF6	0	2	0	0	2	1	0.110956	1	1.04811
RCSD1	0	2	0	0	2	0	0.110956	1	1.74126
RFNG	0	2	1	0	1	1	0.110956	1	0
RHOF	0	2	0	1	1	0	0.110956	1	0.693147
RHOJ	0	2	0	0	2	0	0.110956	1	1.74126
RIC3	0	2	0	0	2	0	0.110956	1	1.74126
RNPC3	0	2	1	0	1	2	0.110956	1	-1.04811
SERINC4	0	2	0	0	2	2	0.110956	1	0
SLC25A18	0	2	1	0	1	2	0.110956	1	-1.04811
SLC38A2	0	2	0	0	2	3	0.110956	1	-1.03133
SLC3A1	0	2	1	0	1	0	0.110956	1	0.693147
SLC46A3	0	2	1	1	0	1	0.110956	1	-0.693147
SLC7A5P2	0	2	1	1	0	0	0.110956	1	0
SLCO2A1	0	2	0	0	2	0	0.110956	1	1.74126
SMPD2	0	2	1	1	0	0	0.110956	1	0
SNORA13	0	2	1	1	0	0	0.110956	1	0
SOCS3	0	2	1	0	1	2	0.110956	1	-1.04811
SPA17	0	2	0	0	2	1	0.110956	1	1.04811
SPINK8	0	2	0	0	2	0	0.110956	1	1.74126
SPNS1	0	2	0	0	2	1	0.110956	1	1.04811
SPOCD1	0	2	0	0	2	0	0.110956	1	1.74126
STAT1	0	2	0	2	0	1	0.110956	1	-0.693147
STX1A	0	2	0	0	2	0	0.110956	1	1.74126
SUMO3	0	2	0	0	2	0	0.110956	1	1.74126
TET3	0	2	0	0	2	0	0.110956	1	1.74126
TFPI	0	2	0	0	2	0	0.110956	1	1.74126
TMED7	0	2	0	0	2	5	0.110956	1	-2.89037
TMED7-TICAM2	0	2	0	0	2	6	0.110956	1	-3.7216
TMEM205	0	2	1	0	1	0	0.110956	1	0.693147
TNFRSF10C	0	2	1	0	1	0	0.110956	1	0.693147
TNXB	0	2	0	0	2	0	0.110956	1	1.74126
TRIM52	0	2	1	1	0	1	0.110956	1	-0.693147
UBE2S	0	2	0	1	1	0	0.110956	1	0.693147
UGT1A5	0	2	0	0	2	0	0.110956	1	1.74126
VGF	0	2	1	1	0	0	0.110956	1	0
WDR88	0	2	1	0	1	2	0.110956	1	-1.04811
WDR93	0	2	0	0	2	0	0.110956	1	1.74126
WIPI2	0	2	1	0	1	0	0.110956	1	0.693147
YTHDF1	0	2	0	1	1	0	0.110956	1	0.693147
ZBED6	0	2	1	1	0	0	0.110956	1	0
ZBTB22	0	2	1	1	0	0	0.110956	1	0
ZNF319	0	2	1	1	0	0	0.110956	1	0
ZNF37A	0	2	1	0	1	0	0.110956	1	0.693147
ZNF416	0	2	2	0	0	0	0.110956	1	0
ZNF441	0	2	1	0	1	0	0.110956	1	0.693147
ZNF555	0	2	0	0	2	1	0.110956	1	1.04811
ZNF615	0	2	0	0	2	2	0.110956	1	0
ZNF654	0	2	2	0	0	0	0.110956	1	0
ZNF703	0	2	1	1	0	1	0.110956	1	-0.693147
ZNF782	0	2	0	0	2	0	0.110956	1	1.74126
ZNHIT1	0	2	0	2	0	1	0.110956	1	-0.693147
MKX	63	41	16	17	8	9	0.112428	1	-0.683985
LOC100289511	17	14	5	9	0	0	0.114645	1	0
TMEM101	17	14	2	3	9	6	0.114645	1	2.18616
VDAC1	17	14	0	0	14	9	0.114645	1	2.93103
LIMA1	37	26	8	8	10	10	0.114831	1	0
TASP1	37	26	0	0	26	13	0.114831	1	5.62351
HTR2C	65	42	8	11	23	23	0.115631	1	0
WDFY3	44	30	0	0	30	19	0.116751	1	4.06531
PTPN3	32	23	6	4	13	13	0.116985	1	0
TNRC18	32	23	2	0	21	14	0.116985	1	3.20424
UBR2	32	23	0	1	22	18	0.116985	1	1.67584
RTKN2	51	34	4	3	27	25	0.117238	1	0.704603
TIA1	51	34	1	1	32	18	0.117238	1	5.13
ALG3	22	17	5	3	9	12	0.117792	1	-1.84242
C20orf177	22	17	5	5	7	8	0.117792	1	-0.726712
EP300	22	17	2	1	14	7	0.117792	1	4.34173
MORF4L2	22	17	0	0	17	7	0.117792	1	5.81431
SPATS2	22	17	2	1	14	19	0.117792	1	-2.36728
NUAK2	27	20	2	0	18	23	0.118185	1	-2.06349
RAB12	27	20	1	0	19	16	0.118185	1	1.36669
PPP3CC	94	58	10	8	40	38	0.119302	1	0.532259
C12orf72	14	12	0	3	9	9	0.120011	1	0
CCNO	14	12	3	5	4	2	0.120011	1	1.99574
FDPS	14	12	2	3	7	9	0.120011	1	-1.4107
HOXB4	14	12	2	3	7	2	0.120011	1	4.49707
PPFIA3	14	12	3	3	6	5	0.120011	1	0.831229
SEC11A	14	12	2	4	6	11	0.120011	1	-3.44544
NDUFC1	39	27	3	3	21	16	0.120084	1	2.20364
PCDHA1	60	39	0	2	37	34	0.120256	1	0.853402
PCDHA10	60	39	0	2	37	34	0.120256	1	0.853402
PCDHA11	60	39	0	2	37	34	0.120256	1	0.853402
PCDHA12	60	39	0	2	37	34	0.120256	1	0.853402
PCDHA13	60	39	0	2	37	34	0.120256	1	0.853402
PCDHA2	60	39	0	2	37	34	0.120256	1	0.853402
PCDHA3	60	39	0	2	37	34	0.120256	1	0.853402
PCDHA4	60	39	0	2	37	34	0.120256	1	0.853402
PCDHA5	60	39	0	2	37	34	0.120256	1	0.853402
PCDHA6	60	39	0	2	37	34	0.120256	1	0.853402
PCDHA7	60	39	0	2	37	34	0.120256	1	0.853402
PCDHA8	60	39	0	2	37	34	0.120256	1	0.853402
PCDHA9	60	39	0	2	37	34	0.120256	1	0.853402
PCDHAC1	60	39	0	2	37	34	0.120256	1	0.853402
ALG9	5	6	3	1	2	4	0.121739	1	-1.99574
ANKRD16	5	6	4	0	2	2	0.121739	1	0
BIN2	5	6	0	0	6	2	0.121739	1	3.7216
C14orf153	5	6	1	0	5	4	0.121739	1	0.894632
C2orf62	5	6	1	3	2	2	0.121739	1	0
CHDH	5	6	0	0	6	4	0.121739	1	1.72586
DCAF7	5	6	0	1	5	2	0.121739	1	2.89037
DPY19L4	5	6	1	0	5	6	0.121739	1	-0.831229
FLCN	5	6	0	0	6	3	0.121739	1	2.69027
GPR128	5	6	0	0	6	6	0.121739	1	0
GSTZ1	5	6	2	0	4	2	0.121739	1	1.99574
HOXD13	5	6	2	0	4	2	0.121739	1	1.99574
KHDC1	5	6	1	1	4	2	0.121739	1	1.99574
LOC100130581	5	6	3	3	0	0	0.121739	1	0
LOC283856	5	6	2	3	1	4	0.121739	1	-3.04385
LOC401588	5	6	1	0	5	3	0.121739	1	1.85904
MAGED2	5	6	0	1	5	3	0.121739	1	1.85904
MAGI3	5	6	0	1	5	7	0.121739	1	-1.60669
METAP2	5	6	1	0	5	1	0.121739	1	3.93848
MGAT1	5	6	2	1	3	7	0.121739	1	-3.46574
NCRNA00245	5	6	0	1	5	1	0.121739	1	3.93848
NFATC1	5	6	0	0	6	3	0.121739	1	2.69027
OLIG2	5	6	1	0	5	1	0.121739	1	3.93848
PEX2	5	6	0	3	3	5	0.121739	1	-1.85904
PIGM	5	6	3	3	0	0	0.121739	1	0
PURB	5	6	2	4	0	0	0.121739	1	0
RBM7	5	6	0	0	6	2	0.121739	1	3.7216
REEP1	5	6	0	0	6	7	0.121739	1	-0.775464
S100A11	5	6	0	0	6	3	0.121739	1	2.69027
SCPEP1	5	6	0	1	5	3	0.121739	1	1.85904
STARD3	5	6	0	0	6	2	0.121739	1	3.7216
TMUB2	5	6	4	1	1	4	0.121739	1	-3.04385
TRIM14	5	6	0	0	6	2	0.121739	1	3.7216
TSPO	5	6	0	0	6	3	0.121739	1	2.69027
ZBED4	5	6	0	1	5	4	0.121739	1	0.894632
RIMS2	107	65	4	4	57	46	0.122463	1	2.40001
GATA2	34	24	0	3	21	16	0.123001	1	2.20364
AR	62	40	2	5	33	23	0.123664	1	3.36897
ALKBH4	11	10	0	0	10	3	0.124305	1	5.52277
BTBD11	11	10	0	0	10	3	0.124305	1	5.52277
CCDC137	11	10	2	2	6	7	0.124305	1	-0.775464
CFL2	11	10	2	2	6	5	0.124305	1	0.831229
COL11A1	11	10	2	1	7	4	0.124305	1	2.50133
F12	11	10	2	2	6	5	0.124305	1	0.831229
NCRNA00095	11	10	6	4	0	0	0.124305	1	0
NRD1	11	10	2	0	8	4	0.124305	1	3.22804
PAX6	11	10	0	0	10	7	0.124305	1	2.05703
PNRC1	11	10	2	0	8	4	0.124305	1	3.22804
PPEF1	11	10	0	0	10	7	0.124305	1	2.05703
PTBP2	11	10	0	0	10	7	0.124305	1	2.05703
SCMH1	11	10	0	0	10	7	0.124305	1	2.05703
ZNF174	11	10	4	6	0	0	0.124305	1	0
HOXA11AS	19	15	3	1	11	4	0.125042	1	5.1713
HTT	19	15	2	1	12	7	0.125042	1	3.25312
STAT5B	19	15	0	2	13	11	0.125042	1	1.13953
THBS3	19	15	8	2	5	5	0.125042	1	0
SLC3A2	80	50	10	6	34	39	0.125066	1	-1.39556
KHDRBS3	41	28	0	0	28	19	0.125149	1	3.41092
GPR125	29	21	0	0	21	10	0.125203	1	5.48894
MAP7D2	29	21	12	8	1	2	0.125203	1	-1.04811
ACAP3	8	8	0	0	8	3	0.126078	1	4.19245
BOC	8	8	0	1	7	7	0.126078	1	0
C9orf153	8	8	0	0	8	3	0.126078	1	4.19245
CAPNS1	8	8	0	1	7	1	0.126078	1	5.54518
CHCHD1	8	8	1	1	6	5	0.126078	1	0.831229
DALRD3	8	8	2	1	5	5	0.126078	1	0
GFPT2	8	8	0	1	7	11	0.126078	1	-2.66997
HMGB1	8	8	1	0	7	3	0.126078	1	3.46574
LDHB	8	8	1	0	7	4	0.126078	1	2.50133
LOC645676	8	8	4	4	0	0	0.126078	1	0
MAB21L1	8	8	0	8	0	0	0.126078	1	0
N4BP2L2	8	8	1	1	6	5	0.126078	1	0.831229
NR2F6	8	8	2	2	4	4	0.126078	1	0
PAK1	8	8	1	1	6	3	0.126078	1	2.69027
RABGAP1L	8	8	0	0	8	3	0.126078	1	4.19245
SBK1	8	8	6	1	1	1	0.126078	1	0
STK32B	8	8	0	0	8	5	0.126078	1	2.33341
TCF19	8	8	6	0	2	2	0.126078	1	0
ZNF512	8	8	0	3	5	3	0.126078	1	1.85904
IFT74	24	18	0	0	18	16	0.126185	1	0.927109
NECAB2	24	18	0	0	18	16	0.126185	1	0.927109
PHF14	24	18	0	5	13	7	0.126185	1	3.8095
MPPED2	215	123	2	1	120	120	0.126828	1	0
BCAT1	102	62	3	4	55	53	0.128017	1	0.420492
FERMT1	66	42	4	6	32	39	0.130237	1	-1.99419
ITSN1	95	58	2	1	55	60	0.131633	1	-1.00387
TRDMT1	31	22	0	0	22	13	0.131881	1	4.13577
ASFMR1	16	13	4	3	6	3	0.132395	1	2.69027
C10orf110	16	13	0	0	13	3	0.132395	1	7.27524
LRP4	16	13	0	0	13	6	0.132395	1	4.58497
ME1	16	13	2	0	11	10	0.132395	1	0.612942
NFE2L1	16	13	2	2	9	5	0.132395	1	3.01739
PSMB10	16	13	5	4	4	2	0.132395	1	1.99574
SPOP	16	13	0	1	12	7	0.132395	1	3.25312
SVIL	16	13	0	0	13	9	0.132395	1	2.39881
TBL1XR1	16	13	0	0	13	8	0.132395	1	3.08279
PTPRK	26	19	0	0	19	14	0.134094	1	2.36728
HDLBP	38	26	0	1	25	10	0.1343	1	7.01913
HOXC4	21	16	6	1	9	5	0.134709	1	3.01739
PRR4	21	16	1	1	14	9	0.134709	1	2.93103
PUS7L	21	16	4	3	9	4	0.134709	1	3.91202
ERCC6	45	30	3	2	25	35	0.134748	1	-3.21204
C15orf41	110	66	1	1	64	64	0.136205	1	0
NFIC	136	80	2	0	78	60	0.138224	1	3.16353
GNL3L	47	31	9	14	8	13	0.139299	1	-3.08279
SMARCD3	47	31	2	0	29	22	0.139299	1	2.5057
TNMD	47	31	3	4	24	13	0.139299	1	4.90017
NXPH1	63	40	0	0	40	33	0.139329	1	1.95543
ADAMTS3	13	11	0	0	11	11	0.139512	1	0
ALKBH2	13	11	2	3	6	5	0.139512	1	0.831229
CCDC43	13	11	1	0	10	5	0.139512	1	3.66372
EFCAB4B	13	11	0	0	11	8	0.139512	1	1.94326
FLJ39582	13	11	6	4	1	1	0.139512	1	0
GSK3B	13	11	1	1	9	7	0.139512	1	1.4107
PMM2	13	11	0	0	11	7	0.139512	1	2.66997
TUSC3	13	11	0	0	11	6	0.139512	1	3.44544
ZNF629	13	11	1	2	8	7	0.139512	1	0.726712
ARRDC3	72	45	3	6	36	32	0.139527	1	1.17315
ST5	103	62	0	1	61	47	0.140419	1	2.95326
NEDD9	127	75	1	2	72	78	0.141091	1	-0.98685
BACH2	28	20	2	0	18	17	0.141554	1	0.45513
PAWR	49	32	1	1	30	27	0.143694	1	0.993557
ANKRD17	23	17	2	1	14	7	0.143713	1	4.34173
ZBTB38	23	17	0	0	17	12	0.143713	1	2.56119
CCDC88A	18	14	1	2	11	8	0.143722	1	1.94326
EYA1	18	14	1	1	12	12	0.143722	1	0
MAP2K1	18	14	1	1	12	11	0.143722	1	0.583143
PFN2	18	14	0	1	13	14	0.143722	1	-0.532228
PLEKHB2	18	14	1	2	11	13	0.143722	1	-1.13953
SCAF1	18	14	0	0	14	23	0.143722	1	-3.9912
SLC30A4	18	14	7	4	3	6	0.143722	1	-2.69027
LOXL3	35	24	0	10	14	16	0.144301	1	-1.0006
OSBPL1A	35	24	0	0	24	16	0.144301	1	3.36734
AMACR	4	5	0	1	4	2	0.144491	1	1.99574
ANO1	4	5	0	0	5	8	0.144491	1	-2.33341
ARHGEF10L	4	5	0	0	5	5	0.144491	1	0
ARRDC2	4	5	2	0	3	3	0.144491	1	0
BRSK2	4	5	0	0	5	1	0.144491	1	3.93848
C11orf68	4	5	1	0	4	1	0.144491	1	3.04385
C11orf71	4	5	1	1	3	0	0.144491	1	2.77259
C14orf2	4	5	1	1	3	2	0.144491	1	1.03133
C4orf10	4	5	0	5	0	0	0.144491	1	0
C8orf31	4	5	1	3	1	3	0.144491	1	-2.07944
CARD9	4	5	3	2	0	1	0.144491	1	-0.693147
CCDC48	4	5	0	1	4	3	0.144491	1	0.96441
CD2BP2	4	5	2	2	1	2	0.144491	1	-1.04811
CLCN6	4	5	2	1	2	0	0.144491	1	1.74126
CSF1	4	5	0	2	3	2	0.144491	1	1.03133
CUL2	4	5	0	0	5	4	0.144491	1	0.894632
DHCR24	4	5	2	1	2	0	0.144491	1	1.74126
DMXL2	4	5	0	0	5	4	0.144491	1	0.894632
EID2B	4	5	2	3	0	0	0.144491	1	0
EPN1	4	5	1	0	4	0	0.144491	1	3.737
FAM19A2	4	5	0	0	5	8	0.144491	1	-2.33341
FKRP	4	5	0	0	5	4	0.144491	1	0.894632
GNPDA2	4	5	1	0	4	2	0.144491	1	1.99574
GOLM1	4	5	1	0	4	1	0.144491	1	3.04385
GSTP1	4	5	0	1	4	4	0.144491	1	0
HMGN1	4	5	0	0	5	2	0.144491	1	2.89037
IDH3G	4	5	1	0	4	4	0.144491	1	0
IFNAR2	4	5	0	0	5	0	0.144491	1	4.63163
IRF5	4	5	1	0	4	1	0.144491	1	3.04385
ITGB3BP	4	5	0	0	5	2	0.144491	1	2.89037
KLC4	4	5	2	2	1	1	0.144491	1	0
LOC91316	4	5	2	1	2	1	0.144491	1	1.04811
LOH12CR2	4	5	2	3	0	0	0.144491	1	0
LSMD1	4	5	2	3	0	1	0.144491	1	-0.693147
LYN	4	5	0	0	5	8	0.144491	1	-2.33341
MMP20	4	5	0	0	5	2	0.144491	1	2.89037
MTF1	4	5	1	1	3	2	0.144491	1	1.03133
MUC4	4	5	0	0	5	0	0.144491	1	4.63163
MXD1	4	5	0	0	5	2	0.144491	1	2.89037
NDUFA12	4	5	0	0	5	3	0.144491	1	1.85904
PKD2L2	4	5	1	0	4	3	0.144491	1	0.96441
PRR5	4	5	0	0	5	1	0.144491	1	3.93848
RAB3GAP1	4	5	2	0	3	1	0.144491	1	2.07944
RAB4B	4	5	1	0	4	3	0.144491	1	0.96441
RAP1B	4	5	0	0	5	1	0.144491	1	3.93848
RAP1GAP	4	5	0	0	5	2	0.144491	1	2.89037
RCN1	4	5	0	1	4	1	0.144491	1	3.04385
SCAND1	4	5	3	2	0	0	0.144491	1	0
SCUBE3	4	5	0	0	5	1	0.144491	1	3.93848
SLC22A5	4	5	1	0	4	1	0.144491	1	3.04385
SUMF1	4	5	0	0	5	4	0.144491	1	0.894632
TCN2	4	5	1	2	2	0	0.144491	1	1.74126
TEX264	4	5	0	0	5	5	0.144491	1	0
THYN1	4	5	0	3	2	1	0.144491	1	1.04811
TNFSF12	4	5	0	0	5	2	0.144491	1	2.89037
TRAPPC6B	4	5	2	1	2	0	0.144491	1	1.74126
UNC13A	4	5	1	0	4	2	0.144491	1	1.99574
VAMP4	4	5	0	0	5	1	0.144491	1	3.93848
VIM	4	5	1	4	0	1	0.144491	1	-0.693147
ZC3H7A	4	5	0	0	5	1	0.144491	1	3.93848
ZNF200	4	5	2	1	2	1	0.144491	1	1.04811
ZNF718	4	5	0	0	5	7	0.144491	1	-1.60669
PBLD	42	28	0	0	28	24	0.144706	1	1.41026
B4GALT1	10	9	1	1	7	6	0.14565	1	0.775464
BCL2L12	10	9	2	2	5	2	0.14565	1	2.89037
C5orf42	10	9	0	0	9	6	0.14565	1	2.18616
CDYL	10	9	0	0	9	6	0.14565	1	2.18616
CSNK1G2	10	9	0	0	9	7	0.14565	1	1.4107
DCAF10	10	9	0	3	6	7	0.14565	1	-0.775464
DPP7	10	9	5	2	2	1	0.14565	1	1.04811
GYS1	10	9	0	1	8	6	0.14565	1	1.50218
HBXIP	10	9	0	0	9	3	0.14565	1	4.87643
LOC100009676	10	9	4	5	0	0	0.14565	1	0
MIF4GD	10	9	0	0	9	3	0.14565	1	4.87643
PHLDB1	10	9	0	0	9	2	0.14565	1	5.90776
PRSS36	10	9	3	1	5	2	0.14565	1	2.89037
RGS20	10	9	0	1	8	5	0.14565	1	2.33341
SCAMP1	10	9	1	0	8	3	0.14565	1	4.19245
SNRPC	10	9	5	1	3	2	0.14565	1	1.03133
ZMYM2	10	9	0	1	8	3	0.14565	1	4.19245
ZNF721	10	9	1	1	7	4	0.14565	1	2.50133
GLT25D2	109	65	2	2	61	42	0.146633	1	4.1645
ALDOA	51	33	7	6	20	17	0.147941	1	1.31988
SIPA1L1	51	33	1	0	32	32	0.147941	1	0
ARFGEF1	7	7	1	0	6	5	0.149017	1	0.831229
BMI1	7	7	1	0	6	3	0.149017	1	2.69027
C17orf59	7	7	5	2	0	0	0.149017	1	0
C17orf97	7	7	0	1	6	2	0.149017	1	3.7216
C3orf34	7	7	3	2	2	5	0.149017	1	-2.89037
CASD1	7	7	0	0	7	7	0.149017	1	0
CDHR2	7	7	1	2	4	3	0.149017	1	0.96441
CNOT6	7	7	1	2	4	8	0.149017	1	-3.22804
COL18A1	7	7	0	0	7	2	0.149017	1	4.49707
COMTD1	7	7	2	2	3	2	0.149017	1	1.03133
DPYSL5	7	7	1	0	6	7	0.149017	1	-0.775464
ECH1	7	7	3	1	3	4	0.149017	1	-0.96441
ESR2	7	7	1	0	6	11	0.149017	1	-3.44544
GIPR	7	7	0	0	7	3	0.149017	1	3.46574
GPR162	7	7	4	1	2	0	0.149017	1	1.74126
HNRNPU	7	7	4	2	1	0	0.149017	1	0.693147
LMNB2	7	7	2	4	1	3	0.149017	1	-2.07944
LOC400657	7	7	2	4	1	0	0.149017	1	0.693147
LOC644538	7	7	3	4	0	0	0.149017	1	0
LRRK2	7	7	0	2	5	4	0.149017	1	0.894632
NME2	7	7	0	1	6	5	0.149017	1	0.831229
NT5DC1	7	7	0	0	7	7	0.149017	1	0
PCBP1	7	7	3	4	0	0	0.149017	1	0
PPP1R14B	7	7	0	0	7	3	0.149017	1	3.46574
PPP5C	7	7	0	1	6	6	0.149017	1	0
REEP5	7	7	0	1	6	1	0.149017	1	4.76971
RFESD	7	7	3	1	3	1	0.149017	1	2.07944
RNF34	7	7	1	0	6	8	0.149017	1	-1.50218
SLC6A6	7	7	1	2	4	4	0.149017	1	0
THBS2	7	7	3	0	4	5	0.149017	1	-0.894632
TRIB3	7	7	1	3	3	2	0.149017	1	1.03133
WDR12	7	7	3	3	1	4	0.149017	1	-3.04385
ZNF195	7	7	0	0	7	0	0.149017	1	6.23832
ZNF280C	60	38	0	2	36	20	0.149177	1	5.4384
ATN1	37	25	2	3	20	15	0.150083	1	2.28215
FOXO3	113	67	0	0	67	40	0.15061	1	5.79044
AKAP8	25	18	0	0	18	15	0.152117	1	1.41741
MKNK2	25	18	3	6	9	10	0.152117	1	-0.646333
SPEF2	25	18	0	0	18	16	0.152117	1	0.927109
TMTC2	62	39	0	0	39	26	0.152709	1	3.96062
C17orf48	15	12	2	1	9	11	0.153107	1	-1.25928
EFR3A	15	12	0	1	11	10	0.153107	1	0.612942
HES7	15	12	1	1	10	6	0.153107	1	2.83249
LOC285375	15	12	0	0	12	8	0.153107	1	2.5264
NEAT1	15	12	5	7	0	0	0.153107	1	0
PCNX	15	12	2	0	10	10	0.153107	1	0
PHC3	15	12	0	0	12	7	0.153107	1	3.25312
TMEM62	15	12	3	2	7	4	0.153107	1	2.50133
TRMT1	15	12	3	3	6	4	0.153107	1	1.72586
NCRNA00167	20	15	8	7	0	0	0.154114	1	0
SNX17	20	15	3	2	10	6	0.154114	1	2.83249
PARK2	296	164	0	1	163	163	0.154936	1	0
SGCE	32	22	1	0	21	17	0.15527	1	1.73166
C7orf44	39	26	1	2	23	20	0.155606	1	1.19875
NUDT3	39	26	2	2	22	22	0.155606	1	0
NEO1	55	35	0	0	35	20	0.156019	1	5.15402
P4HTM	48	31	7	4	20	12	0.15885	1	3.88107
FLJ13224	27	19	11	8	0	0	0.159979	1	0
NOVA1	27	19	4	0	15	7	0.159979	1	4.85203
DMXL1	41	27	0	0	27	26	0.160885	1	0.347756
C5orf41	34	23	13	8	2	3	0.161587	1	-1.03133
IFT81	34	23	6	2	15	8	0.161587	1	4.12532
LRRIQ4	34	23	0	4	19	19	0.161587	1	0
DOCK3	125	73	8	2	63	46	0.161808	1	3.56731
ATP2A1	12	10	1	1	8	10	0.162563	1	-1.33032
CDCA4	12	10	0	0	10	9	0.162563	1	0.646333
CHPT1	12	10	1	0	9	6	0.162563	1	2.18616
DNAH3	12	10	0	0	10	9	0.162563	1	0.646333
EIF2C4	12	10	2	1	7	3	0.162563	1	3.46574
GDAP2	12	10	2	0	8	10	0.162563	1	-1.33032
HMGN4	12	10	0	0	10	4	0.162563	1	4.55836
IARS	12	10	3	1	6	11	0.162563	1	-3.44544
LOXL1	12	10	1	0	9	7	0.162563	1	1.4107
NOG	12	10	2	8	0	0	0.162563	1	0
NUDT19	12	10	4	0	6	2	0.162563	1	3.7216
PC	12	10	0	0	10	9	0.162563	1	0.646333
RAB28	12	10	0	0	10	9	0.162563	1	0.646333
RNASEK	12	10	3	4	3	4	0.162563	1	-0.96441
TMEM203	12	10	5	5	0	0	0.162563	1	0
TROVE2	12	10	0	1	9	6	0.162563	1	2.18616
WDR83	12	10	3	1	6	10	0.162563	1	-2.83249
FNDC3B	22	16	0	0	16	16	0.163683	1	0
PARP9	22	16	2	2	12	5	0.163683	1	4.85981
TRPS1	90	54	5	2	47	47	0.163864	1	0
KCNK2	79	48	0	0	48	34	0.163865	1	3.61506
MATR3	79	48	0	0	48	37	0.163865	1	2.76165
PLEKHG1	223	125	0	1	124	102	0.164583	1	2.64287
MGST1	17	13	0	1	12	12	0.165329	1	0
RSBN1	17	13	5	3	5	5	0.165329	1	0
BAZ1A	29	20	0	3	17	9	0.167349	1	4.40361
FILIP1	36	24	0	0	24	14	0.16758	1	4.36794
NRP1	357	195	6	5	184	167	0.168673	1	1.43852
TRIM54	72	44	6	2	36	31	0.168952	1	1.48223
ARPC5L	9	8	0	0	8	4	0.171323	1	3.22804
CAPN8	9	8	0	0	8	6	0.171323	1	1.50218
CORO2B	9	8	0	0	8	10	0.171323	1	-1.33032
DDRGK1	9	8	1	0	7	10	0.171323	1	-2.05703
DENND1B	9	8	0	0	8	12	0.171323	1	-2.5264
EDEM2	9	8	2	2	4	0	0.171323	1	3.737
EEA1	9	8	0	0	8	2	0.171323	1	5.22378
EIF4ENIF1	9	8	0	3	5	5	0.171323	1	0
FAH	9	8	0	0	8	4	0.171323	1	3.22804
FLJ35776	9	8	2	1	5	6	0.171323	1	-0.831229
H2AFY	9	8	1	2	5	4	0.171323	1	0.894632
JAGN1	9	8	0	1	7	6	0.171323	1	0.775464
KBTBD3	9	8	1	0	7	2	0.171323	1	4.49707
KIAA1109	9	8	2	0	6	4	0.171323	1	1.72586
KLF3	9	8	2	0	6	1	0.171323	1	4.76971
LHX2	9	8	0	1	7	7	0.171323	1	0
LIFR	9	8	0	0	8	8	0.171323	1	0
LOC286135	9	8	0	0	8	6	0.171323	1	1.50218
LPP	9	8	2	2	4	4	0.171323	1	0
LRRN3	9	8	0	1	7	8	0.171323	1	-0.726712
MUS81	9	8	1	3	4	6	0.171323	1	-1.72586
NEURL2	9	8	4	3	1	1	0.171323	1	0
NFKBIZ	9	8	0	1	7	7	0.171323	1	0
PGM2L1	9	8	0	2	6	6	0.171323	1	0
PTPN6	9	8	3	2	3	2	0.171323	1	1.03133
SOCS2	9	8	1	2	5	6	0.171323	1	-0.831229
STT3B	9	8	1	2	5	4	0.171323	1	0.894632
TACR1	9	8	0	0	8	4	0.171323	1	3.22804
THUMPD2	9	8	0	0	8	4	0.171323	1	3.22804
TRAF4	9	8	1	1	6	4	0.171323	1	1.72586
XRN2	9	8	0	0	8	6	0.171323	1	1.50218
GUCA1A	54	34	0	1	33	22	0.171484	1	3.75663
ZNF516	109	64	2	1	61	64	0.171513	1	-0.565927
SORBS2	24	17	2	1	14	10	0.172523	1	2.2847
ADH5	3	4	0	0	4	4	0.172941	1	0
AKAP7	3	4	0	0	4	2	0.172941	1	1.99574
ARSK	3	4	0	0	4	1	0.172941	1	3.04385
ATHL1	3	4	1	1	2	0	0.172941	1	1.74126
ATP6V1B1	3	4	0	0	4	2	0.172941	1	1.99574
B4GALT4	3	4	0	0	4	2	0.172941	1	1.99574
C11orf52	3	4	3	1	0	1	0.172941	1	-0.693147
C15orf29	3	4	0	0	4	1	0.172941	1	3.04385
C19orf20	3	4	1	0	3	0	0.172941	1	2.77259
C1orf159	3	4	0	1	3	0	0.172941	1	2.77259
C1orf183	3	4	0	0	4	4	0.172941	1	0
C21orf63	3	4	1	1	2	3	0.172941	1	-1.03133
C2orf43	3	4	0	0	4	2	0.172941	1	1.99574
C6orf64	3	4	1	0	3	1	0.172941	1	2.07944
CASP3	3	4	0	1	3	1	0.172941	1	2.07944
CBR3	3	4	0	0	4	2	0.172941	1	1.99574
CCDC76	3	4	1	2	1	5	0.172941	1	-3.93848
COX11	3	4	0	1	3	2	0.172941	1	1.03133
CRISPLD2	3	4	0	0	4	1	0.172941	1	3.04385
DAZAP2	3	4	1	1	2	1	0.172941	1	1.04811
DFFB	3	4	1	1	2	0	0.172941	1	1.74126
DHRS7	3	4	0	0	4	0	0.172941	1	3.737
DPM2	3	4	0	1	3	5	0.172941	1	-1.85904
DYNC1LI2	3	4	0	0	4	1	0.172941	1	3.04385
EXTL1	3	4	1	2	1	2	0.172941	1	-1.04811
FAM115A	3	4	0	0	4	1	0.172941	1	3.04385
FAM163A	3	4	3	1	0	0	0.172941	1	0
FBXO33	3	4	0	0	4	1	0.172941	1	3.04385
FBXO8	3	4	1	1	2	1	0.172941	1	1.04811
FKBP7	3	4	0	0	4	2	0.172941	1	1.99574
GLRX2	3	4	1	0	3	0	0.172941	1	2.77259
GPR64	3	4	0	0	4	2	0.172941	1	1.99574
HDHD1A	3	4	0	0	4	3	0.172941	1	0.96441
HSD17B8	3	4	0	1	3	2	0.172941	1	1.03133
HUS1	3	4	0	3	1	2	0.172941	1	-1.04811
IDH3B	3	4	0	1	3	0	0.172941	1	2.77259
IFIT1	3	4	0	0	4	0	0.172941	1	3.737
IGF2R	3	4	0	0	4	2	0.172941	1	1.99574
ILVBL	3	4	0	0	4	3	0.172941	1	0.96441
KREMEN2	3	4	1	3	0	0	0.172941	1	0
LYSMD3	3	4	0	0	4	2	0.172941	1	1.99574
MAP4K2	3	4	1	0	3	0	0.172941	1	2.77259
MARCH4	3	4	0	0	4	5	0.172941	1	-0.894632
MLF2	3	4	2	0	2	3	0.172941	1	-1.03133
NAB1	3	4	1	1	2	2	0.172941	1	0
NXPH2	3	4	0	0	4	1	0.172941	1	3.04385
OSBPL5	3	4	1	0	3	1	0.172941	1	2.07944
PABPC4L	3	4	0	4	0	0	0.172941	1	0
PALM2-AKAP2	3	4	0	0	4	4	0.172941	1	0
PDCL	3	4	0	1	3	2	0.172941	1	1.03133
PHPT1	3	4	2	1	1	0	0.172941	1	0.693147
PLD3	3	4	0	0	4	3	0.172941	1	0.96441
POU2F2	3	4	1	0	3	4	0.172941	1	-0.96441
PRKG2	3	4	0	0	4	1	0.172941	1	3.04385
PSRC1	3	4	0	1	3	0	0.172941	1	2.77259
R3HCC1	3	4	1	0	3	1	0.172941	1	2.07944
RBL2	3	4	1	0	3	1	0.172941	1	2.07944
RGMB	3	4	0	0	4	3	0.172941	1	0.96441
RYK	3	4	0	0	4	3	0.172941	1	0.96441
SEPT1	3	4	2	1	1	1	0.172941	1	0
SH2B2	3	4	0	0	4	0	0.172941	1	3.737
SLC17A9	3	4	0	0	4	8	0.172941	1	-3.22804
SLC7A2	3	4	0	0	4	2	0.172941	1	1.99574
SNX27	3	4	1	0	3	3	0.172941	1	0
SSH3	3	4	0	0	4	4	0.172941	1	0
STARD10	3	4	3	0	1	1	0.172941	1	0
SYNGR1	3	4	0	0	4	3	0.172941	1	0.96441
TELO2	3	4	0	1	3	2	0.172941	1	1.03133
TEP1	3	4	0	0	4	3	0.172941	1	0.96441
TIGD1	3	4	3	1	0	0	0.172941	1	0
TLR5	3	4	0	0	4	2	0.172941	1	1.99574
TMEM156	3	4	0	0	4	0	0.172941	1	3.737
TWF1	3	4	0	0	4	0	0.172941	1	3.737
U2AF1	3	4	0	0	4	5	0.172941	1	-0.894632
UBE2J2	3	4	0	1	3	3	0.172941	1	0
WDR53	3	4	0	0	4	3	0.172941	1	0.96441
WNT2B	3	4	0	1	3	2	0.172941	1	1.03133
ZNF19	3	4	0	0	4	1	0.172941	1	3.04385
ZNF426	3	4	0	0	4	3	0.172941	1	0.96441
ZNF551	3	4	1	0	3	0	0.172941	1	2.77259
ZNF620	3	4	0	0	4	2	0.172941	1	1.99574
ZSWIM4	3	4	0	0	4	4	0.172941	1	0
KNTC1	38	25	1	3	21	19	0.173276	1	0.836953
RPL27A	38	25	6	16	3	16	0.173276	1	-8.80807
IQCJ	31	21	0	0	21	22	0.174273	1	-0.39931
ZNF580	31	21	4	14	3	9	0.174273	1	-4.87643
CBARA1	47	30	1	0	29	29	0.175417	1	0
TACC1	100	59	1	1	57	61	0.17548	1	-0.78777
CADPS2	19	14	0	0	14	8	0.17638	1	3.61502
CALR3	19	14	3	2	9	4	0.17638	1	3.91202
FLAD1	19	14	5	4	5	3	0.17638	1	1.85904
GLRB	19	14	0	0	14	16	0.17638	1	-1.0006
GPATCH3	19	14	6	5	3	1	0.17638	1	2.07944
HIPK2	19	14	0	1	13	3	0.17638	1	7.27524
HOXA10	19	14	7	3	4	1	0.17638	1	3.04385
LAMC1	19	14	0	0	14	7	0.17638	1	4.34173
ABCA11P	6	6	1	1	4	2	0.17726	1	1.99574
ALDH3B1	6	6	0	1	5	2	0.17726	1	2.89037
ANKRD26	6	6	1	3	2	1	0.17726	1	1.04811
ARL5B	6	6	0	0	6	4	0.17726	1	1.72586
C11orf63	6	6	0	0	6	3	0.17726	1	2.69027
C13orf38	6	6	2	1	3	5	0.17726	1	-1.85904
C3orf78	6	6	0	0	6	2	0.17726	1	3.7216
CNIH4	6	6	0	1	5	6	0.17726	1	-0.831229
CNNM1	6	6	2	3	1	1	0.17726	1	0
DDHD2	6	6	0	1	5	1	0.17726	1	3.93848
DENND4B	6	6	0	0	6	6	0.17726	1	0
FAM113A	6	6	1	1	4	2	0.17726	1	1.99574
FRRS1	6	6	0	0	6	1	0.17726	1	4.76971
GTF2A1L	6	6	0	0	6	1	0.17726	1	4.76971
KIF1C	6	6	2	1	3	2	0.17726	1	1.03133
KLC2	6	6	3	2	1	1	0.17726	1	0
LZIC	6	6	2	2	2	0	0.17726	1	1.74126
NDRG3	6	6	0	0	6	3	0.17726	1	2.69027
NIPA1	6	6	0	1	5	5	0.17726	1	0
OCLN	6	6	1	1	4	3	0.17726	1	0.96441
PEF1	6	6	2	0	4	2	0.17726	1	1.99574
PERP	6	6	0	0	6	1	0.17726	1	4.76971
PIGF	6	6	0	0	6	1	0.17726	1	4.76971
PRKCSH	6	6	2	1	3	1	0.17726	1	2.07944
RANBP6	6	6	2	4	0	0	0.17726	1	0
SFRS5	6	6	2	1	3	0	0.17726	1	2.77259
SLC25A42	6	6	1	1	4	1	0.17726	1	3.04385
SLC39A14	6	6	2	0	4	3	0.17726	1	0.96441
SNX15	6	6	2	1	3	7	0.17726	1	-3.46574
THRAP3	6	6	1	0	5	6	0.17726	1	-0.831229
TNFSF13	6	6	4	2	0	0	0.17726	1	0
XRRA1	6	6	1	0	5	2	0.17726	1	2.89037
ZNHIT2	6	6	2	4	0	0	0.17726	1	0
AIFM2	14	11	0	1	10	8	0.177331	1	1.33032
ASXL1	14	11	3	0	8	6	0.177331	1	1.50218
C7orf68	14	11	2	0	9	6	0.177331	1	2.18616
CTAGE5	14	11	4	0	7	9	0.177331	1	-1.4107
DICER1	14	11	0	1	10	9	0.177331	1	0.646333
ITGA2	14	11	0	0	11	1	0.177331	1	8.21515
JUB	14	11	1	3	7	6	0.177331	1	0.775464
NCRNA00271	14	11	0	0	11	7	0.177331	1	2.66997
TATDN2	14	11	3	1	7	6	0.177331	1	0.775464
TRPV2	14	11	1	3	7	6	0.177331	1	0.775464
CHD9	91	54	3	6	45	49	0.179386	1	-0.931157
GPR158	69	42	0	0	42	57	0.180567	1	-3.37673
EHMT1	26	18	0	0	18	10	0.180718	1	4.21241
FSTL3	26	18	12	3	3	2	0.180718	1	1.03133
HOXB2	26	18	7	5	6	5	0.180718	1	0.831229
CAPZA1	33	22	0	8	14	14	0.180793	1	0
DKFZp686O24166	33	22	1	1	20	11	0.180793	1	4.46421
VRK2	42	27	1	2	24	25	0.183858	1	-0.36649
C21orf33	21	15	1	2	12	7	0.186427	1	3.25312
FBXO22	21	15	4	2	9	9	0.186427	1	0
GAB1	21	15	0	1	14	6	0.186427	1	5.1172
HOXC5	21	15	6	1	8	5	0.186427	1	2.33341
HOXC6	21	15	6	1	8	5	0.186427	1	2.33341
PRH1	21	15	1	1	13	9	0.186427	1	2.39881
RECK	21	15	0	0	15	7	0.186427	1	4.85203
ARHGAP24	35	23	0	0	23	14	0.186943	1	3.9912
GPC4	35	23	2	0	21	20	0.186943	1	0.411784
C16orf45	28	19	0	0	19	19	0.188339	1	0
NAV2	28	19	0	0	19	23	0.188339	1	-1.62392
BFAR	64	39	0	2	37	42	0.189801	1	-1.31948
AES	11	9	3	3	3	6	0.189935	1	-2.69027
AK4	11	9	0	0	9	3	0.189935	1	4.87643
ALK	11	9	0	0	9	7	0.189935	1	1.4107
CACNA2D4	11	9	0	1	8	4	0.189935	1	3.22804
CAPN1	11	9	1	0	8	4	0.189935	1	3.22804
CP	11	9	1	3	5	3	0.189935	1	1.85904
DLX5	11	9	0	1	8	4	0.189935	1	3.22804
IL12RB2	11	9	4	0	5	5	0.189935	1	0
KCTD8	11	9	0	0	9	4	0.189935	1	3.91202
NCRNA00265	11	9	2	1	6	2	0.189935	1	3.7216
NMNAT3	11	9	1	2	6	13	0.189935	1	-4.58497
SND1	11	9	0	0	9	10	0.189935	1	-0.646333
TMED3	11	9	2	1	6	2	0.189935	1	3.7216
TTBK2	11	9	0	0	9	6	0.189935	1	2.18616
TYSND1	11	9	2	4	3	4	0.189935	1	-0.96441
NRSN2	16	12	0	1	11	6	0.190352	1	3.44544
PRKCE	16	12	2	1	9	9	0.190352	1	0
RPL27	16	12	3	0	9	2	0.190352	1	5.90776
RTDR1	16	12	0	0	12	7	0.190352	1	3.25312
BAZ1B	55	34	2	0	32	26	0.192224	1	1.96643
FGF13	55	34	1	2	31	23	0.192224	1	2.75742
CRISPLD1	37	24	4	3	17	12	0.192756	1	2.56119
SOHLH2	37	24	1	1	22	15	0.192756	1	3.09325
LHFP	66	40	0	1	39	35	0.193114	1	1.10543
CDKAL1	341	185	0	0	185	170	0.194898	1	1.25763
MIAT	30	20	8	2	10	8	0.195446	1	1.33032
GOLPH3	23	16	3	4	9	9	0.195607	1	0
MYO19	23	16	5	1	10	14	0.195607	1	-2.2847
SNX2	23	16	0	1	15	9	0.195607	1	3.44133
YPEL3	23	16	6	4	6	4	0.195607	1	1.72586
MYO9A	48	30	1	1	28	27	0.197992	1	0.339169
SLC2A13	48	30	1	0	29	25	0.197992	1	1.37482
CYTSB	39	25	0	0	25	22	0.19826	1	1.13088
CC2D2A	18	13	0	1	12	9	0.201934	1	1.84242
GARNL3	18	13	1	4	8	6	0.201934	1	1.50218
HEXIM1	18	13	5	8	0	0	0.201934	1	0
KIAA0114	18	13	4	5	4	3	0.201934	1	0.96441
TMEM80	18	13	0	0	13	10	0.201934	1	1.75247
ALG8	32	21	3	0	18	22	0.202093	1	-1.67584
KLRB1	32	21	1	2	18	18	0.202093	1	0
SEC14L2	32	21	7	14	0	0	0.202093	1	0
ADAMTS9	8	7	1	1	5	4	0.202482	1	0.894632
BRF1	8	7	0	3	4	1	0.202482	1	3.04385
BRP44	8	7	0	0	7	0	0.202482	1	6.23832
C17orf95	8	7	0	3	4	2	0.202482	1	1.99574
C6orf97	8	7	0	0	7	3	0.202482	1	3.46574
CCDC25	8	7	0	0	7	8	0.202482	1	-0.726712
CCDC85B	8	7	3	4	0	0	0.202482	1	0
CISD3	8	7	0	0	7	4	0.202482	1	2.50133
CLIC1	8	7	1	1	5	4	0.202482	1	0.894632
CUL9	8	7	0	0	7	2	0.202482	1	4.49707
DCUN1D1	8	7	0	0	7	2	0.202482	1	4.49707
ELAVL1	8	7	0	0	7	7	0.202482	1	0
ELOVL1	8	7	0	0	7	3	0.202482	1	3.46574
FXR1	8	7	0	0	7	2	0.202482	1	4.49707
LOC100130557	8	7	4	3	0	0	0.202482	1	0
LOC100131496	8	7	6	1	0	0	0.202482	1	0
NAIF1	8	7	3	2	2	0	0.202482	1	1.74126
OBFC2A	8	7	3	0	4	1	0.202482	1	3.04385
PARP12	8	7	2	1	4	1	0.202482	1	3.04385
PRDX2	8	7	2	3	2	2	0.202482	1	0
RNF213	8	7	0	0	7	2	0.202482	1	4.49707
RTN4IP1	8	7	1	2	4	0	0.202482	1	3.737
SFRS2	8	7	1	5	1	1	0.202482	1	0
SLC27A5	8	7	3	0	4	2	0.202482	1	1.99574
SS18	8	7	0	0	7	3	0.202482	1	3.46574
TMEM63A	8	7	0	2	5	4	0.202482	1	0.894632
UBE2W	8	7	0	0	7	5	0.202482	1	1.60669
WDFY4	8	7	0	0	7	6	0.202482	1	0.775464
YAF2	8	7	0	0	7	5	0.202482	1	1.60669
YIPF6	8	7	0	0	7	3	0.202482	1	3.46574
CNTN1	113	65	0	0	65	58	0.203061	1	1.33723
CABLES1	41	26	1	2	23	23	0.203482	1	0
RCAN3	41	26	12	10	4	8	0.203482	1	-3.22804
EIF2AK4	25	17	1	0	16	7	0.204033	1	5.34233
PPRC1	25	17	0	1	16	13	0.204033	1	1.53283
SNTB1	25	17	1	0	16	15	0.204033	1	0.490299
ABL1	13	10	1	2	7	4	0.20574	1	2.50133
ACCN5	13	10	0	0	10	10	0.20574	1	0
ACSS3	13	10	0	0	10	3	0.20574	1	5.52277
C22orf39	13	10	4	3	3	2	0.20574	1	1.03133
CCNT1	13	10	0	2	8	5	0.20574	1	2.33341
CTNND1	13	10	1	0	9	9	0.20574	1	0
CUL7	13	10	0	1	9	3	0.20574	1	4.87643
DEAF1	13	10	3	2	5	7	0.20574	1	-1.60669
ERAP2	13	10	5	2	3	5	0.20574	1	-1.85904
GLG1	13	10	0	1	9	5	0.20574	1	3.01739
GRAMD3	13	10	0	0	10	2	0.20574	1	6.5541
HDAC8	13	10	0	1	9	5	0.20574	1	3.01739
NDUFAF1	13	10	1	2	7	2	0.20574	1	4.49707
NFATC4	13	10	3	3	4	3	0.20574	1	0.96441
PMP22	13	10	0	0	10	3	0.20574	1	5.52277
RPP25	13	10	6	4	0	0	0.20574	1	0
RUVBL1	13	10	0	0	10	10	0.20574	1	0
TMOD2	13	10	0	1	9	6	0.20574	1	2.18616
ZNF652	13	10	1	1	8	7	0.20574	1	0.726712
CACHD1	63	38	0	0	38	35	0.206687	1	0.836873
A2BP1	2	3	0	0	3	0	0.209532	1	2.77259
ABCD1	2	3	1	2	0	0	0.209532	1	0
ADRBK1	2	3	0	0	3	2	0.209532	1	1.03133
ALDH18A1	2	3	0	0	3	4	0.209532	1	-0.96441
AMDHD2	2	3	2	0	1	1	0.209532	1	0
AMPD2	2	3	3	0	0	0	0.209532	1	0
AMZ2P1	2	3	1	2	0	0	0.209532	1	0
ANKRD32	2	3	0	0	3	2	0.209532	1	1.03133
AP3B2	2	3	1	0	2	0	0.209532	1	1.74126
ARF4	2	3	0	0	3	1	0.209532	1	2.07944
BCAS2	2	3	1	0	2	0	0.209532	1	1.74126
[truncated: 10,413 more rows]

## Sheet: WNT positive reg. (high str.)
	Unsorted cells	Sorted cells					Derived from columns B and C		Derived from columns F and G
	All GT insertions in genes	Inactivating GT insertions in genes	Sense GT insetions in exons	Antisense GT insetions in exons	Sense GT insetions in introns	Antisense GT insetions in introns	p-value	FDR-corrected p-value	IGTIOB score
Total for dataset:	208561	31209	2761	2894	25554	23256
Gene
LRP6	38	159	10	8	141	6	7.46249e-103	6.55505e-99	29.97
TFAP4	79	116	13	9	94	70	3.46497e-52	1.52182e-48	3.70391
AXIN2	2	35	0	0	35	1	5.2533e-29	1.53817e-25	17.8334
DOT1L	31	51	2	0	49	4	3.85803e-25	8.47224e-22	18.3419
CTNNB1	4	29	0	2	27	3	5.05259e-22	8.87639e-19	13.2465
SETD1B	13	28	8	7	13	9	4.99438e-16	7.31178e-13	2.39881
DEPDC5	28	31	2	0	29	1	4.58177e-13	5.74946e-10	15.9962
HSP90B1	2	14	2	0	12	0	3.72158e-11	4.0863e-08	9.49144
MLL	5	15	4	2	9	2	4.23427e-10	4.13265e-07	5.90776
NEUROG2	5	14	1	12	1	0	2.44662e-09	2.14911e-06	0.693147
NPRL3	35	27	5	3	19	1	3.23387e-09	2.5824e-06	12.2542
CNOT2	12	17	0	1	16	1	9.57433e-09	7.00841e-06	10.8875
SMARCA4	40	27	0	0	27	5	2.44037e-08	1.64894e-05	11.3875
SPCS1	9	14	3	2	9	6	1.02635e-07	6.43958e-05	2.18616
SETDB1	21	19	2	1	16	1	1.24787e-07	7.30753e-05	10.8875
OSTC	4	10	2	0	8	0	8.46255e-07	0.000464594	6.96504
RNF146	2	8	0	0	8	0	2.90264e-06	0.00149981	6.96504
KCTD5	1	7	4	1	2	0	4.49054e-06	0.00215832	1.74126
ZFP36L2	4	9	5	4	0	1	4.66851e-06	0.00215832	-0.693147
CXXC1	3	8	2	0	6	0	9.41537e-06	0.00413523	5.46286
CNOT3	7	10	2	3	5	3	1.12935e-05	0.00472389	1.85904
DIS3L2	6	9	0	0	9	2	2.55119e-05	0.0100936	5.90776
MALAT1	93	34	14	20	0	0	2.6429e-05	0.0100936	0
NKX2-2	21	14	4	8	2	2	6.25733e-05	0.0229018	0
ABHD14B	10	10	5	2	3	1	7.38061e-05	0.0259325	2.07944
FGGY	25	15	0	0	15	4	8.33147e-05	0.0281476	7.35336
SFRS1	29	16	0	6	10	4	0.000102564	0.0333675	4.55836
TRIP12	26	15	2	0	13	3	0.000115605	0.0343572	7.27524
GTF2I	33	17	1	0	16	6	0.000119331	0.0343572	6.11779
HDX	11	10	3	5	2	2	0.000124428	0.0343572	0
DNAJC30	4	7	2	5	0	0	0.000129074	0.0343572	0
SC65	4	7	1	3	3	0	0.000129074	0.0343572	2.77259
TBX3	4	7	1	6	0	1	0.000129074	0.0343572	-0.693147
NONO	20	13	1	0	12	0	0.00013715	0.035433	9.49144
REEP1	5	7	0	0	7	1	0.000274787	0.0689637	5.54518
TBCD	29	15	1	0	14	5	0.000285662	0.0697016	5.94842
OGFOD2	19	12	1	9	2	0	0.000299798	0.0711738	1.74126
ARID1A	13	10	3	1	6	1	0.000314905	0.0727927	4.76971
LOC81691	2	5	0	1	4	2	0.000624116	0.139957	1.99574
ZCCHC8	32	15	0	0	15	8	0.000637329	0.139957	4.12532
GCHFR	9	8	0	0	8	0	0.00066817	0.143151	6.96504
FRAT2	12	9	4	5	0	0	0.00071628	0.149805	0
TCF7L2	61	22	2	10	10	10	0.000751137	0.153442	0
C10orf95	22	12	7	4	1	0	0.000799612	0.159355	0.693147
CREBBP	33	15	0	0	15	6	0.000816369	0.159355	5.62749
RCAN3	41	17	8	8	1	2	0.000857293	0.163706	-1.04811
INPPL1	7	7	0	1	6	4	0.000937743	0.175258	1.72586
CNST	10	8	1	0	7	0	0.00106575	0.188448	6.23832
INPP4A	10	8	0	0	8	0	0.00106575	0.188448	6.96504
CDH13	13	9	0	0	9	4	0.00107268	0.188448	3.91202
CABLES2	1	4	2	1	1	0	0.00128608	0.209203	0.693147
FIBP	1	4	1	3	0	2	0.00128608	0.209203	-1.74126
NUDT7	1	4	0	0	4	0	0.00128608	0.209203	3.737
SESN2	1	4	0	0	4	1	0.00128608	0.209203	3.04385
LONRF2	11	8	5	2	1	0	0.00163163	0.255933	0.693147
NCRNA00095	11	8	2	6	0	0	0.00163163	0.255933	0
ADNP	41	16	3	0	13	6	0.00198306	0.303257	4.58497
CNRIP1	0	3	0	0	3	1	0.0022056	0.303257	2.07944
FZD2	0	3	2	1	0	0	0.0022056	0.303257	0
GABBR1	0	3	2	0	1	1	0.0022056	0.303257	0
PLXND1	0	3	3	0	0	0	0.0022056	0.303257	0
R3HDM2	0	3	0	0	3	0	0.0022056	0.303257	2.77259
SERINC4	0	3	1	0	2	0	0.0022056	0.303257	1.74126
SOX21	15	9	6	3	0	0	0.00220952	0.303257	0
AHSA2	9	7	5	2	0	0	0.0024646	0.333062	0
C1orf213	56	19	11	8	0	0	0.00292374	0.37971	0
CPA6	65	21	0	0	21	20	0.00294153	0.37971	0.411784
MAN1A2	4	5	2	1	2	2	0.00298269	0.37971	0
PDIA3	4	5	1	0	4	0	0.00298269	0.37971	3.737
MLLT6	16	9	2	2	5	1	0.0030572	0.383635	3.93848
TSC1	13	8	0	0	8	1	0.00345385	0.38692	6.27189
HOXA9	2	4	4	0	0	0	0.00345838	0.38692	0
KCNK1	2	4	0	0	4	2	0.00345838	0.38692	1.99574
TUG1	2	4	1	3	0	0	0.00345838	0.38692	0
MECOM	250	57	0	0	57	26	0.00365074	0.38692	8.11466
GPR162	7	6	2	2	2	0	0.0036736	0.38692	1.74126
LOC400657	7	6	1	5	0	1	0.0036736	0.38692	-0.693147
PCBP1	7	6	1	5	0	0	0.0036736	0.38692	0
TSC2	7	6	1	0	5	3	0.0036736	0.38692	1.85904
CLU	10	7	0	1	6	6	0.0037221	0.38692	0
GMPR2	10	7	5	2	0	0	0.0037221	0.38692	0
MEN1	10	7	1	5	1	3	0.0037221	0.38692	-2.07944
TRIM8	10	7	3	3	1	2	0.0037221	0.38692	-1.04811
UBL3	10	7	1	1	5	5	0.0037221	0.38692	0
PGPEP1	24	11	5	5	1	1	0.0037441	0.38692	0
ODZ1	41	15	1	1	13	5	0.00441018	0.450453	5.4162
MAGIX	25	11	6	3	2	1	0.0047661	0.464734	1.04811
SATB2	25	11	1	3	7	8	0.0047661	0.464734	-0.726712
HNRNPA1	29	12	1	1	10	6	0.00481415	0.464734	2.83249
HNRPA1L-2	29	12	1	1	10	6	0.00481415	0.464734	2.83249
GANAB	14	8	0	0	8	1	0.00481452	0.464734	6.27189
ZFHX3	260	58	0	0	58	30	0.00501832	0.47914	6.97405
C16orf5	5	5	0	0	5	2	0.00532755	0.487471	2.89037
FMNL2	5	5	0	1	4	0	0.00532755	0.487471	3.737
GGA3	5	5	1	1	3	0	0.00532755	0.487471	2.77259
RBM7	5	5	0	1	4	0	0.00532755	0.487471	3.737
GPR108	11	7	1	2	4	4	0.0054125	0.488336	0
PDXK	18	9	0	1	8	6	0.00550378	0.488336	1.50218
RP1-177G6.2	18	9	1	2	6	0	0.00550378	0.488336	5.46286
MAB21L1	8	6	4	2	0	0	0.0057255	0.502928	0
LOC388796	22	10	1	2	7	2	0.00586999	0.510515	4.49707
BCL9	80	23	0	0	23	5	0.00630726	0.543167	9.93963
BRD9	15	8	2	2	4	3	0.00655036	0.555	0.96441
TBC1D23	48	16	0	0	16	6	0.00689642	0.555	6.11779
FLAD1	19	9	7	2	0	1	0.00718765	0.555	-0.693147
SMG1	19	9	2	5	2	1	0.00718765	0.555	1.04811
THBS3	19	9	3	2	4	3	0.00718765	0.555	0.96441
APBA3	3	4	0	0	4	2	0.00723741	0.555	1.99574
ARHGEF10	3	4	0	0	4	1	0.00723741	0.555	3.04385
BZW2	3	4	0	1	3	1	0.00723741	0.555	2.07944
C19orf61	3	4	0	0	4	1	0.00723741	0.555	3.04385
CBX8	3	4	1	1	2	1	0.00723741	0.555	1.04811
LYRM5	3	4	0	0	4	0	0.00723741	0.555	3.737
ARL15	12	7	0	0	7	4	0.00761801	0.555	2.50133
MBLAC1	12	7	3	4	0	1	0.00761801	0.555	-0.693147
PIK3R1	12	7	0	0	7	0	0.00761801	0.555	6.23832
CITED1	1	3	0	1	2	0	0.00796106	0.555	1.74126
EFCAB7	1	3	0	0	3	0	0.00796106	0.555	2.77259
GPR144	1	3	1	2	0	0	0.00796106	0.555	0
IL7R	1	3	0	0	3	1	0.00796106	0.555	2.07944
PRKACA	1	3	2	0	1	0	0.00796106	0.555	0.693147
SYT17	1	3	1	0	2	1	0.00796106	0.555	1.04811
TBC1D20	1	3	1	1	1	1	0.00796106	0.555	0
TCF7	1	3	0	2	1	1	0.00796106	0.555	0
TREX1	1	3	1	2	0	0	0.00796106	0.555	0
VPS33B	1	3	0	0	3	1	0.00796106	0.555	2.07944
BTBD19	9	6	3	2	1	0	0.00850181	0.555486	0.693147
FLJ35776	9	6	3	1	2	0	0.00850181	0.555486	1.74126
IL17RE	16	8	3	5	0	0	0.00872078	0.555486	0
ACD	6	5	3	1	1	0	0.00872689	0.555486	0.693147
C1orf190	6	5	0	1	4	3	0.00872689	0.555486	0.96441
DHRS3	6	5	3	1	1	1	0.00872689	0.555486	0
FKBPL	6	5	3	2	0	0	0.00872689	0.555486	0
LOC150197	6	5	3	2	0	0	0.00872689	0.555486	0
RANBP6	6	5	3	2	0	0	0.00872689	0.555486	0
RIMS1	6	5	0	0	5	1	0.00872689	0.555486	3.93848
TFR2	6	5	1	1	3	1	0.00872689	0.555486	2.07944
TMED10	6	5	0	0	5	0	0.00872689	0.555486	4.63163
LOC100216545	32	12	6	6	0	0	0.00886808	0.556409	0
NUAK1	32	12	0	0	12	5	0.00886808	0.556409	4.85981
NAV2	28	11	0	0	11	4	0.00919594	0.572888	5.1713
MTF2	24	10	0	0	10	4	0.00935137	0.578468	4.55836
DENND5B	37	13	5	5	3	1	0.0100675	0.614115	2.07944
KEAP1	37	13	1	2	10	3	0.0100675	0.614115	5.52277
ANK1	13	7	0	0	7	2	0.0104218	0.631346	4.49707
COMT	70	20	0	0	20	11	0.0109323	0.657734	4.46421
MCEE	17	8	0	0	8	2	0.011386	0.658741	5.22378
MKNK2	25	10	4	1	5	6	0.0115943	0.658741	-0.831229
CLASP1	21	9	0	0	9	5	0.0117011	0.658741	3.01739
FKBP10	21	9	3	2	4	7	0.0117011	0.658741	-2.50133
SEMA3C	21	9	0	0	9	2	0.0117011	0.658741	5.90776
FERMT1	66	19	2	0	17	13	0.0121184	0.658741	2.00481
RNF43	10	6	1	5	0	3	0.0121241	0.658741	-2.77259
SCAMP1	10	6	0	0	6	2	0.0121241	0.658741	3.7216
ARL2BP	4	4	0	0	4	1	0.0129898	0.658741	3.04385
C4orf49	4	4	2	1	1	0	0.0129898	0.658741	0.693147
CCDC66	4	4	0	0	4	1	0.0129898	0.658741	3.04385
CDNF	4	4	0	0	4	1	0.0129898	0.658741	3.04385
COX6B1	4	4	0	0	4	0	0.0129898	0.658741	3.737
OTUD4	4	4	0	1	3	2	0.0129898	0.658741	1.03133
SPRY1	4	4	0	0	4	1	0.0129898	0.658741	3.04385
TUSC1	4	4	1	3	0	0	0.0129898	0.658741	0
UCP2	4	4	0	0	4	0	0.0129898	0.658741	3.737
CNTN6	57	17	1	1	15	7	0.0130468	0.658741	4.85203
PLXDC2	154	36	1	1	34	17	0.0130647	0.658741	6.18375
CASD1	7	5	0	0	5	2	0.0133733	0.658741	2.89037
CES2	7	5	2	2	1	0	0.0133733	0.658741	0.693147
GGT7	7	5	1	1	3	1	0.0133733	0.658741	2.07944
SLC25A43	7	5	1	0	4	1	0.0133733	0.658741	3.04385
SLC6A6	7	5	0	2	3	1	0.0133733	0.658741	2.07944
FAM59A	30	11	0	0	11	1	0.0135713	0.658741	8.21515
CCBL1	14	7	1	0	6	3	0.0139058	0.658741	2.69027
PNMA1	14	7	4	3	0	0	0.0139058	0.658741	0
FBXW7	53	16	0	1	15	3	0.0143982	0.658741	8.31777
SYNE1	31	11	0	0	11	5	0.0162741	0.658741	4.27667
TPM4	40	13	0	0	13	10	0.0164646	0.658741	1.75247
SCMH1	11	6	0	0	6	4	0.0167071	0.658741	1.72586
SYP	11	6	1	1	4	3	0.0167071	0.658741	0.96441
ANKRD52	0	2	0	0	2	1	0.0169436	0.658741	1.04811
ARAP1	0	2	1	0	1	2	0.0169436	0.658741	-1.04811
C2orf29	0	2	1	0	1	0	0.0169436	0.658741	0.693147
CDHR5	0	2	1	1	0	0	0.0169436	0.658741	0
COPA	0	2	0	0	2	1	0.0169436	0.658741	1.04811
CYP4F3	0	2	1	0	1	0	0.0169436	0.658741	0.693147
ETV4	0	2	0	0	2	1	0.0169436	0.658741	1.04811
FSCB	0	2	1	1	0	0	0.0169436	0.658741	0
GPR88	0	2	0	0	2	0	0.0169436	0.658741	1.74126
GPX4	0	2	1	0	1	0	0.0169436	0.658741	0.693147
GRM3	0	2	0	0	2	0	0.0169436	0.658741	1.74126
HIST1H2AK	0	2	1	1	0	0	0.0169436	0.658741	0
ISG20L2	0	2	0	2	0	0	0.0169436	0.658741	0
MAPRE3	0	2	0	0	2	0	0.0169436	0.658741	1.74126
PFKFB2	0	2	1	0	1	0	0.0169436	0.658741	0.693147
RASGEF1C	0	2	0	0	2	1	0.0169436	0.658741	1.04811
RFNG	0	2	0	0	2	0	0.0169436	0.658741	1.74126
SBF1	0	2	0	0	2	0	0.0169436	0.658741	1.74126
SCN2B	0	2	2	0	0	0	0.0169436	0.658741	0
SLC38A2	0	2	0	1	1	0	0.0169436	0.658741	0.693147
SLC4A3	0	2	1	1	0	0	0.0169436	0.658741	0
TBXA2R	0	2	0	0	2	0	0.0169436	0.658741	1.74126
TIMM17B	0	2	1	0	1	1	0.0169436	0.658741	0
TRPM5	0	2	0	0	2	0	0.0169436	0.658741	1.74126
VGF	0	2	1	1	0	0	0.0169436	0.658741	0
ZDHHC4	0	2	1	0	1	2	0.0169436	0.658741	-1.04811
ZFP41	0	2	0	0	2	0	0.0169436	0.658741	1.74126
CLN6	27	10	1	0	9	5	0.0172663	0.658741	3.01739
FLJ13224	27	10	8	2	0	0	0.0172663	0.658741	0
NUAK2	27	10	1	2	7	8	0.0172663	0.658741	-0.726712
ACAD9	2	3	1	0	2	2	0.0179735	0.658741	0
ADAMTS18	2	3	0	0	3	0	0.0179735	0.658741	2.77259
C11orf9	2	3	1	0	2	0	0.0179735	0.658741	1.74126
C2orf47	2	3	0	1	2	0	0.0179735	0.658741	1.74126
CTSB	2	3	0	0	3	2	0.0179735	0.658741	1.03133
ERICH1	2	3	0	0	3	2	0.0179735	0.658741	1.03133
FKBP4	2	3	0	1	2	0	0.0179735	0.658741	1.74126
FLJ45983	2	3	1	2	0	0	0.0179735	0.658741	0
IKBKB	2	3	0	1	2	2	0.0179735	0.658741	0
JUND	2	3	2	1	0	0	0.0179735	0.658741	0
KBTBD10	2	3	0	0	3	1	0.0179735	0.658741	2.07944
KRBA1	2	3	0	0	3	0	0.0179735	0.658741	2.77259
KYNU	2	3	0	0	3	0	0.0179735	0.658741	2.77259
LAMA4	2	3	1	0	2	1	0.0179735	0.658741	1.04811
LGALS1	2	3	0	0	3	0	0.0179735	0.658741	2.77259
LIPG	2	3	0	1	2	0	0.0179735	0.658741	1.74126
MOCOS	2	3	0	0	3	1	0.0179735	0.658741	2.07944
MTL5	2	3	0	0	3	0	0.0179735	0.658741	2.77259
NR2C1	2	3	0	0	3	0	0.0179735	0.658741	2.77259
PPM1L	2	3	1	1	1	0	0.0179735	0.658741	0.693147
PRDX1	2	3	1	1	1	1	0.0179735	0.658741	0
RHBDF1	2	3	0	0	3	0	0.0179735	0.658741	2.77259
RINL	2	3	1	1	1	0	0.0179735	0.658741	0.693147
SCARF1	2	3	0	1	2	0	0.0179735	0.658741	1.74126
SIN3B	2	3	0	1	2	1	0.0179735	0.658741	1.04811
STAM2	2	3	1	2	0	1	0.0179735	0.658741	-0.693147
ZNF296	2	3	0	1	2	0	0.0179735	0.658741	1.74126
ZNF593	2	3	1	1	1	0	0.0179735	0.658741	0.693147
GSS	23	9	0	0	9	1	0.0180474	0.658741	6.95587
MYO19	23	9	0	3	6	3	0.0180474	0.658741	2.69027
PLEKHG4	23	9	5	4	0	0	0.0180474	0.658741	0
E2F3	15	7	2	4	1	1	0.0181484	0.658741	0
FAT1	15	7	0	0	7	1	0.0181484	0.658741	5.54518
TMCO4	15	7	0	0	7	2	0.0181484	0.658741	4.49707
DDX6	19	8	1	0	7	0	0.0184382	0.663775	6.23832
KIAA0195	19	8	0	0	8	3	0.0184382	0.663775	4.19245
NSD1	65	18	8	3	7	3	0.0193426	0.67747	3.46574
INO80D	8	5	1	0	4	1	0.0194356	0.67747	3.04385
LOC100128822	8	5	2	3	0	0	0.0194356	0.67747	0
OTUB1	8	5	2	2	1	0	0.0194356	0.67747	0.693147
PHTF2	8	5	0	1	4	0	0.0194356	0.67747	3.737
PRDXDD1P	8	5	2	3	0	0	0.0194356	0.67747	0
RBM3	8	5	0	0	5	2	0.0194356	0.67747	2.89037
TNRC6A	8	5	1	0	4	3	0.0194356	0.67747	0.96441
ZNF292	46	14	0	0	14	4	0.0201172	0.68815	6.84306
GRIN2D	28	10	0	0	10	3	0.020767	0.68815	5.52277
UHRF1	28	10	1	3	6	3	0.020767	0.68815	2.69027
PANK2	37	12	2	1	9	2	0.0209754	0.68815	5.90776
A4GALT	5	4	0	0	4	2	0.0209955	0.68815	1.99574
C16orf71	5	4	0	0	4	0	0.0209955	0.68815	3.737
CACYBP	5	4	0	0	4	2	0.0209955	0.68815	1.99574
EIF3L	5	4	0	0	4	1	0.0209955	0.68815	3.04385
GPR128	5	4	0	0	4	1	0.0209955	0.68815	3.04385
GPX1	5	4	1	3	0	0	0.0209955	0.68815	0
ISLR2	5	4	1	3	0	0	0.0209955	0.68815	0
LOC100130581	5	4	1	1	2	0	0.0209955	0.68815	1.74126
MEPCE	5	4	4	0	0	0	0.0209955	0.68815	0
PHLPP2	5	4	0	0	4	1	0.0209955	0.68815	3.04385
TAF3	5	4	0	0	4	2	0.0209955	0.68815	1.99574
ZNF598	5	4	0	0	4	1	0.0209955	0.68815	3.04385
KRT10	24	9	0	1	8	0	0.0220195	0.716644	6.96504
C12orf73	12	6	2	0	4	0	0.0223543	0.716644	3.737
CAGE1	12	6	0	2	4	0	0.0223543	0.716644	3.737
IARS	12	6	2	0	4	5	0.0223543	0.716644	-0.894632
PC	12	6	0	0	6	3	0.0223543	0.716644	2.69027
WDR90	12	6	3	2	1	1	0.0223543	0.716644	0
HMGA2	33	11	0	0	11	3	0.0228569	0.718262	6.13571
ABI1	20	8	0	0	8	5	0.0229384	0.718262	2.33341
FAM171A1	20	8	0	0	8	5	0.0229384	0.718262	2.33341
MPG	20	8	1	2	5	1	0.0229384	0.718262	3.93848
PFKFB3	20	8	0	0	8	4	0.0229384	0.718262	3.22804
RHOA	20	8	4	1	3	0	0.0229384	0.718262	2.77259
ABCB9	16	7	5	1	1	1	0.0232225	0.718262	0
CLEC6A	16	7	0	0	7	11	0.0232225	0.718262	-2.66997
MMP16	16	7	1	0	6	4	0.0232225	0.718262	1.72586
SLC7A5	16	7	0	0	7	3	0.0232225	0.718262	3.46574
MAP4	77	20	0	0	20	7	0.024011	0.740045	7.13418
HSPC159	72	19	4	9	6	4	0.0241955	0.743125	1.72586
C14orf176	29	10	2	2	6	3	0.0247571	0.752478	2.69027
HIRIP3	29	10	5	5	0	1	0.0247571	0.752478	-0.693147
KIAA0101	29	10	4	3	3	6	0.0247571	0.752478	-2.69027
KIF9	43	13	0	1	12	8	0.0255508	0.759904	2.5264
PRMT7	25	9	0	0	9	5	0.02658	0.759904	3.01739
CDC7	9	5	1	1	3	1	0.0270524	0.759904	2.07944
EEA1	9	5	0	1	4	3	0.0270524	0.759904	0.96441
LPPR4	9	5	0	0	5	1	0.0270524	0.759904	3.93848
MAPK1	9	5	0	0	5	1	0.0270524	0.759904	3.93848
SLC26A9	9	5	0	1	4	2	0.0270524	0.759904	1.99574
STT3A	9	5	0	1	4	1	0.0270524	0.759904	3.04385
TAPBP	9	5	1	2	2	1	0.0270524	0.759904	1.04811
HNRNPD	21	8	0	0	8	2	0.0281576	0.759904	5.22378
LOC100131193	21	8	1	2	5	2	0.0281576	0.759904	2.89037
ALKBH2	13	6	1	2	3	1	0.0291557	0.759904	2.07944
FLJ39582	13	6	3	3	0	0	0.0291557	0.759904	0
SOX12	13	6	5	1	0	0	0.0291557	0.759904	0
ZCCHC3	13	6	1	5	0	0	0.0291557	0.759904	0
ZCCHC6	13	6	1	4	1	0	0.0291557	0.759904	0.693147
BAT4	17	7	3	4	0	1	0.0291938	0.759904	-0.693147
CCDC111	17	7	0	0	7	4	0.0291938	0.759904	2.50133
IMP3	30	10	7	3	0	0	0.0292688	0.759904	0
NME1-NME2	30	10	0	0	10	4	0.0292688	0.759904	4.55836
THAP4	30	10	0	1	9	3	0.0292688	0.759904	4.87643
SUGT1P1	54	15	0	0	15	10	0.0302729	0.759904	2.795
BAG1	6	4	0	0	4	1	0.0314407	0.759904	3.04385
C12orf52	6	4	0	3	1	0	0.0314407	0.759904	0.693147
C17orf82	6	4	1	3	0	0	0.0314407	0.759904	0
CAPRIN2	6	4	1	2	1	0	0.0314407	0.759904	0.693147
CCDC86	6	4	2	1	1	0	0.0314407	0.759904	0.693147
FA2H	6	4	0	0	4	0	0.0314407	0.759904	3.737
GAS6	6	4	0	0	4	1	0.0314407	0.759904	3.04385
HSPH1	6	4	0	1	3	0	0.0314407	0.759904	2.77259
LRSAM1	6	4	2	1	1	1	0.0314407	0.759904	0
PDLIM2	6	4	1	2	1	0	0.0314407	0.759904	0.693147
PSMB7	6	4	0	0	4	0	0.0314407	0.759904	3.737
RNF160	6	4	0	0	4	1	0.0314407	0.759904	3.04385
SPTBN4	6	4	1	1	2	0	0.0314407	0.759904	1.74126
TFB1M	6	4	0	0	4	3	0.0314407	0.759904	0.96441
TRPV3	6	4	2	1	1	1	0.0314407	0.759904	0
ZFP91	6	4	0	0	4	2	0.0314407	0.759904	1.99574
ZFP91-CNTF	6	4	0	0	4	2	0.0314407	0.759904	1.99574
ABCA3	26	9	0	0	9	3	0.0317674	0.759904	4.87643
COPZ1	26	9	0	0	9	4	0.0317674	0.759904	3.91202
HOXB2	26	9	2	5	2	2	0.0317674	0.759904	0
PAN2	26	9	3	3	3	1	0.0317674	0.759904	2.07944
ZRANB3	26	9	0	0	9	5	0.0317674	0.759904	3.01739
AGRN	3	3	1	0	2	3	0.0324887	0.759904	-1.03133
C12orf48	3	3	0	0	3	3	0.0324887	0.759904	0
C21orf63	3	3	1	0	2	1	0.0324887	0.759904	1.04811
C6orf124	3	3	1	1	1	0	0.0324887	0.759904	0.693147
C8orf39	3	3	2	1	0	0	0.0324887	0.759904	0
DMWD	3	3	0	1	2	1	0.0324887	0.759904	1.04811
FAIM	3	3	1	1	1	2	0.0324887	0.759904	-1.04811
GALK1	3	3	1	0	2	0	0.0324887	0.759904	1.74126
GALNS	3	3	0	0	3	0	0.0324887	0.759904	2.77259
GNPDA1	3	3	0	0	3	1	0.0324887	0.759904	2.07944
HSD17B8	3	3	1	1	1	0	0.0324887	0.759904	0.693147
LRFN4	3	3	0	3	0	0	0.0324887	0.759904	0
MAP2K7	3	3	0	1	2	1	0.0324887	0.759904	1.04811
MPZL3	3	3	0	1	2	0	0.0324887	0.759904	1.74126
NCEH1	3	3	0	0	3	0	0.0324887	0.759904	2.77259
NTHL1	3	3	0	0	3	0	0.0324887	0.759904	2.77259
NUDCD3	3	3	0	1	2	0	0.0324887	0.759904	1.74126
PABPC4L	3	3	0	3	0	1	0.0324887	0.759904	-0.693147
PQBP1	3	3	1	1	1	1	0.0324887	0.759904	0
PXMP4	3	3	0	1	2	1	0.0324887	0.759904	1.04811
SLC7A2	3	3	0	1	2	1	0.0324887	0.759904	1.04811
SNX8	3	3	0	0	3	0	0.0324887	0.759904	2.77259
TWF1	3	3	0	0	3	0	0.0324887	0.759904	2.77259
ZMAT5	3	3	0	1	2	0	0.0324887	0.759904	1.74126
ZNF326	3	3	0	0	3	0	0.0324887	0.759904	2.77259
TICAM1	40	12	5	5	2	1	0.0325213	0.759904	1.04811
ANK3	75	19	2	2	15	8	0.0329146	0.759904	4.12532
MUM1	65	17	2	1	14	7	0.0337664	0.759904	4.34173
FZD3	22	8	0	0	8	1	0.0341417	0.759904	6.27189
NME1	22	8	1	1	6	2	0.0341417	0.759904	3.7216
PIR	22	8	0	0	8	1	0.0341417	0.759904	6.27189
PROCA1	22	8	0	0	8	1	0.0341417	0.759904	6.27189
SPAG16	22	8	0	0	8	5	0.0341417	0.759904	2.33341
SPATS2	22	8	2	0	6	6	0.0341417	0.759904	0
CALCR	31	10	0	0	10	9	0.0343325	0.759904	0.646333
PARP16	31	10	1	0	9	5	0.0343325	0.759904	3.01739
CLK3	18	7	2	5	0	1	0.036119	0.759904	-0.693147
KDM6A	18	7	0	0	7	1	0.036119	0.759904	5.54518
SETD3	18	7	0	1	6	2	0.036119	0.759904	3.7216
TMEM80	18	7	0	0	7	4	0.036119	0.759904	2.50133
XKR3	18	7	0	0	7	4	0.036119	0.759904	2.50133
C9orf43	10	5	0	4	1	0	0.0363276	0.759904	0.693147
FAM120A	10	5	1	1	3	3	0.0363276	0.759904	0
FZD7	10	5	2	3	0	0	0.0363276	0.759904	0
KCNG3	10	5	2	1	2	1	0.0363276	0.759904	1.04811
MDM4	10	5	1	0	4	2	0.0363276	0.759904	1.99574
PDE3A	10	5	0	0	5	2	0.0363276	0.759904	2.89037
RNF38	10	5	1	1	3	2	0.0363276	0.759904	1.03133
SLC25A10	10	5	1	0	4	2	0.0363276	0.759904	1.99574
ZNF592	10	5	0	0	5	0	0.0363276	0.759904	4.63163
C12orf66	14	6	1	0	5	4	0.0371846	0.759904	0.894632
DNASE1L1	14	6	1	1	4	3	0.0371846	0.759904	0.96441
FAM120AOS	14	6	2	3	1	1	0.0371846	0.759904	0
FOXO1	14	6	0	0	6	4	0.0371846	0.759904	1.72586
NTRK2	14	6	0	0	6	2	0.0371846	0.759904	3.7216
SPIN4	14	6	3	3	0	0	0.0371846	0.759904	0
STRN4	14	6	0	0	6	5	0.0371846	0.759904	0.831229
TET2	14	6	2	2	2	1	0.0371846	0.759904	1.04811
SAPS3	41	12	0	0	12	2	0.0372208	0.759904	7.75018
KIAA1217	27	9	0	0	9	7	0.0376163	0.759904	1.4107
SEMA3A	27	9	0	0	9	5	0.0376163	0.759904	3.01739
LRRC27	87	21	2	5	14	7	0.0380354	0.759904	4.34173
C9orf86	56	15	0	2	13	11	0.0381331	0.759904	1.13953
TRIM22	32	10	1	0	9	7	0.0399758	0.759904	1.4107
WDR20	170	36	0	1	35	19	0.0401318	0.759904	5.57918
C19orf2	72	18	4	1	13	15	0.0407377	0.759904	-1.04253
EFCAB5	23	8	0	0	8	6	0.040931	0.759904	1.50218
PRKCB	23	8	0	0	8	6	0.040931	0.759904	1.50218
RUNX1T1	23	8	0	0	8	1	0.040931	0.759904	6.27189
LIMA1	37	11	3	5	3	3	0.041495	0.759904	0
IGF2BP1	62	16	4	4	8	6	0.0421086	0.759904	1.50218
TMTC2	62	16	0	0	16	14	0.0421086	0.759904	1.0006
CDC42EP1	47	13	0	0	13	11	0.042781	0.759904	1.13953
SCAND2	47	13	5	2	6	5	0.042781	0.759904	0.831229
BMF	143	31	9	9	13	7	0.0428555	0.759904	3.8095
CNOT4	19	7	0	0	7	4	0.044045	0.759904	2.50133
GLRB	19	7	1	1	5	1	0.044045	0.759904	3.93848
HAGHL	19	7	1	2	4	1	0.044045	0.759904	3.04385
LAMC1	19	7	1	1	5	4	0.044045	0.759904	0.894632
ZBTB45	19	7	1	2	4	5	0.044045	0.759904	-0.894632
ITPKB	28	9	2	1	6	4	0.0441574	0.759904	1.72586
MAGI1	28	9	0	3	6	3	0.0441574	0.759904	2.69027
AGPAT4	7	4	0	0	4	0	0.0444201	0.759904	3.737
BAX	7	4	0	0	4	1	0.0444201	0.759904	3.04385
BMI1	7	4	1	0	3	2	0.0444201	0.759904	1.03133
CCM2	7	4	0	0	4	2	0.0444201	0.759904	1.99574
CFTR	7	4	0	0	4	1	0.0444201	0.759904	3.04385
COL18A1	7	4	0	0	4	1	0.0444201	0.759904	3.04385
CSNK2A1	7	4	0	0	4	0	0.0444201	0.759904	3.737
DPYSL5	7	4	0	0	4	4	0.0444201	0.759904	0
ESR2	7	4	3	0	1	0	0.0444201	0.759904	0.693147
IMPDH2	7	4	0	0	4	1	0.0444201	0.759904	3.04385
LMAN1	7	4	1	0	3	2	0.0444201	0.759904	1.03133
LRRK2	7	4	0	2	2	0	0.0444201	0.759904	1.74126
NDST4	7	4	0	0	4	2	0.0444201	0.759904	1.99574
NUP214	7	4	0	0	4	3	0.0444201	0.759904	0.96441
PIGS	7	4	0	2	2	1	0.0444201	0.759904	1.04811
SIRT5	7	4	0	3	1	2	0.0444201	0.759904	-1.04811
USHBP1	7	4	0	0	4	2	0.0444201	0.759904	1.99574
YWHAH	7	4	0	0	4	2	0.0444201	0.759904	1.99574
ZNF638	7	4	0	0	4	0	0.0444201	0.759904	3.737
FBXL17	33	10	0	1	9	4	0.0462231	0.759904	3.91202
R3HDM1	33	10	0	0	10	8	0.0462231	0.759904	1.33032
ADAM32	1	2	0	0	2	0	0.0464197	0.759904	1.74126
AKR1B1	1	2	0	0	2	0	0.0464197	0.759904	1.74126
ASB8	1	2	0	0	2	1	0.0464197	0.759904	1.04811
BHLHE22	1	2	0	2	0	0	0.0464197	0.759904	0
BNIPL	1	2	0	2	0	0	0.0464197	0.759904	0
C12orf29	1	2	0	0	2	0	0.0464197	0.759904	1.74126
C21orf90	1	2	0	2	0	0	0.0464197	0.759904	0
C4orf3	1	2	0	0	2	0	0.0464197	0.759904	1.74126
C6orf145	1	2	1	1	0	0	0.0464197	0.759904	0
CCDC102A	1	2	0	0	2	0	0.0464197	0.759904	1.74126
CCDC125	1	2	0	0	2	0	0.0464197	0.759904	1.74126
CDK16	1	2	0	0	2	1	0.0464197	0.759904	1.04811
CHST9	1	2	0	0	2	0	0.0464197	0.759904	1.74126
CLN5	1	2	0	1	1	1	0.0464197	0.759904	0
CMAS	1	2	0	1	1	0	0.0464197	0.759904	0.693147
COX6B2	1	2	1	1	0	0	0.0464197	0.759904	0
DDX60	1	2	0	0	2	0	0.0464197	0.759904	1.74126
DEM1	1	2	0	0	2	1	0.0464197	0.759904	1.04811
DMRTA2	1	2	0	2	0	1	0.0464197	0.759904	-0.693147
DTX3L	1	2	0	1	1	0	0.0464197	0.759904	0.693147
EIF1B	1	2	1	0	1	0	0.0464197	0.759904	0.693147
ELP2	1	2	0	0	2	0	0.0464197	0.759904	1.74126
FBXL18	1	2	0	0	2	2	0.0464197	0.759904	0
FBXW12	1	2	1	0	1	0	0.0464197	0.759904	0.693147
FGFR1OP	1	2	0	1	1	0	0.0464197	0.759904	0.693147
GLB1L3	1	2	1	0	1	0	0.0464197	0.759904	0.693147
GP5	1	2	1	1	0	0	0.0464197	0.759904	0
IL13RA1	1	2	0	0	2	0	0.0464197	0.759904	1.74126
IMPA1	1	2	0	0	2	0	0.0464197	0.759904	1.74126
ING5	1	2	0	0	2	0	0.0464197	0.759904	1.74126
INSM1	1	2	2	0	0	0	0.0464197	0.759904	0
KIAA0317	1	2	0	0	2	1	0.0464197	0.759904	1.04811
KLHL29	1	2	0	0	2	1	0.0464197	0.759904	1.04811
KTI12	1	2	0	2	0	0	0.0464197	0.759904	0
LAG3	1	2	1	1	0	0	0.0464197	0.759904	0
LEMD1	1	2	0	0	2	0	0.0464197	0.759904	1.74126
LOC100286938	1	2	1	1	0	0	0.0464197	0.759904	0
LOC253039	1	2	1	1	0	0	0.0464197	0.759904	0
PAQR8	1	2	0	0	2	0	0.0464197	0.759904	1.74126
PIM2	1	2	0	2	0	0	0.0464197	0.759904	0
PJA1	1	2	0	0	2	0	0.0464197	0.759904	1.74126
PLXNA4	1	2	0	0	2	0	0.0464197	0.759904	1.74126
PPIF	1	2	0	1	1	1	0.0464197	0.759904	0
PPP1R15A	1	2	2	0	0	0	0.0464197	0.759904	0
PPP2R1B	1	2	0	0	2	0	0.0464197	0.759904	1.74126
RNF128	1	2	1	0	1	0	0.0464197	0.759904	0.693147
RPGR	1	2	0	0	2	0	0.0464197	0.759904	1.74126
RPS6KA4	1	2	0	1	1	0	0.0464197	0.759904	0.693147
RRS1	1	2	0	2	0	0	0.0464197	0.759904	0
S100A13	1	2	1	1	0	1	0.0464197	0.759904	-0.693147
SLC12A5	1	2	0	1	1	1	0.0464197	0.759904	0
SNORD60	1	2	0	2	0	0	0.0464197	0.759904	0
SPTLC3	1	2	0	0	2	0	0.0464197	0.759904	1.74126
TMEM120B	1	2	0	0	2	1	0.0464197	0.759904	1.04811
TP53I13	1	2	0	1	1	0	0.0464197	0.759904	0.693147
TRIM32	1	2	0	0	2	0	0.0464197	0.759904	1.74126
TRIM68	1	2	0	0	2	0	0.0464197	0.759904	1.74126
UTP3	1	2	2	0	0	0	0.0464197	0.759904	0
XPNPEP1	1	2	0	0	2	0	0.0464197	0.759904	1.74126
ZFPL1	1	2	0	1	1	0	0.0464197	0.759904	0.693147
ZNF432	1	2	0	0	2	1	0.0464197	0.759904	1.04811
ZNF653	1	2	0	1	1	0	0.0464197	0.759904	0.693147
ATL3	15	6	2	0	4	1	0.0464961	0.759904	3.04385
CHRNB3	15	6	0	3	3	1	0.0464961	0.759904	2.07944
GPATCH8	15	6	0	0	6	4	0.0464961	0.759904	1.72586
LOC402377	15	6	3	2	1	1	0.0464961	0.759904	0
LRRC14	15	6	4	2	0	0	0.0464961	0.759904	0
PCNX	15	6	0	0	6	6	0.0464961	0.759904	0
RSU1	15	6	0	4	2	3	0.0464961	0.759904	-1.03133
SLC7A14	15	6	0	1	5	4	0.0464961	0.759904	0.894632
LRRC1	265	52	2	2	48	35	0.0471667	0.759904	3.32492
AES	11	5	2	1	2	3	0.0473292	0.759904	-1.03133
CTNNA2	11	5	0	0	5	3	0.0473292	0.759904	1.85904
FAM119A	11	5	0	2	3	3	0.0473292	0.759904	0
MYPOP	11	5	0	1	4	2	0.0473292	0.759904	1.99574
ODF3B	11	5	3	1	1	1	0.0473292	0.759904	0
PCDH18	11	5	2	2	1	1	0.0473292	0.759904	0
PLB1	11	5	0	1	4	3	0.0473292	0.759904	0.96441
PLP2	11	5	2	2	1	1	0.0473292	0.759904	0
SLC35C1	11	5	2	1	2	0	0.0473292	0.759904	1.74126
SLC5A8	11	5	2	0	3	2	0.0473292	0.759904	1.03133
SMARCE1	11	5	0	0	5	1	0.0473292	0.759904	3.93848
PTPLA	38	11	0	0	11	9	0.0474349	0.759904	1.25928
ZNF81	43	12	0	0	12	4	0.0480136	0.759904	5.75444
LRRC8B	106	24	7	8	9	3	0.048158	0.759904	4.87643
ABLIM1	24	8	0	0	8	1	0.0485589	0.759904	6.27189
FADS1	24	8	1	0	7	2	0.0485589	0.759904	4.49707
SORBS2	24	8	0	3	5	3	0.0485589	0.759904	1.85904
ANP32B	29	9	2	0	7	7	0.0514165	0.759904	0
CADPS	29	9	3	0	6	4	0.0514165	0.759904	1.72586
NUP93	29	9	1	2	6	7	0.0514165	0.759904	-0.775464
ACAT2	4	3	0	0	3	1	0.0514271	0.759904	2.07944
ACOT8	4	3	0	1	2	0	0.0514271	0.759904	1.74126
AFAP1L1	4	3	0	0	3	0	0.0514271	0.759904	2.77259
ATRIP	4	3	0	1	2	0	0.0514271	0.759904	1.74126
C4orf29	4	3	0	0	3	2	0.0514271	0.759904	1.03133
C9orf30	4	3	0	0	3	0	0.0514271	0.759904	2.77259
CHRNB1	4	3	1	1	1	0	0.0514271	0.759904	0.693147
CNBD1	4	3	0	0	3	2	0.0514271	0.759904	1.03133
DMXL2	4	3	0	0	3	0	0.0514271	0.759904	2.77259
DONSON	4	3	0	2	1	2	0.0514271	0.759904	-1.04811
EPN1	4	3	1	1	1	0	0.0514271	0.759904	0.693147
FAM19A2	4	3	0	0	3	2	0.0514271	0.759904	1.03133
FAM46B	4	3	0	0	3	1	0.0514271	0.759904	2.07944
FGFBP3	4	3	1	2	0	0	0.0514271	0.759904	0
GOLM1	4	3	0	0	3	2	0.0514271	0.759904	1.03133
GSDMD	4	3	2	1	0	0	0.0514271	0.759904	0
HIVEP2	4	3	0	0	3	1	0.0514271	0.759904	2.07944
HYAL3	4	3	1	2	0	0	0.0514271	0.759904	0
JMJD6	4	3	1	2	0	0	0.0514271	0.759904	0
KATNB1	4	3	0	0	3	3	0.0514271	0.759904	0
KIAA1279	4	3	1	1	1	0	0.0514271	0.759904	0.693147
LOC344595	4	3	0	0	3	0	0.0514271	0.759904	2.77259
MRFAP1L1	4	3	0	3	0	0	0.0514271	0.759904	0
NCRNA00235	4	3	3	0	0	0	0.0514271	0.759904	0
NFKBIA	4	3	1	0	2	0	0.0514271	0.759904	1.74126
NSUN5	4	3	1	0	2	0	0.0514271	0.759904	1.74126
NUDT8	4	3	1	0	2	2	0.0514271	0.759904	0
OAZ2	4	3	0	0	3	0	0.0514271	0.759904	2.77259
PABPC1	4	3	1	0	2	0	0.0514271	0.759904	1.74126
PAFAH1B2	4	3	0	0	3	1	0.0514271	0.759904	2.07944
PKP2	4	3	0	0	3	0	0.0514271	0.759904	2.77259
PRCP	4	3	0	0	3	0	0.0514271	0.759904	2.77259
PRDX4	4	3	1	0	2	1	0.0514271	0.759904	1.04811
RARRES3	4	3	1	0	2	0	0.0514271	0.759904	1.74126
RIOK3	4	3	0	2	1	0	0.0514271	0.759904	0.693147
SLC39A8	4	3	1	1	1	0	0.0514271	0.759904	0.693147
ST6GALNAC4	4	3	0	0	3	1	0.0514271	0.759904	2.07944
SURF4	4	3	0	0	3	1	0.0514271	0.759904	2.07944
THAP11	4	3	2	1	0	0	0.0514271	0.759904	0
TMEM8A	4	3	2	0	1	1	0.0514271	0.759904	0
UHMK1	4	3	1	0	2	4	0.0514271	0.759904	-1.99574
WDR27	4	3	0	0	3	2	0.0514271	0.759904	1.03133
ZNF655	4	3	1	0	2	1	0.0514271	0.759904	1.04811
ZNF775	4	3	0	0	3	0	0.0514271	0.759904	2.77259
OMG	107	24	7	16	1	4	0.051937	0.759904	-3.04385
LASS3	20	7	0	0	7	3	0.0530073	0.759904	3.46574
SNX17	20	7	0	1	6	4	0.0530073	0.759904	1.72586
SUN1	20	7	3	3	1	1	0.0530073	0.759904	0
TMUB1	20	7	4	2	1	1	0.0530073	0.759904	0
LOC100129387	54	14	9	5	0	0	0.05333	0.759904	0
PPM1H	49	13	0	0	13	5	0.0539013	0.759904	5.4162
ILF3	39	11	0	1	10	2	0.0539263	0.759904	6.5541
SLC35B4	39	11	0	1	10	1	0.0539263	0.759904	7.60221
WDR52	39	11	1	3	7	9	0.0539263	0.759904	-1.4107
FRMPD4	44	12	0	0	12	7	0.0541399	0.759904	3.25312
CDKN2A	25	8	0	0	8	5	0.0570515	0.759904	2.33341
CECR1	16	6	0	0	6	7	0.0571265	0.759904	-0.775464
DNAL1	16	6	0	0	6	2	0.0571265	0.759904	3.7216
EML3	16	6	1	4	1	1	0.0571265	0.759904	0
FAM65B	16	6	0	0	6	3	0.0571265	0.759904	2.69027
LRFN5	16	6	0	1	5	2	0.0571265	0.759904	2.89037
PIP5K1B	16	6	0	0	6	6	0.0571265	0.759904	0
BAZ1B	55	14	1	1	12	9	0.0591991	0.759904	1.84242
CRTAP	30	9	0	0	9	3	0.0594143	0.759904	4.87643
LOC147727	30	9	5	4	0	0	0.0594143	0.759904	0
TTC35	30	9	0	0	9	6	0.0594143	0.759904	2.18616
AGXT2L2	8	4	0	0	4	2	0.0599434	0.759904	1.99574
AKAP9	8	4	1	2	1	0	0.0599434	0.759904	0.693147
ALDH16A1	8	4	0	0	4	0	0.0599434	0.759904	3.737
ATP8B2	8	4	0	0	4	1	0.0599434	0.759904	3.04385
CHAC2	8	4	2	0	2	1	0.0599434	0.759904	1.04811
DYX1C1	8	4	3	1	0	1	0.0599434	0.759904	-0.693147
FUT11	8	4	1	3	0	0	0.0599434	0.759904	0
HOXA11	8	4	2	1	1	0	0.0599434	0.759904	0.693147
PTPRR	8	4	0	0	4	1	0.0599434	0.759904	3.04385
RPH3AL	8	4	1	0	3	4	0.0599434	0.759904	-0.96441
SFRS2B	8	4	0	4	0	0	0.0599434	0.759904	0
TRA2A	8	4	2	1	1	0	0.0599434	0.759904	0.693147
UBE2W	8	4	0	0	4	2	0.0599434	0.759904	1.99574
YARS2	8	4	1	2	1	1	0.0599434	0.759904	0
ZADH2	8	4	0	0	4	1	0.0599434	0.759904	3.04385
ZDHHC2	8	4	0	0	4	5	0.0599434	0.759904	-0.894632
ZNF529	8	4	0	0	4	0	0.0599434	0.759904	3.737
ATF1	12	5	0	1	4	0	0.0600885	0.759904	3.737
CSDE1	12	5	1	0	4	6	0.0600885	0.759904	-1.72586
GAA	12	5	1	2	2	2	0.0600885	0.759904	0
ID3	12	5	2	3	0	2	0.0600885	0.759904	-1.74126
KIF20B	12	5	0	0	5	2	0.0600885	0.759904	2.89037
KILLIN	12	5	2	3	0	0	0.0600885	0.759904	0
NIPAL2	12	5	0	0	5	1	0.0600885	0.759904	3.93848
SEP15	12	5	1	0	4	3	0.0600885	0.759904	0.96441
TARS2	12	5	1	3	1	2	0.0600885	0.759904	-1.04811
ZBED5	12	5	0	0	5	1	0.0600885	0.759904	3.93848
VGLL4	50	13	2	5	6	6	0.0601367	0.759904	0
NRN1	21	7	3	0	4	0	0.0630303	0.759904	3.737
SMAD3	56	14	3	0	11	15	0.0654892	0.759904	-2.18206
ATP5A1	72	17	0	0	17	17	0.0661504	0.759904	0
PHF8	26	8	3	3	2	3	0.0664274	0.759904	-1.03133
SNX25	26	8	0	0	8	5	0.0664274	0.759904	2.33341
PPP3CC	94	21	4	6	11	11	0.0674672	0.759904	0
NBR1	31	9	1	6	2	0	0.0681662	0.759904	1.74126
SLC29A2	31	9	1	0	8	4	0.0681662	0.759904	3.22804
TMCC1	41	11	2	1	8	6	0.0686205	0.759904	1.50218
C4orf37	36	10	0	0	10	1	0.0687812	0.759904	7.60221
C20orf132	17	6	0	0	6	2	0.0690926	0.759904	3.7216
DCUN1D2	17	6	0	0	6	5	0.0690926	0.759904	0.831229
GALNTL4	17	6	0	4	2	1	0.0690926	0.759904	1.04811
KIAA0226	17	6	2	0	4	5	0.0690926	0.759904	-0.894632
PPP3CB	17	6	0	0	6	3	0.0690926	0.759904	2.69027
RLIM	17	6	0	0	6	2	0.0690926	0.759904	3.7216
TADA2A	17	6	2	2	2	1	0.0690926	0.759904	1.04811
TNPO1	17	6	0	0	6	3	0.0690926	0.759904	2.69027
CNTNAP2	89	20	1	0	19	8	0.0700764	0.759904	5.9823
TSR1	52	13	6	5	2	4	0.074009	0.759904	-1.99574
C11orf73	22	7	0	0	7	4	0.0741262	0.759904	2.50133
IQGAP2	22	7	0	1	6	3	0.0741262	0.759904	2.69027
SPATS2L	22	7	0	1	6	5	0.0741262	0.759904	0.831229
GPC6	129	27	2	3	22	16	0.0742764	0.759904	2.60295
AHDC1	5	3	0	1	2	1	0.0744895	0.759904	1.04811
BIVM	5	3	0	0	3	3	0.0744895	0.759904	0
C11orf57	5	3	1	1	1	2	0.0744895	0.759904	-1.04811
C1GALT1C1	5	3	0	0	3	2	0.0744895	0.759904	1.03133
C9orf37	5	3	0	2	1	0	0.0744895	0.759904	0.693147
CBX4	5	3	0	1	2	0	0.0744895	0.759904	1.74126
GGT1	5	3	0	0	3	0	0.0744895	0.759904	2.77259
GIT2	5	3	0	0	3	1	0.0744895	0.759904	2.07944
GPR176	5	3	0	0	3	0	0.0744895	0.759904	2.77259
IFIT5	5	3	0	1	2	1	0.0744895	0.759904	1.04811
KIAA0802	5	3	0	0	3	2	0.0744895	0.759904	1.03133
KIAA1529	5	3	0	0	3	1	0.0744895	0.759904	2.07944
LMF1	5	3	0	0	3	2	0.0744895	0.759904	1.03133
MBP	5	3	0	0	3	1	0.0744895	0.759904	2.07944
MESP1	5	3	2	1	0	0	0.0744895	0.759904	0
MRI1	5	3	1	2	0	0	0.0744895	0.759904	0
MSL2	5	3	1	2	0	0	0.0744895	0.759904	0
MTMR9L	5	3	1	0	2	0	0.0744895	0.759904	1.74126
NDUFAB1	5	3	0	0	3	0	0.0744895	0.759904	2.77259
NFATC2	5	3	0	0	3	2	0.0744895	0.759904	1.03133
NPM3	5	3	1	1	1	2	0.0744895	0.759904	-1.04811
PARP4	5	3	0	0	3	2	0.0744895	0.759904	1.03133
PCOLCE	5	3	0	1	2	0	0.0744895	0.759904	1.74126
PEX5	5	3	0	3	0	0	0.0744895	0.759904	0
PLEKHH3	5	3	0	1	2	0	0.0744895	0.759904	1.74126
POLG	5	3	2	1	0	0	0.0744895	0.759904	0
PRNP	5	3	0	1	2	0	0.0744895	0.759904	1.74126
PSENEN	5	3	0	1	2	0	0.0744895	0.759904	1.74126
RALGAPB	5	3	0	0	3	1	0.0744895	0.759904	2.07944
SDHD	5	3	0	0	3	2	0.0744895	0.759904	1.03133
SEC23IP	5	3	0	0	3	2	0.0744895	0.759904	1.03133
SLC26A1	5	3	0	0	3	1	0.0744895	0.759904	2.07944
TMUB2	5	3	2	1	0	0	0.0744895	0.759904	0
TRAF7	5	3	0	0	3	1	0.0744895	0.759904	2.07944
TXNDC11	5	3	0	0	3	1	0.0744895	0.759904	2.07944
UBQLN2	5	3	2	1	0	0	0.0744895	0.759904	0
UGGT1	5	3	0	1	2	2	0.0744895	0.759904	0
VPRBP	5	3	1	0	2	0	0.0744895	0.759904	1.74126
ZIC2	5	3	0	1	2	1	0.0744895	0.759904	1.04811
ZNF358	5	3	0	0	3	1	0.0744895	0.759904	2.07944
ZNF764	5	3	1	0	2	1	0.0744895	0.759904	1.04811
ANKRD34A	13	5	1	4	0	2	0.0746016	0.759904	-1.74126
C10orf46	13	5	0	0	5	1	0.0746016	0.759904	3.93848
HTR7	13	5	0	0	5	2	0.0746016	0.759904	2.89037
INCA1	13	5	4	1	0	0	0.0746016	0.759904	0
LOC219347	13	5	0	1	4	0	0.0746016	0.759904	3.737
MTIF2	13	5	2	0	3	0	0.0746016	0.759904	2.77259
RUVBL1	13	5	0	0	5	3	0.0746016	0.759904	1.85904
SEMA4A	13	5	0	1	4	2	0.0746016	0.759904	1.99574
THAP7	13	5	0	1	4	2	0.0746016	0.759904	1.99574
TLX1	13	5	1	0	4	1	0.0746016	0.759904	3.04385
TOX2	13	5	0	1	4	0	0.0746016	0.759904	3.737
TRMT2A	13	5	1	2	2	1	0.0746016	0.759904	1.04811
TMEM143	27	8	1	2	5	2	0.076697	0.759904	2.89037
INTU	32	9	0	1	8	7	0.0776819	0.759904	0.726712
APITD1	9	4	1	3	0	0	0.0779469	0.759904	0
BAP1	9	4	1	1	2	4	0.0779469	0.759904	-1.99574
CCDC138	9	4	0	0	4	2	0.0779469	0.759904	1.99574
CLK1	9	4	2	0	2	0	0.0779469	0.759904	1.74126
DDX56	9	4	1	0	3	0	0.0779469	0.759904	2.77259
DENND1B	9	4	0	0	4	4	0.0779469	0.759904	0
HCG18	9	4	1	0	3	2	0.0779469	0.759904	1.03133
LIFR	9	4	0	0	4	1	0.0779469	0.759904	3.04385
LPP	9	4	1	0	3	4	0.0779469	0.759904	-0.96441
LRP8	9	4	0	1	3	3	0.0779469	0.759904	0
LRRC8A	9	4	1	2	1	0	0.0779469	0.759904	0.693147
NFKBIZ	9	4	0	0	4	3	0.0779469	0.759904	0.96441
NOTCH4	9	4	2	1	1	1	0.0779469	0.759904	0
QKI	9	4	1	0	3	1	0.0779469	0.759904	2.07944
SLC35F2	9	4	0	0	4	1	0.0779469	0.759904	3.04385
STT3B	9	4	0	2	2	1	0.0779469	0.759904	1.04811
TACO1	9	4	1	2	1	0	0.0779469	0.759904	0.693147
THUMPD2	9	4	0	0	4	2	0.0779469	0.759904	1.99574
TMED4	9	4	1	1	2	2	0.0779469	0.759904	0
TXLNA	9	4	1	2	1	2	0.0779469	0.759904	-1.04811
TXNIP	9	4	4	0	0	0	0.0779469	0.759904	0
APBB2	96	21	0	0	21	21	0.0781559	0.759904	0
C15orf17	53	13	1	3	9	2	0.0816603	0.759904	5.90776
FHOD3	53	13	0	0	13	12	0.0816603	0.759904	0.556387
NELL2	53	13	0	0	13	9	0.0816603	0.759904	2.39881
CBS	18	6	0	1	5	3	0.0823921	0.759904	1.85904
COPS7A	18	6	2	4	0	1	0.0823921	0.759904	-0.693147
CS	18	6	0	0	6	1	0.0823921	0.759904	4.76971
KIAA0182	18	6	0	0	6	3	0.0823921	0.759904	2.69027
MC1R	18	6	2	4	0	0	0.0823921	0.759904	0
POMGNT1	18	6	1	0	5	5	0.0823921	0.759904	0
SLC9A7	18	6	0	0	6	2	0.0823921	0.759904	3.7216
TIAL1	18	6	0	0	6	0	0.0823921	0.759904	5.46286
ADRBK1	2	2	0	0	2	3	0.0848783	0.759904	-1.03133
AMDHD2	2	2	0	1	1	0	0.0848783	0.759904	0.693147
AMZ2P1	2	2	1	1	0	0	0.0848783	0.759904	0
APC2	2	2	0	2	0	0	0.0848783	0.759904	0
ATG4D	2	2	1	1	0	0	0.0848783	0.759904	0
ATG9B	2	2	2	0	0	0	0.0848783	0.759904	0
B3GAT2	2	2	0	0	2	0	0.0848783	0.759904	1.74126
BAT3	2	2	2	0	0	0	0.0848783	0.759904	0
BCAM	2	2	0	0	2	0	0.0848783	0.759904	1.74126
C14orf119	2	2	0	1	1	0	0.0848783	0.759904	0.693147
C1orf123	2	2	0	0	2	1	0.0848783	0.759904	1.04811
C7orf30	2	2	0	0	2	0	0.0848783	0.759904	1.74126
CCBE1	2	2	0	0	2	0	0.0848783	0.759904	1.74126
CCDC90B	2	2	0	0	2	0	0.0848783	0.759904	1.74126
CD47	2	2	0	0	2	2	0.0848783	0.759904	0
CD99L2	2	2	1	0	1	0	0.0848783	0.759904	0.693147
CENPB	2	2	2	0	0	0	0.0848783	0.759904	0
CEP97	2	2	0	0	2	2	0.0848783	0.759904	0
CIAO1	2	2	0	1	1	0	0.0848783	0.759904	0.693147
COL9A2	2	2	0	0	2	0	0.0848783	0.759904	1.74126
DCAF13	2	2	1	0	1	0	0.0848783	0.759904	0.693147
DIP2A	2	2	0	0	2	1	0.0848783	0.759904	1.04811
DPM1	2	2	0	0	2	1	0.0848783	0.759904	1.04811
DPM3	2	2	2	0	0	0	0.0848783	0.759904	0
DRAM1	2	2	0	1	1	1	0.0848783	0.759904	0
EAF2	2	2	0	0	2	3	0.0848783	0.759904	-1.03133
FAM193B	2	2	0	2	0	0	0.0848783	0.759904	0
FAM3A	2	2	2	0	0	0	0.0848783	0.759904	0
FASTKD5	2	2	0	0	2	0	0.0848783	0.759904	1.74126
FGF7	2	2	0	1	1	0	0.0848783	0.759904	0.693147
FLJ35220	2	2	2	0	0	0	0.0848783	0.759904	0
FOXD3	2	2	0	2	0	0	0.0848783	0.759904	0
FRS2	2	2	0	0	2	0	0.0848783	0.759904	1.74126
GABRA5	2	2	1	0	1	0	0.0848783	0.759904	0.693147
GLB1	2	2	0	1	1	2	0.0848783	0.759904	-1.04811
GPR137C	2	2	0	0	2	1	0.0848783	0.759904	1.04811
HIST1H1D	2	2	0	2	0	0	0.0848783	0.759904	0
IFT80	2	2	0	0	2	0	0.0848783	0.759904	1.74126
KBTBD8	2	2	0	0	2	0	0.0848783	0.759904	1.74126
KCNC2	2	2	0	0	2	0	0.0848783	0.759904	1.74126
KIF2A	2	2	0	0	2	0	0.0848783	0.759904	1.74126
LHFPL3	2	2	0	0	2	1	0.0848783	0.759904	1.04811
LIMS1	2	2	0	0	2	1	0.0848783	0.759904	1.04811
LOC100128292	2	2	2	0	0	0	0.0848783	0.759904	0
LOC100134713	2	2	1	1	0	0	0.0848783	0.759904	0
LOC100303728	2	2	1	1	0	0	0.0848783	0.759904	0
LOC728276	2	2	0	0	2	1	0.0848783	0.759904	1.04811
LOC84989	2	2	0	2	0	0	0.0848783	0.759904	0
MAP3K11	2	2	2	0	0	0	0.0848783	0.759904	0
MEAF6	2	2	0	0	2	0	0.0848783	0.759904	1.74126
MTCH1	2	2	0	0	2	1	0.0848783	0.759904	1.04811
NPW	2	2	1	1	0	0	0.0848783	0.759904	0
NRBP2	2	2	0	1	1	0	0.0848783	0.759904	0.693147
OCIAD2	2	2	0	2	0	0	0.0848783	0.759904	0
ORAI3	2	2	0	0	2	0	0.0848783	0.759904	1.74126
PAPOLG	2	2	1	0	1	0	0.0848783	0.759904	0.693147
PAPPA2	2	2	0	0	2	0	0.0848783	0.759904	1.74126
PCDHGA11	2	2	0	0	2	1	0.0848783	0.759904	1.04811
PCDHGA12	2	2	0	0	2	1	0.0848783	0.759904	1.04811
PCDHGB7	2	2	0	0	2	1	0.0848783	0.759904	1.04811
PGD	2	2	0	0	2	2	0.0848783	0.759904	0
PIGX	2	2	0	0	2	1	0.0848783	0.759904	1.04811
PKN1	2	2	0	0	2	2	0.0848783	0.759904	0
PTTG1	2	2	0	0	2	0	0.0848783	0.759904	1.74126
RAB27B	2	2	0	0	2	1	0.0848783	0.759904	1.04811
RFTN1	2	2	0	0	2	0	0.0848783	0.759904	1.74126
RG9MTD3	2	2	0	0	2	0	0.0848783	0.759904	1.74126
RGAG4	2	2	2	0	0	1	0.0848783	0.759904	-0.693147
RNF115	2	2	1	0	1	0	0.0848783	0.759904	0.693147
RNF187	2	2	0	0	2	1	0.0848783	0.759904	1.04811
RNF6	2	2	0	0	2	0	0.0848783	0.759904	1.74126
SCARF2	2	2	0	1	1	1	0.0848783	0.759904	0
SEMA4F	2	2	1	0	1	1	0.0848783	0.759904	0
SLC25A1	2	2	0	1	1	0	0.0848783	0.759904	0.693147
SLC31A1	2	2	0	0	2	1	0.0848783	0.759904	1.04811
SLC38A7	2	2	1	0	1	0	0.0848783	0.759904	0.693147
SP110	2	2	0	0	2	0	0.0848783	0.759904	1.74126
SRGAP3	2	2	0	0	2	1	0.0848783	0.759904	1.04811
STAG3L4	2	2	0	0	2	1	0.0848783	0.759904	1.04811
STOM	2	2	0	0	2	1	0.0848783	0.759904	1.04811
STX6	2	2	1	0	1	1	0.0848783	0.759904	0
TBX6	2	2	0	0	2	2	0.0848783	0.759904	0
TIGD5	2	2	1	1	0	0	0.0848783	0.759904	0
TRIM5	2	2	0	0	2	0	0.0848783	0.759904	1.74126
TROAP	2	2	1	0	1	1	0.0848783	0.759904	0
TTC39B	2	2	0	0	2	0	0.0848783	0.759904	1.74126
TUSC2	2	2	2	0	0	0	0.0848783	0.759904	0
UBOX5	2	2	0	0	2	1	0.0848783	0.759904	1.04811
USP21	2	2	2	0	0	1	0.0848783	0.759904	-0.693147
USP51	2	2	1	1	0	1	0.0848783	0.759904	-0.693147
UTP23	2	2	0	0	2	0	0.0848783	0.759904	1.74126
VWF	2	2	0	0	2	2	0.0848783	0.759904	0
WDR41	2	2	1	0	1	0	0.0848783	0.759904	0.693147
ZCCHC17	2	2	0	0	2	0	0.0848783	0.759904	1.74126
ZDHHC15	2	2	0	1	1	0	0.0848783	0.759904	0.693147
ZNF552	2	2	0	0	2	0	0.0848783	0.759904	1.74126
ZNF643	2	2	1	1	0	0	0.0848783	0.759904	0
ZNF853	2	2	1	0	1	0	0.0848783	0.759904	0.693147
F11R	23	7	0	0	7	3	0.0862953	0.759904	3.46574
MGC3771	23	7	1	0	6	4	0.0862953	0.759904	1.72586
SNTB2	23	7	1	0	6	5	0.0862953	0.759904	0.831229
ATRX	28	8	1	2	5	4	0.0878629	0.759904	0.894632
EFCAB2	28	8	2	0	6	1	0.0878629	0.759904	4.76971
FSIP1	28	8	0	0	8	8	0.0878629	0.759904	0
LOC100302652	28	8	0	0	8	6	0.0878629	0.759904	1.50218
FBXL22	33	9	2	3	4	5	0.0879654	0.759904	-0.894632
ACTR1B	14	5	1	0	4	0	0.0908322	0.759904	3.737
C7orf68	14	5	0	0	5	2	0.0908322	0.759904	2.89037
CHST12	14	5	0	0	5	3	0.0908322	0.759904	1.85904
DYSFIP1	14	5	0	1	4	2	0.0908322	0.759904	1.99574
MDH2	14	5	0	0	5	3	0.0908322	0.759904	1.85904
PEMT	14	5	0	0	5	2	0.0908322	0.759904	2.89037
MPPED2	215	41	0	0	41	37	0.0938891	0.759904	1.06491
LDB2	257	48	0	0	48	33	0.0946754	0.759904	3.91121
PICALM	44	11	0	0	11	10	0.0950727	0.759904	0.612942
CCND3	71	16	0	0	16	9	0.0956428	0.759904	3.93163
ERBB4	71	16	0	0	16	16	0.0956428	0.759904	0
C18orf56	19	6	0	0	6	3	0.0970047	0.759904	2.69027
FAM109B	19	6	4	2	0	0	0.0970047	0.759904	0
HOXA11AS	19	6	0	2	4	0	0.0970047	0.759904	3.737
NRM	19	6	0	3	3	1	0.0970047	0.759904	2.07944
PARP11	19	6	1	4	1	0	0.0970047	0.759904	0.693147
USP18	19	6	0	1	5	4	0.0970047	0.759904	0.894632
USP22	19	6	2	0	4	5	0.0970047	0.759904	-0.894632
ZMYM3	19	6	4	0	2	0	0.0970047	0.759904	1.74126
AXIN1	39	10	0	0	10	11	0.0972991	0.759904	-0.612942
LETMD1	39	10	1	2	7	2	0.0972991	0.759904	4.49707
LOC100128675	151	30	1	0	29	22	0.0976123	0.759904	2.5057
ADARB2	10	4	0	0	4	4	0.0983047	0.759904	0
ARFGEF2	10	4	0	0	4	3	0.0983047	0.759904	0.96441
ARMC6	10	4	0	0	4	4	0.0983047	0.759904	0
C5orf39	10	4	0	4	0	0	0.0983047	0.759904	0
CEBPB	10	4	3	1	0	0	0.0983047	0.759904	0
CPNE7	10	4	0	2	2	2	0.0983047	0.759904	0
EDC3	10	4	0	1	3	2	0.0983047	0.759904	1.03133
HOXA7	10	4	2	1	1	1	0.0983047	0.759904	0
LGTN	10	4	0	1	3	2	0.0983047	0.759904	1.03133
LIF	10	4	2	0	2	0	0.0983047	0.759904	1.74126
LYSMD1	10	4	2	1	1	1	0.0983047	0.759904	0
MEX3A	10	4	0	2	2	2	0.0983047	0.759904	0
MKRN1	10	4	1	0	3	2	0.0983047	0.759904	1.03133
MRPL4	10	4	0	0	4	1	0.0983047	0.759904	3.04385
PRKAA1	10	4	1	0	3	4	0.0983047	0.759904	-0.96441
RBCK1	10	4	0	0	4	0	0.0983047	0.759904	3.737
TNFSF12-TNFSF13	10	4	1	2	1	1	0.0983047	0.759904	0
USP7	10	4	0	0	4	1	0.0983047	0.759904	3.04385
CTTNBP2	55	13	1	0	12	6	0.0984133	0.759904	4.02858
PION	55	13	0	0	13	8	0.0984133	0.759904	3.08279
TP53	34	9	0	0	9	9	0.0990148	0.759904	0
FANCI	24	7	0	0	7	4	0.0995266	0.759904	2.50133
KCNMB2	24	7	0	1	6	1	0.0995266	0.759904	4.76971
KIAA1671	24	7	0	0	7	6	0.0995266	0.759904	0.775464
MAPK6	24	7	0	0	7	6	0.0995266	0.759904	0.775464
PROM1	24	7	0	0	7	9	0.0995266	0.759904	-1.4107
SHOX2	24	7	1	0	6	2	0.0995266	0.759904	3.7216
SLC38A1	24	7	0	1	6	8	0.0995266	0.759904	-1.50218
C12orf61	29	8	4	4	0	0	0.0999196	0.759904	0
EML2	29	8	1	2	5	4	0.0999196	0.759904	0.894632
MAZ	29	8	3	5	0	2	0.0999196	0.759904	-1.74126
SLC22A23	29	8	0	0	8	3	0.0999196	0.759904	4.19245
DNAI1	94	20	0	0	20	18	0.100536	0.759904	0.864746
ACACB	6	3	0	0	3	1	0.101237	0.759904	2.07944
ARHGAP39	6	3	1	1	1	0	0.101237	0.759904	0.693147
AUH	6	3	0	0	3	0	0.101237	0.759904	2.77259
BACH1	6	3	0	0	3	2	0.101237	0.759904	1.03133
BCAP29	6	3	1	0	2	0	0.101237	0.759904	1.74126
C3orf38	6	3	0	1	2	0	0.101237	0.759904	1.74126
C4orf38	6	3	0	3	0	0	0.101237	0.759904	0
C6orf141	6	3	2	1	0	0	0.101237	0.759904	0
C9orf66	6	3	1	2	0	0	0.101237	0.759904	0
CASP8	6	3	2	0	1	1	0.101237	0.759904	0
CEBPG	6	3	0	2	1	0	0.101237	0.759904	0.693147
CNNM1	6	3	1	1	1	0	0.101237	0.759904	0.693147
DHRS11	6	3	2	0	1	0	0.101237	0.759904	0.693147
DNM1P35	6	3	1	2	0	0	0.101237	0.759904	0
FLOT2	6	3	0	0	3	0	0.101237	0.759904	2.77259
HDAC11	6	3	0	0	3	1	0.101237	0.759904	2.07944
IL28RA	6	3	1	1	1	0	0.101237	0.759904	0.693147
KPNA1	6	3	0	1	2	1	0.101237	0.759904	1.04811
LOC100133669	6	3	0	0	3	0	0.101237	0.759904	2.77259
LOC256880	6	3	0	3	0	0	0.101237	0.759904	0
LONRF3	6	3	0	1	2	0	0.101237	0.759904	1.74126
LZIC	6	3	2	1	0	1	0.101237	0.759904	-0.693147
MYST3	6	3	0	0	3	0	0.101237	0.759904	2.77259
NCRNA00183	6	3	0	0	3	1	0.101237	0.759904	2.07944
NOL6	6	3	0	0	3	1	0.101237	0.759904	2.07944
NTNG2	6	3	1	1	1	0	0.101237	0.759904	0.693147
OAZ1	6	3	0	1	2	2	0.101237	0.759904	0
PCK2	6	3	0	0	3	2	0.101237	0.759904	1.03133
PITPNM3	6	3	2	1	0	1	0.101237	0.759904	-0.693147
PRODH	6	3	0	0	3	0	0.101237	0.759904	2.77259
RNF126	6	3	0	0	3	1	0.101237	0.759904	2.07944
ROBLD3	6	3	2	0	1	0	0.101237	0.759904	0.693147
SEC24B	6	3	1	0	2	2	0.101237	0.759904	0
SLC10A3	6	3	1	1	1	0	0.101237	0.759904	0.693147
SLC25A32	6	3	0	1	2	1	0.101237	0.759904	1.04811
SPHK1	6	3	1	2	0	0	0.101237	0.759904	0
SRF	6	3	1	1	1	0	0.101237	0.759904	0.693147
TMEM5	6	3	0	0	3	1	0.101237	0.759904	2.07944
TNFSF13	6	3	1	2	0	1	0.101237	0.759904	-0.693147
TRNAU1AP	6	3	1	0	2	0	0.101237	0.759904	1.74126
WNT7A	6	3	0	0	3	1	0.101237	0.759904	2.07944
ZCCHC14	6	3	0	1	2	2	0.101237	0.759904	0
ZCCHC4	6	3	1	0	2	3	0.101237	0.759904	-1.03133
ZNF205	6	3	0	0	3	3	0.101237	0.759904	0
ZNF276	6	3	0	1	2	1	0.101237	0.759904	1.04811
EXOC6	50	12	0	0	12	13	0.101799	0.759904	-0.556387
ATF7IP	45	11	0	0	11	5	0.105078	0.759904	4.27667
RAI1	45	11	0	0	11	8	0.105078	0.759904	1.94326
ASH2L	40	10	3	2	5	5	0.108142	0.759904	0
WWC2	40	10	0	2	8	9	0.108142	0.759904	-0.683985
ARHGAP17	15	5	0	0	5	0	0.108715	0.759904	4.63163
BCL6	15	5	0	1	4	4	0.108715	0.759904	0
CAPN2	15	5	0	0	5	1	0.108715	0.759904	3.93848
CMTM7	15	5	0	0	5	3	0.108715	0.759904	1.85904
COX5A	15	5	0	0	5	2	0.108715	0.759904	2.89037
CYFIP1	15	5	0	0	5	1	0.108715	0.759904	3.93848
DUSP28	15	5	1	4	0	0	0.108715	0.759904	0
GLCCI1	15	5	0	0	5	0	0.108715	0.759904	4.63163
GPRIN3	15	5	1	0	4	2	0.108715	0.759904	1.99574
KISS1R	15	5	0	2	3	6	0.108715	0.759904	-2.69027
LAPTM4B	15	5	0	0	5	0	0.108715	0.759904	4.63163
LHX1	15	5	3	2	0	1	0.108715	0.759904	-0.693147
LMNA	15	5	0	0	5	4	0.108715	0.759904	0.894632
MRPS34	15	5	2	1	2	0	0.108715	0.759904	1.74126
NAPEPLD	15	5	2	0	3	0	0.108715	0.759904	2.77259
TIAM2	15	5	0	0	5	4	0.108715	0.759904	0.894632
SHROOM3	165	32	2	2	28	18	0.109698	0.759904	3.8505
GABRB3	35	9	0	0	9	3	0.110823	0.759904	4.87643
LZTS2	35	9	0	0	9	3	0.110823	0.759904	4.87643
PLD6	35	9	1	1	7	3	0.110823	0.759904	3.46574
RSBN1L	35	9	2	1	6	1	0.110823	0.759904	4.76971
AS3MT	30	8	2	0	6	1	0.112854	0.759904	4.76971
IFT172	30	8	1	2	5	7	0.112854	0.759904	-1.60669
COL4A5	20	6	0	0	6	2	0.112893	0.759904	3.7216
MAPK1IP1L	20	6	0	0	6	3	0.112893	0.759904	2.69027
MRPL34	20	6	4	2	0	0	0.112893	0.759904	0
NT5C3	20	6	0	1	5	2	0.112893	0.759904	2.89037
SEH1L	20	6	1	0	5	5	0.112893	0.759904	0
AKAP8	25	7	0	0	7	4	0.113798	0.759904	2.50133
ASB3	25	7	0	0	7	5	0.113798	0.759904	1.60669
CDKN2BAS	25	7	0	0	7	3	0.113798	0.759904	3.46574
MIP	25	7	6	1	0	0	0.113798	0.759904	0
UTP14A	25	7	0	1	6	4	0.113798	0.759904	1.72586
ZNF497	25	7	0	0	7	2	0.113798	0.759904	4.49707
DNAJC27	46	11	7	4	0	3	0.115674	0.759904	-2.77259
NKIRAS2	46	11	0	0	11	4	0.115674	0.759904	5.1713
FGFR2	85	18	1	1	16	9	0.117709	0.759904	3.93163
LOC150381	137	27	7	4	16	12	0.117882	0.759904	2.08921
NYX	41	10	5	4	1	1	0.119644	0.759904	0
TBC1D14	41	10	0	0	10	11	0.119644	0.759904	-0.612942
MICALCL	74	16	1	1	14	11	0.120159	0.759904	1.67176
ALK	11	4	0	0	4	2	0.120842	0.759904	1.99574
BPHL	11	4	0	0	4	1	0.120842	0.759904	3.04385
EIF2C3	11	4	0	1	3	0	0.120842	0.759904	2.77259
FAM59B	11	4	0	0	4	1	0.120842	0.759904	3.04385
FARS2	11	4	0	0	4	6	0.120842	0.759904	-1.72586
FSCN1	11	4	0	0	4	1	0.120842	0.759904	3.04385
GDF3	11	4	1	0	3	0	0.120842	0.759904	2.77259
GPNMB	11	4	0	1	3	2	0.120842	0.759904	1.03133
IL1RAPL2	11	4	0	0	4	2	0.120842	0.759904	1.99574
NRD1	11	4	0	1	3	1	0.120842	0.759904	2.07944
ORAI1	11	4	0	0	4	1	0.120842	0.759904	3.04385
RBM16	11	4	0	2	2	3	0.120842	0.759904	-1.03133
SDCCAG3	11	4	1	1	2	2	0.120842	0.759904	0
SENP8	11	4	0	1	3	1	0.120842	0.759904	2.07944
SNHG10	11	4	2	2	0	0	0.120842	0.759904	0
TAPT1	11	4	0	0	4	2	0.120842	0.759904	1.99574
TMEM164	11	4	1	0	3	4	0.120842	0.759904	-0.96441
TTBK2	11	4	0	0	4	0	0.120842	0.759904	3.737
TTLL11	11	4	0	0	4	1	0.120842	0.759904	3.04385
EPB41L4B	63	14	0	0	14	11	0.121758	0.759904	1.67176
SLC7A11	63	14	0	1	13	4	0.121758	0.759904	6.31083
CENPV	36	9	2	0	7	7	0.123376	0.759904	0
OSBPL6	36	9	1	0	8	4	0.123376	0.759904	3.22804
SPHK2	36	9	0	2	7	5	0.123376	0.759904	1.60669
ZSWIM6	69	15	0	0	15	10	0.125714	0.759904	2.795
HHAT	31	8	1	1	6	3	0.126645	0.759904	2.69027
LARP1	31	8	0	0	8	2	0.126645	0.759904	5.22378
SEMA3D	47	11	7	3	1	4	0.12685	0.759904	-3.04385
FAM184B	58	13	0	0	13	5	0.127164	0.759904	5.4162
ACCN1	16	5	0	0	5	5	0.128158	0.759904	0
ASXL3	16	5	0	0	5	6	0.128158	0.759904	-0.831229
BTG2	16	5	2	1	2	2	0.128158	0.759904	0
C11orf20	16	5	3	1	1	2	0.128158	0.759904	-1.04811
CDC42EP3	16	5	0	0	5	0	0.128158	0.759904	4.63163
E2F8	16	5	0	1	4	2	0.128158	0.759904	1.99574
LOC646851	16	5	0	0	5	0	0.128158	0.759904	4.63163
MAGEC3	16	5	0	0	5	4	0.128158	0.759904	0.894632
PREP	16	5	0	0	5	3	0.128158	0.759904	1.85904
PRKCE	16	5	1	0	4	5	0.128158	0.759904	-0.894632
CDC123	26	7	0	2	5	2	0.129075	0.759904	2.89037
CTTNBP2NL	26	7	1	0	6	4	0.129075	0.759904	1.72586
FSTL3	26	7	2	3	2	0	0.129075	0.759904	1.74126
LOC100289341	26	7	6	1	0	0	0.129075	0.759904	0
PRTFDC1	26	7	0	1	6	8	0.129075	0.759904	-1.50218
VARS	26	7	0	3	4	2	0.129075	0.759904	1.99574
FLJ37453	75	16	9	5	2	3	0.129082	0.759904	-1.03133
ACTN2	3	2	0	1	1	0	0.129481	0.759904	0.693147
ADAMTS10	3	2	0	0	2	0	0.129481	0.759904	1.74126
AOAH	3	2	0	0	2	1	0.129481	0.759904	1.04811
ARAF	3	2	0	0	2	1	0.129481	0.759904	1.04811
ARAP3	3	2	0	0	2	0	0.129481	0.759904	1.74126
ARL6IP6	3	2	1	1	0	1	0.129481	0.759904	-0.693147
ATHL1	3	2	0	1	1	0	0.129481	0.759904	0.693147
B4GALNT3	3	2	0	0	2	0	0.129481	0.759904	1.74126
B4GALT4	3	2	0	0	2	0	0.129481	0.759904	1.74126
BLOC1S3	3	2	2	0	0	0	0.129481	0.759904	0
C15orf29	3	2	0	0	2	0	0.129481	0.759904	1.74126
C16orf75	3	2	0	0	2	0	0.129481	0.759904	1.74126
CACNG8	3	2	0	0	2	0	0.129481	0.759904	1.74126
CASP3	3	2	1	0	1	0	0.129481	0.759904	0.693147
CIDEA	3	2	0	0	2	0	0.129481	0.759904	1.74126
CNP	3	2	0	0	2	1	0.129481	0.759904	1.04811
COG6	3	2	0	0	2	0	0.129481	0.759904	1.74126
CSGALNACT2	3	2	0	0	2	1	0.129481	0.759904	1.04811
CYP26B1	3	2	0	0	2	3	0.129481	0.759904	-1.03133
DCAF4	3	2	0	0	2	1	0.129481	0.759904	1.04811
DCLRE1C	3	2	0	0	2	0	0.129481	0.759904	1.74126
DGCR6L	3	2	1	0	1	1	0.129481	0.759904	0
DOC2A	3	2	0	0	2	0	0.129481	0.759904	1.74126
DOLK	3	2	2	0	0	0	0.129481	0.759904	0
DOM3Z	3	2	1	1	0	0	0.129481	0.759904	0
DVL3	3	2	0	1	1	0	0.129481	0.759904	0.693147
DYNC1LI2	3	2	1	1	0	0	0.129481	0.759904	0
EIF5	3	2	1	0	1	1	0.129481	0.759904	0
EMB	3	2	0	0	2	0	0.129481	0.759904	1.74126
EMP2	3	2	0	0	2	0	0.129481	0.759904	1.74126
EPS8L2	3	2	0	0	2	0	0.129481	0.759904	1.74126
EXD1	3	2	2	0	0	0	0.129481	0.759904	0
FBXL6	3	2	2	0	0	0	0.129481	0.759904	0
GDE1	3	2	0	0	2	0	0.129481	0.759904	1.74126
GDF15	3	2	1	1	0	0	0.129481	0.759904	0
GEFT	3	2	0	0	2	2	0.129481	0.759904	0
GNA12	3	2	0	0	2	1	0.129481	0.759904	1.04811
GOLGA2B	3	2	0	1	1	0	0.129481	0.759904	0.693147
GSG2	3	2	0	2	0	0	0.129481	0.759904	0
KDELR1	3	2	1	0	1	1	0.129481	0.759904	0
KIAA0556	3	2	0	0	2	4	0.129481	0.759904	-1.99574
KIAA1191	3	2	0	0	2	0	0.129481	0.759904	1.74126
KIF3C	3	2	0	1	1	1	0.129481	0.759904	0
KLHL9	3	2	1	1	0	0	0.129481	0.759904	0
LOC646471	3	2	1	1	0	0	0.129481	0.759904	0
LRP12	3	2	0	0	2	1	0.129481	0.759904	1.04811
LRP3	3	2	1	0	1	0	0.129481	0.759904	0.693147
MEA1	3	2	0	1	1	0	0.129481	0.759904	0.693147
MS4A13	3	2	0	0	2	0	0.129481	0.759904	1.74126
MSRB2	3	2	0	0	2	1	0.129481	0.759904	1.04811
NAB1	3	2	0	0	2	0	0.129481	0.759904	1.74126
NICN1	3	2	0	0	2	2	0.129481	0.759904	0
NMD3	3	2	1	0	1	1	0.129481	0.759904	0
NTN1	3	2	0	0	2	0	0.129481	0.759904	1.74126
PACSIN3	3	2	1	0	1	0	0.129481	0.759904	0.693147
PCDHGA1	3	2	0	0	2	1	0.129481	0.759904	1.04811
PCDHGA10	3	2	0	0	2	1	0.129481	0.759904	1.04811
PCDHGA2	3	2	0	0	2	1	0.129481	0.759904	1.04811
PCDHGA3	3	2	0	0	2	1	0.129481	0.759904	1.04811
PCDHGA4	3	2	0	0	2	1	0.129481	0.759904	1.04811
PCDHGA5	3	2	0	0	2	1	0.129481	0.759904	1.04811
PCDHGA6	3	2	0	0	2	1	0.129481	0.759904	1.04811
PCDHGA7	3	2	0	0	2	1	0.129481	0.759904	1.04811
PCDHGA8	3	2	0	0	2	1	0.129481	0.759904	1.04811
PCDHGA9	3	2	0	0	2	1	0.129481	0.759904	1.04811
PCDHGB1	3	2	0	0	2	1	0.129481	0.759904	1.04811
PCDHGB2	3	2	0	0	2	1	0.129481	0.759904	1.04811
PCDHGB3	3	2	0	0	2	1	0.129481	0.759904	1.04811
PCDHGB4	3	2	0	0	2	1	0.129481	0.759904	1.04811
PCDHGB5	3	2	0	0	2	1	0.129481	0.759904	1.04811
PCDHGB6	3	2	0	0	2	1	0.129481	0.759904	1.04811
PDE10A	3	2	0	0	2	0	0.129481	0.759904	1.74126
PDHA1	3	2	0	0	2	1	0.129481	0.759904	1.04811
PFDN6	3	2	0	1	1	1	0.129481	0.759904	0
PIK3IP1	3	2	1	0	1	0	0.129481	0.759904	0.693147
PLA2G4C	3	2	0	1	1	1	0.129481	0.759904	0
PLEKHA8	3	2	0	0	2	0	0.129481	0.759904	1.74126
PLIN3	3	2	0	0	2	0	0.129481	0.759904	1.74126
PORCN	3	2	0	1	1	0	0.129481	0.759904	0.693147
PRPF4B	3	2	1	0	1	0	0.129481	0.759904	0.693147
PSMB4	3	2	0	2	0	0	0.129481	0.759904	0
RNF5	3	2	0	0	2	0	0.129481	0.759904	1.74126
RNF5P1	3	2	0	0	2	0	0.129481	0.759904	1.74126
SARM1	3	2	0	0	2	0	0.129481	0.759904	1.74126
SEC13	3	2	0	0	2	2	0.129481	0.759904	0
SERINC1	3	2	0	0	2	0	0.129481	0.759904	1.74126
SH2B1	3	2	2	0	0	0	0.129481	0.759904	0
SH2D5	3	2	1	0	1	0	0.129481	0.759904	0.693147
SLC12A9	3	2	1	1	0	0	0.129481	0.759904	0
SLC17A9	3	2	0	0	2	0	0.129481	0.759904	1.74126
SMPDL3B	3	2	0	1	1	0	0.129481	0.759904	0.693147
SNHG5	3	2	1	0	1	1	0.129481	0.759904	0
SORBS1	3	2	0	0	2	1	0.129481	0.759904	1.04811
SPC24	3	2	1	0	1	0	0.129481	0.759904	0.693147
SPCS3	3	2	1	0	1	0	0.129481	0.759904	0.693147
SRM	3	2	0	1	1	0	0.129481	0.759904	0.693147
ST3GAL6	3	2	0	1	1	2	0.129481	0.759904	-1.04811
STARD10	3	2	1	1	0	0	0.129481	0.759904	0
STK32C	3	2	0	0	2	0	0.129481	0.759904	1.74126
TLR5	3	2	1	0	1	1	0.129481	0.759904	0
TMEM147	3	2	0	0	2	0	0.129481	0.759904	1.74126
TMEM54	3	2	0	0	2	0	0.129481	0.759904	1.74126
TNFAIP1	3	2	0	0	2	1	0.129481	0.759904	1.04811
UCHL1	3	2	0	0	2	1	0.129481	0.759904	1.04811
WDR24	3	2	1	1	0	0	0.129481	0.759904	0
ZFC3H1	3	2	1	1	0	0	0.129481	0.759904	0
ZNF131	3	2	0	1	1	3	0.129481	0.759904	-2.07944
ZNF2	3	2	0	2	0	0	0.129481	0.759904	0
ZNF248	3	2	0	1	1	0	0.129481	0.759904	0.693147
ZNF260	3	2	0	0	2	0	0.129481	0.759904	1.74126
ZNF365	3	2	0	0	2	1	0.129481	0.759904	1.04811
ZNF438	3	2	0	0	2	0	0.129481	0.759904	1.74126
ZNF551	3	2	1	1	0	0	0.129481	0.759904	0
ZNF620	3	2	0	0	2	1	0.129481	0.759904	1.04811
DOHH	21	6	0	0	6	4	0.130003	0.759904	1.72586
IQSEC1	21	6	0	0	6	2	0.130003	0.759904	3.7216
MED24	21	6	0	0	6	3	0.130003	0.759904	2.69027
NR1D1	21	6	1	1	4	2	0.130003	0.759904	1.99574
PRDM2	21	6	1	1	4	0	0.130003	0.759904	3.737
PUS7L	21	6	2	0	4	3	0.130003	0.759904	0.96441
AAAS	0	1	1	0	0	0	0.130166	0.759904	0
ABCA4	0	1	0	0	1	0	0.130166	0.759904	0.693147
ABCC11	0	1	1	0	0	0	0.130166	0.759904	0
ABCF1	0	1	0	0	1	0	0.130166	0.759904	0.693147
ACAA1	0	1	0	0	1	0	0.130166	0.759904	0.693147
ACER2	0	1	0	0	1	0	0.130166	0.759904	0.693147
ADAM29	0	1	0	0	1	0	0.130166	0.759904	0.693147
ADM	0	1	0	0	1	1	0.130166	0.759904	0
AKR1C1	0	1	0	0	1	1	0.130166	0.759904	0
ALOX12P2	0	1	0	0	1	0	0.130166	0.759904	0.693147
ALS2CR8	0	1	0	0	1	0	0.130166	0.759904	0.693147
ANKRD23	0	1	1	0	0	0	0.130166	0.759904	0
ANKS4B	0	1	0	0	1	0	0.130166	0.759904	0.693147
AOC3	0	1	0	1	0	0	0.130166	0.759904	0
APLF	0	1	0	0	1	3	0.130166	0.759904	-2.07944
APOA1	0	1	1	0	0	0	0.130166	0.759904	0
APOBEC3F	0	1	0	0	1	0	0.130166	0.759904	0.693147
APOE	0	1	0	0	1	0	0.130166	0.759904	0.693147
ARC	0	1	1	0	0	0	0.130166	0.759904	0
ARHGAP11A	0	1	0	0	1	0	0.130166	0.759904	0.693147
ARL1	0	1	0	0	1	0	0.130166	0.759904	0.693147
ATP13A3	0	1	0	0	1	0	0.130166	0.759904	0.693147
ATP13A4	0	1	0	0	1	1	0.130166	0.759904	0
AVPI1	0	1	1	0	0	0	0.130166	0.759904	0
B3GALT1	0	1	0	0	1	1	0.130166	0.759904	0
B3GNT8	0	1	0	0	1	0	0.130166	0.759904	0.693147
BAHD1	0	1	0	0	1	1	0.130166	0.759904	0
BCL10	0	1	0	0	1	0	0.130166	0.759904	0.693147
BIRC3	0	1	0	0	1	0	0.130166	0.759904	0.693147
BLID	0	1	1	0	0	0	0.130166	0.759904	0
BLNK	0	1	0	0	1	0	0.130166	0.759904	0.693147
BMP2	0	1	0	1	0	0	0.130166	0.759904	0
BRD4	0	1	0	0	1	0	0.130166	0.759904	0.693147
BZRAP1	0	1	0	0	1	0	0.130166	0.759904	0.693147
C10orf93	0	1	1	0	0	0	0.130166	0.759904	0
C12orf26	0	1	0	0	1	2	0.130166	0.759904	-1.04811
C14orf148	0	1	0	0	1	0	0.130166	0.759904	0.693147
C14orf165	0	1	0	0	1	0	0.130166	0.759904	0.693147
C14orf183	0	1	0	0	1	0	0.130166	0.759904	0.693147
C15orf28	0	1	1	0	0	0	0.130166	0.759904	0
C17orf105	0	1	0	0	1	0	0.130166	0.759904	0.693147
C17orf56	0	1	0	0	1	0	0.130166	0.759904	0.693147
C17orf57	0	1	0	0	1	0	0.130166	0.759904	0.693147
C18orf45	0	1	0	0	1	0	0.130166	0.759904	0.693147
C19orf51	0	1	0	1	0	0	0.130166	0.759904	0
C1orf103	0	1	0	0	1	0	0.130166	0.759904	0.693147
C1orf204	0	1	0	0	1	0	0.130166	0.759904	0.693147
C1orf220	0	1	0	0	1	0	0.130166	0.759904	0.693147
C1orf52	0	1	0	0	1	1	0.130166	0.759904	0
C1orf61	0	1	0	0	1	0	0.130166	0.759904	0.693147
C1QTNF8	0	1	0	0	1	0	0.130166	0.759904	0.693147
C21orf122	0	1	1	0	0	0	0.130166	0.759904	0
C22orf45	0	1	0	0	1	0	0.130166	0.759904	0.693147
C5AR1	0	1	0	0	1	0	0.130166	0.759904	0.693147
C6orf154	0	1	0	1	0	1	0.130166	0.759904	-0.693147
C6orf176	0	1	0	0	1	0	0.130166	0.759904	0.693147
C6orf201	0	1	0	0	1	0	0.130166	0.759904	0.693147
C9orf119	0	1	0	0	1	0	0.130166	0.759904	0.693147
C9orf21	0	1	1	0	0	0	0.130166	0.759904	0
CABP7	0	1	1	0	0	0	0.130166	0.759904	0
CALCOCO2	0	1	0	0	1	0	0.130166	0.759904	0.693147
CARD6	0	1	0	0	1	0	0.130166	0.759904	0.693147
CCDC140	0	1	0	0	1	0	0.130166	0.759904	0.693147
CCDC27	0	1	1	0	0	0	0.130166	0.759904	0
CCDC96	0	1	0	1	0	0	0.130166	0.759904	0
CD244	0	1	0	0	1	0	0.130166	0.759904	0.693147
CD300LF	0	1	1	0	0	0	0.130166	0.759904	0
CD40	0	1	0	0	1	0	0.130166	0.759904	0.693147
CD46	0	1	0	0	1	1	0.130166	0.759904	0
CD9	0	1	0	0	1	0	0.130166	0.759904	0.693147
CHPF2	0	1	1	0	0	0	0.130166	0.759904	0
CHST2	0	1	0	1	0	0	0.130166	0.759904	0
CHTF18	0	1	0	0	1	0	0.130166	0.759904	0.693147
CLCNKB	0	1	0	0	1	0	0.130166	0.759904	0.693147
CMTM1	0	1	0	0	1	0	0.130166	0.759904	0.693147
CNR2	0	1	0	0	1	0	0.130166	0.759904	0.693147
COG2	0	1	0	0	1	0	0.130166	0.759904	0.693147
COL1A1	0	1	0	0	1	0	0.130166	0.759904	0.693147
CORO6	0	1	0	0	1	0	0.130166	0.759904	0.693147
COX5B	0	1	0	0	1	2	0.130166	0.759904	-1.04811
CUEDC1	0	1	0	0	1	0	0.130166	0.759904	0.693147
CUZD1	0	1	0	0	1	0	0.130166	0.759904	0.693147
CYB561D1	0	1	0	0	1	0	0.130166	0.759904	0.693147
CYP1A1	0	1	0	0	1	0	0.130166	0.759904	0.693147
DDX25	0	1	0	0	1	0	0.130166	0.759904	0.693147
DLC1	0	1	0	0	1	0	0.130166	0.759904	0.693147
DNAH9	0	1	0	0	1	0	0.130166	0.759904	0.693147
DNLZ	0	1	0	0	1	0	0.130166	0.759904	0.693147
DPYSL4	0	1	0	0	1	0	0.130166	0.759904	0.693147
DTX3	0	1	1	0	0	0	0.130166	0.759904	0
DUSP5	0	1	0	1	0	0	0.130166	0.759904	0
ECHDC1	0	1	0	0	1	0	0.130166	0.759904	0.693147
EFCAB6	0	1	0	0	1	0	0.130166	0.759904	0.693147
EIF4E1B	0	1	0	1	0	0	0.130166	0.759904	0
EME2	0	1	1	0	0	0	0.130166	0.759904	0
EMR1	0	1	0	0	1	0	0.130166	0.759904	0.693147
EMX2OS	0	1	0	0	1	0	0.130166	0.759904	0.693147
ENDOU	0	1	0	0	1	0	0.130166	0.759904	0.693147
EXD2	0	1	0	0	1	0	0.130166	0.759904	0.693147
F3	0	1	0	0	1	0	0.130166	0.759904	0.693147
FAAH2	0	1	0	0	1	0	0.130166	0.759904	0.693147
FABP3	0	1	0	1	0	0	0.130166	0.759904	0
FADS3	0	1	0	0	1	0	0.130166	0.759904	0.693147
FAM101B	0	1	0	1	0	0	0.130166	0.759904	0
FAM160A2	0	1	0	0	1	0	0.130166	0.759904	0.693147
FAM166A	0	1	0	1	0	0	0.130166	0.759904	0
FAM173A	0	1	1	0	0	0	0.130166	0.759904	0
FAM182B	0	1	0	0	1	0	0.130166	0.759904	0.693147
FAM66A	0	1	0	0	1	0	0.130166	0.759904	0.693147
FAM9A	0	1	0	0	1	0	0.130166	0.759904	0.693147
FCGRT	0	1	0	0	1	0	0.130166	0.759904	0.693147
FGF5	0	1	0	0	1	0	0.130166	0.759904	0.693147
FGFR4	0	1	0	0	1	0	0.130166	0.759904	0.693147
FOLR2	0	1	1	0	0	0	0.130166	0.759904	0
FOXO3B	0	1	1	0	0	0	0.130166	0.759904	0
FREM3	0	1	0	0	1	0	0.130166	0.759904	0.693147
FRMD1	0	1	0	0	1	0	0.130166	0.759904	0.693147
GABRB2	0	1	0	0	1	0	0.130166	0.759904	0.693147
GAD2	0	1	0	0	1	0	0.130166	0.759904	0.693147
GAL3ST4	0	1	1	0	0	0	0.130166	0.759904	0
GBX1	0	1	0	0	1	0	0.130166	0.759904	0.693147
GIPC1	0	1	0	0	1	1	0.130166	0.759904	0
GJD3	0	1	0	1	0	0	0.130166	0.759904	0
GLP1R	0	1	0	0	1	0	0.130166	0.759904	0.693147
GNB3	0	1	0	0	1	0	0.130166	0.759904	0.693147
GPER	0	1	1	0	0	0	0.130166	0.759904	0
GPN2	0	1	1	0	0	0	0.130166	0.759904	0
GPRASP1	0	1	1	0	0	0	0.130166	0.759904	0
GPT	0	1	1	0	0	0	0.130166	0.759904	0
GRIP2	0	1	0	0	1	0	0.130166	0.759904	0.693147
HAMP	0	1	0	1	0	0	0.130166	0.759904	0
HEPHL1	0	1	0	1	0	0	0.130166	0.759904	0
HES6	0	1	1	0	0	0	0.130166	0.759904	0
HIST1H1E	0	1	0	1	0	0	0.130166	0.759904	0
HIST1H4A	0	1	0	1	0	0	0.130166	0.759904	0
HIST1H4B	0	1	1	0	0	0	0.130166	0.759904	0
HIST4H4	0	1	0	1	0	0	0.130166	0.759904	0
HNF4G	0	1	0	0	1	0	0.130166	0.759904	0.693147
HOXB8	0	1	0	0	1	0	0.130166	0.759904	0.693147
HR	0	1	1	0	0	0	0.130166	0.759904	0
HRH4	0	1	0	0	1	0	0.130166	0.759904	0.693147
HSPB7	0	1	0	1	0	0	0.130166	0.759904	0
IER5	0	1	0	1	0	0	0.130166	0.759904	0
IGSF1	0	1	0	1	0	0	0.130166	0.759904	0
IL1B	0	1	0	1	0	0	0.130166	0.759904	0
IQGAP3	0	1	0	0	1	1	0.130166	0.759904	0
IRAK3	0	1	0	0	1	0	0.130166	0.759904	0.693147
IRAK4	0	1	0	0	1	0	0.130166	0.759904	0.693147
ISCU	0	1	0	0	1	0	0.130166	0.759904	0.693147
ITGA10	0	1	0	1	0	0	0.130166	0.759904	0
IZUMO1	0	1	1	0	0	2	0.130166	0.759904	-1.74126
JAKMIP1	0	1	0	0	1	1	0.130166	0.759904	0
JPH3	0	1	0	0	1	0	0.130166	0.759904	0.693147
KBTBD12	0	1	0	0	1	0	0.130166	0.759904	0.693147
KCNJ12	0	1	0	0	1	0	0.130166	0.759904	0.693147
KCNK10	0	1	0	0	1	0	0.130166	0.759904	0.693147
KCNK13	0	1	0	0	1	0	0.130166	0.759904	0.693147
KCNRG	0	1	1	0	0	0	0.130166	0.759904	0
KHDRBS2	0	1	0	0	1	0	0.130166	0.759904	0.693147
LGI3	0	1	0	0	1	0	0.130166	0.759904	0.693147
LGMN	0	1	0	0	1	0	0.130166	0.759904	0.693147
LHX5	0	1	0	0	1	0	0.130166	0.759904	0.693147
LOC100125556	0	1	0	0	1	1	0.130166	0.759904	0
LOC151174	0	1	0	1	0	0	0.130166	0.759904	0
LOC254559	0	1	0	0	1	0	0.130166	0.759904	0.693147
LOC285074	0	1	0	0	1	0	0.130166	0.759904	0.693147
LOC285733	0	1	0	1	0	2	0.130166	0.759904	-1.74126
LOC338758	0	1	0	1	0	0	0.130166	0.759904	0
LOC340357	0	1	0	0	1	0	0.130166	0.759904	0.693147
LOC389333	0	1	0	1	0	0	0.130166	0.759904	0
LOC643677	0	1	1	0	0	0	0.130166	0.759904	0
LOC647979	0	1	1	0	0	0	0.130166	0.759904	0
LOC723809	0	1	0	0	1	1	0.130166	0.759904	0
LOC729668	0	1	1	0	0	0	0.130166	0.759904	0
LRRC16B	0	1	0	0	1	0	0.130166	0.759904	0.693147
LRTM2	0	1	0	0	1	0	0.130166	0.759904	0.693147
LYPD5	0	1	0	0	1	0	0.130166	0.759904	0.693147
MATN4	0	1	1	0	0	0	0.130166	0.759904	0
MCAT	0	1	0	0	1	0	0.130166	0.759904	0.693147
MDGA2	0	1	0	0	1	0	0.130166	0.759904	0.693147
MDH1B	0	1	0	0	1	0	0.130166	0.759904	0.693147
MEF2D	0	1	0	1	0	1	0.130166	0.759904	-0.693147
MEOX1	0	1	0	0	1	0	0.130166	0.759904	0.693147
METTL14	0	1	0	0	1	0	0.130166	0.759904	0.693147
METTL7B	0	1	1	0	0	0	0.130166	0.759904	0
MFAP2	0	1	0	0	1	0	0.130166	0.759904	0.693147
MFAP5	0	1	0	0	1	0	0.130166	0.759904	0.693147
MGC15885	0	1	0	1	0	0	0.130166	0.759904	0
MGC21881	0	1	0	1	0	0	0.130166	0.759904	0
MIR611	0	1	0	1	0	0	0.130166	0.759904	0
MLH3	0	1	0	0	1	0	0.130166	0.759904	0.693147
MMP14	0	1	1	0	0	0	0.130166	0.759904	0
MPZ	0	1	0	0	1	1	0.130166	0.759904	0
MS4A2	0	1	1	0	0	0	0.130166	0.759904	0
MTMR14	0	1	0	1	0	0	0.130166	0.759904	0
MYCN	0	1	0	1	0	0	0.130166	0.759904	0
NAT6	0	1	0	1	0	0	0.130166	0.759904	0
NCRNA00094	0	1	0	1	0	0	0.130166	0.759904	0
NCRNA00159	0	1	0	0	1	0	0.130166	0.759904	0.693147
NDUFB7	0	1	0	0	1	0	0.130166	0.759904	0.693147
NEUROD2	0	1	1	0	0	0	0.130166	0.759904	0
NPY1R	0	1	0	1	0	0	0.130166	0.759904	0
NRGN	0	1	0	0	1	0	0.130166	0.759904	0.693147
NTN5	0	1	0	1	0	0	0.130166	0.759904	0
NUMBL	0	1	0	0	1	1	0.130166	0.759904	0
OMD	0	1	0	1	0	0	0.130166	0.759904	0
OR2L13	0	1	0	0	1	1	0.130166	0.759904	0
OR4F6	0	1	1	0	0	0	0.130166	0.759904	0
PCDHGC3	0	1	0	1	0	0	0.130166	0.759904	0
PDCL2	0	1	1	0	0	0	0.130166	0.759904	0
PEA15	0	1	0	0	1	0	0.130166	0.759904	0.693147
PIRT	0	1	0	0	1	0	0.130166	0.759904	0.693147
PLCD4	0	1	0	0	1	0	0.130166	0.759904	0.693147
PMPCB	0	1	0	0	1	1	0.130166	0.759904	0
POLR2G	0	1	0	0	1	0	0.130166	0.759904	0.693147
POLR3F	0	1	0	0	1	1	0.130166	0.759904	0
POU3F3	0	1	1	0	0	0	0.130166	0.759904	0
PPIEL	0	1	0	0	1	0	0.130166	0.759904	0.693147
PPP1R14C	0	1	0	1	0	2	0.130166	0.759904	-1.74126
PPP2R2D	0	1	0	0	1	0	0.130166	0.759904	0.693147
PRO0611	0	1	1	0	0	0	0.130166	0.759904	0
PSMB1	0	1	0	0	1	1	0.130166	0.759904	0
PSMC4	0	1	0	0	1	0	0.130166	0.759904	0.693147
PTGIS	0	1	0	0	1	0	0.130166	0.759904	0.693147
PTPN5	0	1	0	1	0	0	0.130166	0.759904	0
R3HDML	0	1	0	0	1	0	0.130166	0.759904	0.693147
RAB5B	0	1	0	0	1	1	0.130166	0.759904	0
RAB7A	0	1	0	0	1	1	0.130166	0.759904	0
RABL2B	0	1	0	0	1	0	0.130166	0.759904	0.693147
RASSF6	0	1	0	0	1	0	0.130166	0.759904	0.693147
RPL23AP82	0	1	0	1	0	0	0.130166	0.759904	0
RPS2P32	0	1	0	1	0	0	0.130166	0.759904	0
RRN3P2	0	1	0	0	1	0	0.130166	0.759904	0.693147
RWDD2A	0	1	0	0	1	0	0.130166	0.759904	0.693147
S100B	0	1	0	0	1	0	0.130166	0.759904	0.693147
SDHAP3	0	1	0	0	1	0	0.130166	0.759904	0.693147
SEC61G	0	1	0	0	1	1	0.130166	0.759904	0
SEMA3B	0	1	0	0	1	0	0.130166	0.759904	0.693147
SEPT4	0	1	1	0	0	0	0.130166	0.759904	0
SERPINE1	0	1	0	1	0	0	0.130166	0.759904	0
SERPINE3	0	1	0	1	0	0	0.130166	0.759904	0
SEZ6	0	1	0	0	1	0	0.130166	0.759904	0.693147
SFTPC	0	1	0	1	0	0	0.130166	0.759904	0
SLC35C2	0	1	1	0	0	0	0.130166	0.759904	0
SLC6A11	0	1	0	0	1	0	0.130166	0.759904	0.693147
SLC9A3R2	0	1	0	0	1	0	0.130166	0.759904	0.693147
SLC9A4	0	1	0	0	1	1	0.130166	0.759904	0
SMPD2	0	1	0	1	0	1	0.130166	0.759904	-0.693147
SNORA68	0	1	1	0	0	0	0.130166	0.759904	0
SNORA76	0	1	0	1	0	0	0.130166	0.759904	0
SNORD18A	0	1	0	1	0	0	0.130166	0.759904	0
SNORD42B	0	1	1	0	0	0	0.130166	0.759904	0
SNORD4B	0	1	0	1	0	0	0.130166	0.759904	0
SOX8	0	1	0	1	0	0	0.130166	0.759904	0
SPA17	0	1	0	0	1	0	0.130166	0.759904	0.693147
SRPX2	0	1	1	0	0	0	0.130166	0.759904	0
ST8SIA5	0	1	0	0	1	0	0.130166	0.759904	0.693147
STAT2	0	1	0	0	1	1	0.130166	0.759904	0
STS	0	1	0	0	1	0	0.130166	0.759904	0.693147
STX4	0	1	0	0	1	0	0.130166	0.759904	0.693147
SYF2	0	1	0	0	1	0	0.130166	0.759904	0.693147
SYNGR2	0	1	0	0	1	0	0.130166	0.759904	0.693147
SYNPR	0	1	0	0	1	0	0.130166	0.759904	0.693147
TAC4	0	1	0	0	1	0	0.130166	0.759904	0.693147
TBKBP1	0	1	1	0	0	0	0.130166	0.759904	0
TCTEX1D1	0	1	0	0	1	0	0.130166	0.759904	0.693147
TECRL	0	1	0	0	1	0	0.130166	0.759904	0.693147
TERF2IP	0	1	1	0	0	1	0.130166	0.759904	-0.693147
TFAMP1	0	1	0	1	0	0	0.130166	0.759904	0
THSD1	0	1	0	0	1	0	0.130166	0.759904	0.693147
THY1	0	1	0	0	1	0	0.130166	0.759904	0.693147
TIMM23	0	1	0	0	1	0	0.130166	0.759904	0.693147
TMEM169	0	1	0	0	1	0	0.130166	0.759904	0.693147
TMEM200A	0	1	0	1	0	0	0.130166	0.759904	0
TRIM28	0	1	0	0	1	0	0.130166	0.759904	0.693147
TRIM39	0	1	0	1	0	0	0.130166	0.759904	0
TRIM58	0	1	0	0	1	0	0.130166	0.759904	0.693147
TSN	0	1	0	0	1	0	0.130166	0.759904	0.693147
TSPAN7	0	1	0	0	1	0	0.130166	0.759904	0.693147
TUBB2B	0	1	0	0	1	0	0.130166	0.759904	0.693147
TUBB2C	0	1	1	0	0	0	0.130166	0.759904	0
TUSC5	0	1	1	0	0	0	0.130166	0.759904	0
UBE2S	0	1	0	1	0	1	0.130166	0.759904	-0.693147
UGT3A1	0	1	0	0	1	0	0.130166	0.759904	0.693147
VAMP3	0	1	0	0	1	0	0.130166	0.759904	0.693147
VRK3	0	1	0	0	1	1	0.130166	0.759904	0
WDR1	0	1	1	0	0	1	0.130166	0.759904	-0.693147
WDR75	0	1	0	0	1	0	0.130166	0.759904	0.693147
WDR88	0	1	0	0	1	0	0.130166	0.759904	0.693147
WIPI2	0	1	0	0	1	0	0.130166	0.759904	0.693147
WWC1	0	1	0	1	0	0	0.130166	0.759904	0
YPEL4	0	1	1	0	0	0	0.130166	0.759904	0
ZBTB22	0	1	1	0	0	0	0.130166	0.759904	0
ZFP112	0	1	0	1	0	0	0.130166	0.759904	0
ZFP28	0	1	0	1	0	0	0.130166	0.759904	0
ZNF155	0	1	0	0	1	1	0.130166	0.759904	0
ZNF226	0	1	0	1	0	0	0.130166	0.759904	0
ZNF23	0	1	1	0	0	0	0.130166	0.759904	0
ZNF286B	0	1	0	0	1	0	0.130166	0.759904	0.693147
ZNF319	0	1	0	1	0	0	0.130166	0.759904	0
ZNF329	0	1	0	0	1	0	0.130166	0.759904	0.693147
ZNF34	0	1	0	0	1	0	0.130166	0.759904	0.693147
ZNF470	0	1	1	0	0	0	0.130166	0.759904	0
ZNF503	0	1	0	0	1	0	0.130166	0.759904	0.693147
ZNF554	0	1	0	0	1	1	0.130166	0.759904	0
ZNF569	0	1	1	0	0	0	0.130166	0.759904	0
ZNF570	0	1	0	1	0	0	0.130166	0.759904	0
ZNF625	0	1	0	0	1	0	0.130166	0.759904	0.693147
ZNF649	0	1	0	0	1	0	0.130166	0.759904	0.693147
ZNF736	0	1	0	1	0	0	0.130166	0.759904	0
ZNF772	0	1	0	0	1	1	0.130166	0.759904	0
ZNF831	0	1	0	0	1	1	0.130166	0.759904	0
ZYX	0	1	0	1	0	0	0.130166	0.759904	0
AFMID	7	3	0	0	3	5	0.131149	0.759904	-1.85904
AGL	7	3	0	1	2	2	0.131149	0.759904	0
AGRP	7	3	1	0	2	0	0.131149	0.759904	1.74126
B4GALT2	7	3	1	0	2	2	0.131149	0.759904	0
BCMO1	7	3	2	0	1	2	0.131149	0.759904	-1.04811
C17orf59	7	3	3	0	0	0	0.131149	0.759904	0
C19orf60	7	3	1	0	2	0	0.131149	0.759904	1.74126
CCDC88C	7	3	0	0	3	1	0.131149	0.759904	2.07944
CLCN7	7	3	0	0	3	1	0.131149	0.759904	2.07944
CNTROB	7	3	2	1	0	0	0.131149	0.759904	0
COMTD1	7	3	1	1	1	0	0.131149	0.759904	0.693147
CPXM1	7	3	0	0	3	0	0.131149	0.759904	2.77259
DCUN1D5	7	3	0	0	3	2	0.131149	0.759904	1.03133
DPF2	7	3	0	0	3	2	0.131149	0.759904	1.03133
ECH1	7	3	1	2	0	5	0.131149	0.759904	-4.63163
ETAA1	7	3	1	0	2	1	0.131149	0.759904	1.04811
EXOSC5	7	3	1	0	2	1	0.131149	0.759904	1.04811
FAM189B	7	3	1	1	1	1	0.131149	0.759904	0
FAM36A	7	3	1	0	2	1	0.131149	0.759904	1.04811
FAM76A	7	3	0	0	3	0	0.131149	0.759904	2.77259
FUZ	7	3	1	1	1	0	0.131149	0.759904	0.693147
GPM6B	7	3	0	0	3	0	0.131149	0.759904	2.77259
HNRNPU	7	3	2	1	0	0	0.131149	0.759904	0
INO80E	7	3	0	0	3	3	0.131149	0.759904	0
ITFG2	7	3	0	0	3	1	0.131149	0.759904	2.07944
KLHL32	7	3	0	0	3	0	0.131149	0.759904	2.77259
LAMB2	7	3	2	0	1	0	0.131149	0.759904	0.693147
LPCAT1	7	3	1	0	2	0	0.131149	0.759904	1.74126
LRRC8C	7	3	1	0	2	0	0.131149	0.759904	1.74126
NME2	7	3	2	0	1	1	0.131149	0.759904	0
NSUN3	7	3	0	0	3	1	0.131149	0.759904	2.07944
PAK1IP1	7	3	0	0	3	2	0.131149	0.759904	1.03133
PHC2	7	3	0	0	3	0	0.131149	0.759904	2.77259
PICK1	7	3	1	0	2	0	0.131149	0.759904	1.74126
POLD1	7	3	0	0	3	1	0.131149	0.759904	2.07944
PPP1R14B	7	3	0	0	3	5	0.131149	0.759904	-1.85904
PVRL1	7	3	0	0	3	1	0.131149	0.759904	2.07944
RAB13	7	3	1	0	2	0	0.131149	0.759904	1.74126
RAP1A	7	3	0	0	3	1	0.131149	0.759904	2.07944
REEP5	7	3	1	0	2	0	0.131149	0.759904	1.74126
REXO1	7	3	1	0	2	0	0.131149	0.759904	1.74126
RNF165	7	3	0	0	3	2	0.131149	0.759904	1.03133
RPS6KA6	7	3	0	0	3	1	0.131149	0.759904	2.07944
SEPT7	7	3	0	0	3	0	0.131149	0.759904	2.77259
SIX3	7	3	2	1	0	3	0.131149	0.759904	-2.77259
SMARCAD1	7	3	0	1	2	2	0.131149	0.759904	0
SSH1	7	3	0	0	3	1	0.131149	0.759904	2.07944
TMEM129	7	3	0	0	3	0	0.131149	0.759904	2.77259
TMEM161B	7	3	0	0	3	1	0.131149	0.759904	2.07944
TUBGCP5	7	3	0	3	0	2	0.131149	0.759904	-1.74126
ZDHHC21	7	3	1	1	1	1	0.131149	0.759904	0
ZNF815	7	3	0	2	1	0	0.131149	0.759904	0.693147
SLC9A8	42	10	0	0	10	7	0.131793	0.76274	2.05703
RPGRIP1	104	21	2	1	18	14	0.131812	0.76274	1.92771
DNAJC15	37	9	0	0	9	5	0.136655	0.789206	3.01739
HLCS	37	9	1	1	7	1	0.136655	0.789206	5.54518
SOHLH2	37	9	0	1	8	9	0.136655	0.789206	-0.683985
CTPS2	32	8	2	5	1	2	0.141264	0.811553	-1.04811
ENOX2	32	8	0	0	8	2	0.141264	0.811553	5.22378
HIGD2B	32	8	2	0	6	7	0.141264	0.811553	-0.775464
KLHDC8A	32	8	0	1	7	4	0.141264	0.811553	2.50133
MLLT10	32	8	1	0	7	10	0.141264	0.811553	-2.05703
SEC14L2	32	8	5	3	0	0	0.141264	0.811553	0
SPERT	32	8	0	0	8	4	0.141264	0.811553	3.22804
ZC3HAV1	32	8	0	1	7	4	0.141264	0.811553	2.50133
RBL1	65	14	0	0	14	16	0.141783	0.814003	-1.0006
C11orf80	43	10	1	0	9	9	0.144571	0.815452	0
C8orf86	43	10	4	1	5	3	0.144571	0.815452	1.85904
CLEC16A	27	7	0	1	6	3	0.145317	0.815452	2.69027
CTBP2	27	7	0	0	7	12	0.145317	0.815452	-3.25312
RAB12	27	7	0	0	7	6	0.145317	0.815452	0.775464
RARB	27	7	0	1	6	8	0.145317	0.815452	-1.50218
RASIP1	27	7	0	2	5	4	0.145317	0.815452	0.894632
REPS1	27	7	1	1	5	3	0.145317	0.815452	1.85904
SEMA5A	27	7	0	0	7	5	0.145317	0.815452	1.60669
TOE1	27	7	0	2	5	2	0.145317	0.815452	2.89037
UBAP2L	27	7	2	1	4	2	0.145317	0.815452	1.99574
ACO2	12	4	0	0	4	1	0.145346	0.815452	3.04385
ASXL2	12	4	1	0	3	0	0.145346	0.815452	2.77259
CDC42SE1	12	4	0	1	3	1	0.145346	0.815452	2.07944
CRLF1	12	4	0	2	2	2	0.145346	0.815452	0
CTDSP1	12	4	2	0	2	1	0.145346	0.815452	1.04811
GPATCH4	12	4	0	0	4	1	0.145346	0.815452	3.04385
HEG1	12	4	0	1	3	1	0.145346	0.815452	2.07944
IDI1	12	4	0	0	4	0	0.145346	0.815452	3.737
IGFBP2	12	4	0	0	4	1	0.145346	0.815452	3.04385
LIMK2	12	4	0	0	4	1	0.145346	0.815452	3.04385
LOC283314	12	4	1	1	2	0	0.145346	0.815452	1.74126
NOG	12	4	1	3	0	0	0.145346	0.815452	0
NUDT19	12	4	1	2	1	1	0.145346	0.815452	0
PCDH15	12	4	0	0	4	3	0.145346	0.815452	0.96441
PIH1D1	12	4	1	1	2	0	0.145346	0.815452	1.74126
PLEC	12	4	0	0	4	4	0.145346	0.815452	0
PRSS30P	12	4	2	2	0	0	0.145346	0.815452	0
RNF10	12	4	2	0	2	1	0.145346	0.815452	1.04811
STK11	12	4	2	0	2	1	0.145346	0.815452	1.04811
STOX2	12	4	1	1	2	1	0.145346	0.815452	1.04811
TMED8	12	4	0	0	4	1	0.145346	0.815452	3.04385
TRIM37	12	4	0	2	2	3	0.145346	0.815452	-1.03133
WIZ	12	4	0	0	4	2	0.145346	0.815452	1.99574
ZNF397	12	4	0	0	4	3	0.145346	0.815452	0.96441
UBE2G1	165	31	1	0	30	20	0.145378	0.815452	3.64014
ADAM9	22	6	0	1	5	4	0.148268	0.823948	0.894632
APOLD1	22	6	0	2	4	1	0.148268	0.823948	3.04385
EIF2C1	22	6	1	2	3	2	0.148268	0.823948	1.03133
IFT88	22	6	1	1	4	2	0.148268	0.823948	1.99574
LOC100302640	22	6	0	0	6	2	0.148268	0.823948	3.7216
SAFB	22	6	0	0	6	2	0.148268	0.823948	3.7216
SGK223	22	6	0	0	6	0	0.148268	0.823948	5.46286
TNKS	22	6	0	0	6	7	0.148268	0.823948	-0.775464
USP11	22	6	0	0	6	5	0.148268	0.823948	0.831229
NAALADL2	60	13	0	0	13	7	0.14869	0.823948	3.8095
ACTN4	17	5	1	0	4	1	0.14905	0.823948	3.04385
BAT1	17	5	1	0	4	2	0.14905	0.823948	1.99574
BTBD1	17	5	0	1	4	3	0.14905	0.823948	0.96441
CCDC64	17	5	0	0	5	0	0.14905	0.823948	4.63163
FAM200B	17	5	0	0	5	1	0.14905	0.823948	3.93848
GAS2	17	5	0	0	5	2	0.14905	0.823948	2.89037
KCTD20	17	5	0	0	5	5	0.14905	0.823948	0
KIAA1949	17	5	4	1	0	0	0.14905	0.823948	0
MEIG1	17	5	0	0	5	3	0.14905	0.823948	1.85904
STXBP5	17	5	0	1	4	3	0.14905	0.823948	0.96441
XKR6	17	5	0	0	5	2	0.14905	0.823948	2.89037
ZMAT3	17	5	0	0	5	4	0.14905	0.823948	0.894632
ZNF689	17	5	3	0	2	2	0.14905	0.823948	0
LOC100271722	38	9	2	2	5	1	0.150638	0.831682	3.93848
TNFRSF1A	38	9	1	0	8	4	0.150638	0.831682	3.22804
WRAP53	49	11	0	0	11	11	0.150901	0.832609	0
CAMTA1	142	27	0	0	27	26	0.151856	0.837352	0.347756
C1orf43	66	14	2	0	12	14	0.152431	0.83947	-1.08862
DCST1	66	14	2	1	11	10	0.152431	0.83947	0.612942
DCAKD	107	21	1	0	20	24	0.156445	0.853121	-1.57549
C3orf26	33	8	0	0	8	2	0.156678	0.853121	5.22378
CAPZA1	33	8	0	1	7	3	0.156678	0.853121	3.46574
TMEM26	44	10	3	3	4	5	0.15796	0.853121	-0.894632
SPEN	78	16	0	1	15	15	0.158052	0.853121	0
C16orf45	28	7	0	0	7	8	0.162472	0.853121	-0.726712
CHIC1	28	7	1	3	3	3	0.162472	0.853121	0
HMGA1	28	7	1	0	6	5	0.162472	0.853121	0.831229
UBR1	28	7	1	0	6	3	0.162472	0.853121	2.69027
ADAMTS9	8	3	1	0	2	0	0.163673	0.853121	1.74126
AGA	8	3	0	0	3	1	0.163673	0.853121	2.07944
AGAP1	8	3	0	0	3	3	0.163673	0.853121	0
AHNAK	8	3	0	0	3	6	0.163673	0.853121	-2.69027
ARL6IP1	8	3	1	0	2	3	0.163673	0.853121	-1.03133
ATP11B	8	3	0	1	2	0	0.163673	0.853121	1.74126
C10orf2	8	3	2	1	0	0	0.163673	0.853121	0
C10orf25	8	3	2	1	0	0	0.163673	0.853121	0
C3orf71	8	3	2	1	0	0	0.163673	0.853121	0
C6orf97	8	3	0	0	3	0	0.163673	0.853121	2.77259
DNAJB12	8	3	0	2	1	0	0.163673	0.853121	0.693147
FBXW5	8	3	3	0	0	0	0.163673	0.853121	0
FOSL1	8	3	0	0	3	2	0.163673	0.853121	1.03133
FTSJ3	8	3	1	2	0	1	0.163673	0.853121	-0.693147
GBA2	8	3	0	1	2	0	0.163673	0.853121	1.74126
GDI2	8	3	1	0	2	1	0.163673	0.853121	1.04811
GFPT2	8	3	0	0	3	2	0.163673	0.853121	1.03133
GK5	8	3	0	0	3	0	0.163673	0.853121	2.77259
GTF2F1	8	3	1	0	2	2	0.163673	0.853121	0
HNRNPH3	8	3	0	1	2	1	0.163673	0.853121	1.04811
ITGA2B	8	3	2	1	0	0	0.163673	0.853121	0
KAT2A	8	3	1	1	1	1	0.163673	0.853121	0
KIAA0020	8	3	0	0	3	1	0.163673	0.853121	2.07944
LOC100130557	8	3	2	1	0	0	0.163673	0.853121	0
LOC645676	8	3	2	1	0	0	0.163673	0.853121	0
MAGEF1	8	3	1	2	0	0	0.163673	0.853121	0
MESDC2	8	3	0	0	3	3	0.163673	0.853121	0
MPPE1	8	3	0	0	3	1	0.163673	0.853121	2.07944
MPV17	8	3	0	0	3	0	0.163673	0.853121	2.77259
N4BP2L2	8	3	0	1	2	2	0.163673	0.853121	0
NAIF1	8	3	0	3	0	1	0.163673	0.853121	-0.693147
NMB	8	3	1	1	1	1	0.163673	0.853121	0
NUDT6	8	3	0	0	3	0	0.163673	0.853121	2.77259
PDE4B	8	3	0	0	3	4	0.163673	0.853121	-0.96441
PDPK1	8	3	0	3	0	0	0.163673	0.853121	0
PGRMC1	8	3	0	0	3	2	0.163673	0.853121	1.03133
PRDX5	8	3	0	1	2	0	0.163673	0.853121	1.74126
PRPSAP1	8	3	2	0	1	0	0.163673	0.853121	0.693147
RBP2	8	3	0	0	3	1	0.163673	0.853121	2.07944
RGS9BP	8	3	2	1	0	0	0.163673	0.853121	0
SHISA3	8	3	0	2	1	1	0.163673	0.853121	0
SLK	8	3	0	1	2	0	0.163673	0.853121	1.74126
SRR	8	3	0	0	3	0	0.163673	0.853121	2.77259
STK32B	8	3	0	0	3	6	0.163673	0.853121	-2.69027
TAOK2	8	3	1	0	2	0	0.163673	0.853121	1.74126
TIMM50	8	3	0	1	2	0	0.163673	0.853121	1.74126
TMBIM4	8	3	1	0	2	3	0.163673	0.853121	-1.03133
WDFY4	8	3	0	0	3	2	0.163673	0.853121	1.03133
WSB1	8	3	0	0	3	1	0.163673	0.853121	2.07944
RNF207	50	11	2	2	7	7	0.163743	0.853121	0
BCAT1	102	20	3	0	17	12	0.164321	0.853121	2.56119
WDR81	73	15	0	3	12	10	0.166214	0.853121	1.19609
CSRP3	23	6	0	0	6	2	0.167609	0.853121	3.7216
GJC1	23	6	0	2	4	1	0.167609	0.853121	3.04385
GPATCH1	23	6	0	0	6	2	0.167609	0.853121	3.7216
SEPT6	23	6	2	1	3	1	0.167609	0.853121	2.07944
USP6NL	23	6	0	1	5	5	0.167609	0.853121	0
PLCB4	79	16	0	0	16	11	0.168419	0.853121	2.67236
ANAPC13	18	5	4	0	1	1	0.17126	0.853121	0
CC2D2A	18	5	0	0	5	3	0.17126	0.853121	1.85904
CLIP2	18	5	0	0	5	4	0.17126	0.853121	0.894632
COLEC11	18	5	1	0	4	8	0.17126	0.853121	-3.22804
CREB3L4	18	5	0	2	3	1	0.17126	0.853121	2.07944
FLJ39534	18	5	0	0	5	2	0.17126	0.853121	2.89037
GARNL3	18	5	0	1	4	4	0.17126	0.853121	0
HEXIM1	18	5	3	2	0	0	0.17126	0.853121	0
IRAK1	18	5	1	0	4	0	0.17126	0.853121	3.737
KIAA0114	18	5	1	3	1	1	0.17126	0.853121	0
LARP7	18	5	0	1	4	5	0.17126	0.853121	-0.894632
MARS	18	5	0	0	5	1	0.17126	0.853121	3.93848
PTAR1	18	5	0	0	5	4	0.17126	0.853121	0.894632
RPL7L1	18	5	0	0	5	4	0.17126	0.853121	0.894632
RSL1D1	18	5	0	2	3	3	0.17126	0.853121	0
ZHX2	18	5	1	0	4	4	0.17126	0.853121	0
ANXA4	13	4	1	0	3	3	0.171579	0.853121	0
ARX	13	4	0	1	3	0	0.171579	0.853121	2.77259
ATL2	13	4	1	0	3	0	0.171579	0.853121	2.77259
C15orf34	13	4	0	4	0	0	0.171579	0.853121	0
CCDC43	13	4	0	0	4	1	0.171579	0.853121	3.04385
CCNT1	13	4	1	0	3	1	0.171579	0.853121	2.07944
CLPP	13	4	0	0	4	0	0.171579	0.853121	3.737
CRYZL1	13	4	1	0	3	4	0.171579	0.853121	-0.96441
EIF2B5	13	4	1	2	1	1	0.171579	0.853121	0
FAM35A	13	4	0	0	4	3	0.171579	0.853121	0.96441
GSK3B	13	4	0	0	4	4	0.171579	0.853121	0
HNRNPA2B1	13	4	2	0	2	4	0.171579	0.853121	-1.99574
KCTD3	13	4	0	0	4	2	0.171579	0.853121	1.99574
KIAA1984	13	4	1	2	1	1	0.171579	0.853121	0
LIPT1	13	4	0	1	3	0	0.171579	0.853121	2.77259
LOC139201	13	4	3	1	0	0	0.171579	0.853121	0
OIP5	13	4	0	0	4	2	0.171579	0.853121	1.99574
PGAP3	13	4	1	0	3	1	0.171579	0.853121	2.07944
PHGDH	13	4	0	0	4	1	0.171579	0.853121	3.04385
PIK3CD	13	4	0	1	3	4	0.171579	0.853121	-0.96441
PLAUR	13	4	0	1	3	4	0.171579	0.853121	-0.96441
PMM2	13	4	0	1	3	1	0.171579	0.853121	2.07944
RNF214	13	4	1	1	2	3	0.171579	0.853121	-1.03133
SLC19A1	13	4	0	0	4	3	0.171579	0.853121	0.96441
SSRP1	13	4	0	1	3	1	0.171579	0.853121	2.07944
STC2	13	4	3	1	0	0	0.171579	0.853121	0
TMEM57	13	4	1	1	2	1	0.171579	0.853121	1.04811
UBA1	13	4	0	0	4	0	0.171579	0.853121	3.737
WHSC2	13	4	0	0	4	0	0.171579	0.853121	3.737
ZNF343	13	4	0	0	4	4	0.171579	0.853121	0
ZNF629	13	4	1	0	3	1	0.171579	0.853121	2.07944
DHRS13	34	8	1	1	6	3	0.172846	0.853121	2.69027
DTNB	34	8	1	0	7	2	0.172846	0.853121	4.49707
SH3GL3	109	21	0	0	21	27	0.174182	0.853121	-2.2348
ATXN7L1	51	11	0	0	11	5	0.177103	0.853121	4.27667
ACVR2B	4	2	0	0	2	1	0.177978	0.853121	1.04811
ANKRD19	4	2	0	0	2	1	0.177978	0.853121	1.04811
ANO1	4	2	0	0	2	2	0.177978	0.853121	0
APOA1BP	4	2	2	0	0	1	0.177978	0.853121	-0.693147
ARHGEF10L	4	2	0	0	2	0	0.177978	0.853121	1.74126
BCAP31	4	2	1	1	0	1	0.177978	0.853121	-0.693147
BEND7	4	2	0	0	2	0	0.177978	0.853121	1.74126
BOD1	4	2	1	0	1	0	0.177978	0.853121	0.693147
BTG4	4	2	0	0	2	1	0.177978	0.853121	1.04811
C18orf8	4	2	0	0	2	0	0.177978	0.853121	1.74126
C1QTNF1	4	2	1	1	0	1	0.177978	0.853121	-0.693147
C2orf65	4	2	0	0	2	1	0.177978	0.853121	1.04811
C5orf55	4	2	1	1	0	0	0.177978	0.853121	0
C9orf142	4	2	0	0	2	0	0.177978	0.853121	1.74126
CAPN9	4	2	0	0	2	0	0.177978	0.853121	1.74126
CBY1	4	2	0	0	2	4	0.177978	0.853121	-1.99574
CCDC163P	4	2	0	1	1	0	0.177978	0.853121	0.693147
CCT6P1	4	2	1	0	1	0	0.177978	0.853121	0.693147
CHCHD2	4	2	0	0	2	1	0.177978	0.853121	1.04811
CLDN20	4	2	0	0	2	4	0.177978	0.853121	-1.99574
COX8A	4	2	0	0	2	0	0.177978	0.853121	1.74126
CSF1	4	2	0	1	1	1	0.177978	0.853121	0
DLG4	4	2	1	1	0	2	0.177978	0.853121	-1.74126
DPEP1	4	2	0	0	2	2	0.177978	0.853121	0
EGLN1	4	2	1	1	0	0	0.177978	0.853121	0
ERCC1	4	2	1	1	0	1	0.177978	0.853121	-0.693147
FBXL16	4	2	1	1	0	0	0.177978	0.853121	0
FBXO28	4	2	0	1	1	1	0.177978	0.853121	0
FLJ40852	4	2	0	1	1	0	0.177978	0.853121	0.693147
FSD1	4	2	0	0	2	1	0.177978	0.853121	1.04811
GLI2	4	2	0	0	2	4	0.177978	0.853121	-1.99574
GMPPA	4	2	1	0	1	0	0.177978	0.853121	0.693147
GSTP1	4	2	0	1	1	1	0.177978	0.853121	0
HNRNPUL2	4	2	0	1	1	2	0.177978	0.853121	-1.04811
KDM5C	4	2	0	1	1	1	0.177978	0.853121	0
LENG8	4	2	1	0	1	0	0.177978	0.853121	0.693147
LOC153684	4	2	1	1	0	0	0.177978	0.853121	0
LOC25845	4	2	1	1	0	2	0.177978	0.853121	-1.74126
LOC646982	4	2	0	0	2	0	0.177978	0.853121	1.74126
LOC653653	4	2	1	1	0	0	0.177978	0.853121	0
MAFG	4	2	0	1	1	4	0.177978	0.853121	-3.04385
MAP7D3	4	2	0	1	1	1	0.177978	0.853121	0
MAPK12	4	2	0	0	2	0	0.177978	0.853121	1.74126
MBOAT1	4	2	1	0	1	0	0.177978	0.853121	0.693147
MCL1	4	2	0	2	0	1	0.177978	0.853121	-0.693147
MIF	4	2	1	1	0	0	0.177978	0.853121	0
MPP6	4	2	0	0	2	2	0.177978	0.853121	0
MSR1	4	2	0	0	2	0	0.177978	0.853121	1.74126
NBEAL1	4	2	0	0	2	0	0.177978	0.853121	1.74126
NCAM2	4	2	0	0	2	1	0.177978	0.853121	1.04811
NCS1	4	2	0	0	2	1	0.177978	0.853121	1.04811
NDUFV1	4	2	0	0	2	1	0.177978	0.853121	1.04811
NEIL2	4	2	0	0	2	0	0.177978	0.853121	1.74126
NKX3-2	4	2	0	0	2	0	0.177978	0.853121	1.74126
NT5C	4	2	1	1	0	0	0.177978	0.853121	0
NT5DC3	4	2	0	0	2	0	0.177978	0.853121	1.74126
OBSL1	4	2	1	1	0	0	0.177978	0.853121	0
PCYT2	4	2	1	0	1	0	0.177978	0.853121	0.693147
PIWIL2	4	2	0	1	1	1	0.177978	0.853121	0
POLR3G	4	2	0	0	2	0	0.177978	0.853121	1.74126
POMT1	4	2	0	2	0	1	0.177978	0.853121	-0.693147
PPP2R5A	4	2	0	1	1	0	0.177978	0.853121	0.693147
PQLC2	4	2	1	0	1	0	0.177978	0.853121	0.693147
PRND	4	2	0	2	0	0	0.177978	0.853121	0
PSEN2	4	2	1	0	1	0	0.177978	0.853121	0.693147
RAB11FIP3	4	2	1	0	1	0	0.177978	0.853121	0.693147
RAB35	4	2	0	0	2	0	0.177978	0.853121	1.74126
RAC1	4	2	0	0	2	1	0.177978	0.853121	1.04811
RBM15	4	2	2	0	0	0	0.177978	0.853121	0
REEP3	4	2	1	0	1	4	0.177978	0.853121	-3.04385
RFXAP	4	2	0	0	2	0	0.177978	0.853121	1.74126
RGL2	4	2	1	1	0	1	0.177978	0.853121	-0.693147
RNPEP	4	2	1	0	1	0	0.177978	0.853121	0.693147
RRBP1	4	2	0	0	2	1	0.177978	0.853121	1.04811
SELT	4	2	0	0	2	0	0.177978	0.853121	1.74126
SEPT8	4	2	1	1	0	3	0.177978	0.853121	-2.77259
SFRS6	4	2	0	1	1	1	0.177978	0.853121	0
SHE	4	2	1	1	0	0	0.177978	0.853121	0
SLC16A14	4	2	0	0	2	3	0.177978	0.853121	-1.03133
SLC26A2	4	2	0	0	2	0	0.177978	0.853121	1.74126
SLC38A10	4	2	0	0	2	0	0.177978	0.853121	1.74126
SLC6A9	4	2	0	0	2	1	0.177978	0.853121	1.04811
SLCO3A1	4	2	1	0	1	0	0.177978	0.853121	0.693147
SMARCB1	4	2	0	0	2	0	0.177978	0.853121	1.74126
SMO	4	2	0	1	1	1	0.177978	0.853121	0
SNHG9	4	2	1	0	1	0	0.177978	0.853121	0.693147
SOCS6	4	2	0	0	2	0	0.177978	0.853121	1.74126
STRADB	4	2	0	0	2	0	0.177978	0.853121	1.74126
STRAP	4	2	0	1	1	1	0.177978	0.853121	0
SYNPO2	4	2	0	0	2	0	0.177978	0.853121	1.74126
TAS1R1	4	2	0	0	2	1	0.177978	0.853121	1.04811
TBP	4	2	0	0	2	1	0.177978	0.853121	1.04811
TENC1	4	2	0	0	2	3	0.177978	0.853121	-1.03133
TEX264	4	2	0	0	2	1	0.177978	0.853121	1.04811
TRIB1	4	2	0	0	2	0	0.177978	0.853121	1.74126
TRIM45	4	2	0	1	1	1	0.177978	0.853121	0
TSHZ1	4	2	0	1	1	3	0.177978	0.853121	-2.07944
TSPAN13	4	2	0	0	2	0	0.177978	0.853121	1.74126
UFSP1	4	2	2	0	0	0	0.177978	0.853121	0
UNC5CL	4	2	1	0	1	1	0.177978	0.853121	0
VANGL1	4	2	1	0	1	0	0.177978	0.853121	0.693147
VSX2	4	2	0	0	2	0	0.177978	0.853121	1.74126
ZC3H18	4	2	0	0	2	0	0.177978	0.853121	1.74126
ZNF200	4	2	0	2	0	1	0.177978	0.853121	-0.693147
ZNF302	4	2	1	0	1	0	0.177978	0.853121	0.693147
ZNF408	4	2	1	1	0	1	0.177978	0.853121	-0.693147
ZNF696	4	2	0	0	2	0	0.177978	0.853121	1.74126
COL2A1	29	7	0	1	6	4	0.180482	0.853121	1.72586
JAM2	29	7	0	0	7	7	0.180482	0.853121	0
KIAA0427	29	7	0	0	7	4	0.180482	0.853121	2.50133
NBAS	29	7	0	0	7	6	0.180482	0.853121	0.775464
ZNF114	29	7	0	1	6	1	0.180482	0.853121	4.76971
BCL2L1	40	9	1	3	5	7	0.180595	0.853121	-1.60669
BST2	40	9	1	3	5	5	0.180595	0.853121	0
MSH3	40	9	0	0	9	10	0.180595	0.853121	-0.646333
PCYT1B	128	24	1	3	20	19	0.18357	0.853121	0.425169
IER2	46	10	1	3	6	10	0.186469	0.853121	-2.83249
CNBP	24	6	0	0	6	4	0.187938	0.853121	1.72586
JUNB	24	6	4	2	0	0	0.187938	0.853121	0
RAD9B	24	6	0	0	6	1	0.187938	0.853121	4.76971
RFTN2	24	6	0	0	6	5	0.187938	0.853121	0.831229
ZMYND11	24	6	1	1	4	2	0.187938	0.853121	1.99574
PRICKLE1	35	8	0	2	6	2	0.189721	0.853121	3.7216
SLC35F1	35	8	0	0	8	9	0.189721	0.853121	-0.683985
ANKRD11	52	11	0	0	11	9	0.190959	0.853121	1.25928
C11orf41	52	11	6	5	0	1	0.190959	0.853121	-0.693147
MIR548F3	52	11	0	0	11	4	0.190959	0.853121	5.1713
CNKSR3	58	12	1	1	10	5	0.194399	0.853121	3.66372
MLL5	58	12	0	1	11	6	0.194399	0.853121	3.44544
B3GNT1	19	5	1	4	0	0	0.194646	0.853121	0
COQ9	19	5	0	0	5	3	0.194646	0.853121	1.85904
HIPK2	19	5	0	0	5	0	0.194646	0.853121	4.63163
HTT	19	5	0	0	5	1	0.194646	0.853121	3.93848
KANK1	19	5	0	0	5	4	0.194646	0.853121	0.894632
LOC253724	19	5	0	1	4	1	0.194646	0.853121	3.04385
MRRF	19	5	0	0	5	4	0.194646	0.853121	0.894632
NCOR1	19	5	0	0	5	7	0.194646	0.853121	-1.60669
RALGPS1	19	5	0	0	5	3	0.194646	0.853121	1.85904
SEC22B	19	5	0	0	5	2	0.194646	0.853121	2.89037
SLC11A2	19	5	0	0	5	3	0.194646	0.853121	1.85904
SLC43A1	19	5	0	0	5	2	0.194646	0.853121	2.89037
SLMAP	19	5	0	0	5	1	0.194646	0.853121	3.93848
TDRD3	19	5	0	0	5	1	0.194646	0.853121	3.93848
WDR45	19	5	0	0	5	0	0.194646	0.853121	4.63163
ZC3H7B	19	5	0	2	3	2	0.194646	0.853121	1.03133
CAPRIN1	41	9	0	0	9	13	0.196499	0.853121	-2.39881
ABHD2	9	3	0	1	2	2	0.198249	0.853121	0
ANGPTL5	9	3	1	1	1	2	0.198249	0.853121	-1.04811
AQP11	9	3	0	0	3	1	0.198249	0.853121	2.07944
ARMC1	9	3	0	0	3	0	0.198249	0.853121	2.77259
ARPP19	9	3	0	0	3	1	0.198249	0.853121	2.07944
ASS1	9	3	0	0	3	3	0.198249	0.853121	0
BEND3	9	3	0	3	0	2	0.198249	0.853121	-1.74126
CNTNAP1	9	3	0	3	0	0	0.198249	0.853121	0
CORO2B	9	3	0	0	3	4	0.198249	0.853121	-0.96441
CPEB2	9	3	0	2	1	2	0.198249	0.853121	-1.04811
CSPP1	9	3	0	0	3	1	0.198249	0.853121	2.07944
CYBASC3	9	3	1	1	1	2	0.198249	0.853121	-1.04811
DRAM2	9	3	0	0	3	0	0.198249	0.853121	2.77259
EDEM2	9	3	0	1	2	1	0.198249	0.853121	1.04811
EEF2K	9	3	0	1	2	0	0.198249	0.853121	1.74126
EPS8	9	3	0	1	2	0	0.198249	0.853121	1.74126
FAM176A	9	3	0	0	3	1	0.198249	0.853121	2.07944
GLT8D1	9	3	0	1	2	2	0.198249	0.853121	0
GPSM1	9	3	0	0	3	4	0.198249	0.853121	-0.96441
H2AFY	9	3	0	1	2	0	0.198249	0.853121	1.74126
KIAA1109	9	3	0	0	3	0	0.198249	0.853121	2.77259
KLHL21	9	3	0	1	2	1	0.198249	0.853121	1.04811
LEPREL2	9	3	0	2	1	1	0.198249	0.853121	0
LOC100288730	9	3	1	2	0	0	0.198249	0.853121	0
LRRC58	9	3	1	0	2	0	0.198249	0.853121	1.74126
MNAT1	9	3	0	0	3	2	0.198249	0.853121	1.03133
NAT10	9	3	0	0	3	0	0.198249	0.853121	2.77259
NOC3L	9	3	1	0	2	0	0.198249	0.853121	1.74126
NUDT1	9	3	0	0	3	1	0.198249	0.853121	2.07944
NUDT9	9	3	1	0	2	2	0.198249	0.853121	0
PCCA	9	3	0	0	3	1	0.198249	0.853121	2.07944
PTCH2	9	3	1	1	1	0	0.198249	0.853121	0.693147
PWWP2B	9	3	0	0	3	1	0.198249	0.853121	2.07944
RDH10	9	3	1	1	1	0	0.198249	0.853121	0.693147
RETSAT	9	3	0	0	3	0	0.198249	0.853121	2.77259
RHOT1	9	3	0	0	3	1	0.198249	0.853121	2.07944
RUSC1	9	3	1	2	0	0	0.198249	0.853121	0
SAFB2	9	3	0	1	2	1	0.198249	0.853121	1.04811
SEPW1	9	3	0	0	3	2	0.198249	0.853121	1.03133
SLC37A4	9	3	0	1	2	2	0.198249	0.853121	0
SLC38A6	9	3	1	1	1	2	0.198249	0.853121	-1.04811
TCEAL1	9	3	3	0	0	1	0.198249	0.853121	-0.693147
TG	9	3	0	0	3	0	0.198249	0.853121	2.77259
TMED2	9	3	1	0	2	1	0.198249	0.853121	1.04811
TNFRSF10A	9	3	0	0	3	1	0.198249	0.853121	2.07944
TPRG1	9	3	0	0	3	0	0.198249	0.853121	2.77259
TRAF4	9	3	0	0	3	3	0.198249	0.853121	0
TRIM38	9	3	2	0	1	0	0.198249	0.853121	0.693147
TRIM62	9	3	0	0	3	1	0.198249	0.853121	2.07944
TRIM7	9	3	0	3	0	1	0.198249	0.853121	-0.693147
TSC22D3	9	3	0	0	3	4	0.198249	0.853121	-0.96441
ULK4	9	3	0	0	3	2	0.198249	0.853121	1.03133
ZNF3	9	3	0	0	3	1	0.198249	0.853121	2.07944
ZNF512B	9	3	1	0	2	1	0.198249	0.853121	1.04811
ZNF616	9	3	0	0	3	2	0.198249	0.853121	1.03133
AP2B1	30	7	0	0	7	5	0.19928	0.853121	1.60669
C4orf45	30	7	0	1	6	8	0.19928	0.853121	-1.50218
LAMB1	30	7	0	1	6	4	0.19928	0.853121	1.72586
LRTOMT	30	7	0	0	7	6	0.19928	0.853121	0.775464
NAT15	30	7	0	1	6	5	0.19928	0.853121	0.831229
NCRNA00263	30	7	2	1	4	2	0.19928	0.853121	1.99574
PDK3	30	7	0	1	6	4	0.19928	0.853121	1.72586
RAP1GAP2	30	7	0	0	7	5	0.19928	0.853121	1.60669
SBNO2	30	7	0	0	7	3	0.19928	0.853121	3.46574
TAOK3	30	7	1	0	6	3	0.19928	0.853121	2.69027
TIPIN	30	7	0	0	7	8	0.19928	0.853121	-0.726712
AP4M1	14	4	0	1	3	1	0.199287	0.853121	2.07944
ASXL1	14	4	0	1	3	2	0.199287	0.853121	1.03133
BDH1	14	4	0	3	1	3	0.199287	0.853121	-2.07944
C19orf39	14	4	2	2	0	1	0.199287	0.853121	-0.693147
CAMK1D	14	4	0	0	4	2	0.199287	0.853121	1.99574
DDX3X	14	4	1	2	1	2	0.199287	0.853121	-1.04811
DUSP5P	14	4	0	0	4	2	0.199287	0.853121	1.99574
FAM117B	14	4	0	1	3	1	0.199287	0.853121	2.07944
GSTA4	14	4	0	0	4	4	0.199287	0.853121	0
HMHA1	14	4	0	2	2	1	0.199287	0.853121	1.04811
IGF2BP3	14	4	0	0	4	2	0.199287	0.853121	1.99574
JUB	14	4	1	0	3	3	0.199287	0.853121	0
MASTL	14	4	3	1	0	1	0.199287	0.853121	-0.693147
PPP2R3C	14	4	2	1	1	0	0.199287	0.853121	0.693147
PRR3	14	4	0	3	1	0	0.199287	0.853121	0.693147
SALL1	14	4	1	0	3	1	0.199287	0.853121	2.07944
SEC11A	14	4	0	2	2	4	0.199287	0.853121	-1.99574
SERPINF1	14	4	0	0	4	2	0.199287	0.853121	1.99574
SPTAN1	14	4	0	1	3	0	0.199287	0.853121	2.77259
TRAPPC9	14	4	1	0	3	3	0.199287	0.853121	0
TRIP4	14	4	0	0	4	0	0.199287	0.853121	3.737
LOC100131691	47	10	0	0	10	5	0.201532	0.853121	3.66372
RYR2	94	18	5	1	12	13	0.202659	0.853121	-0.556387
PARD3B	53	11	0	0	11	5	0.205285	0.853121	4.27667
PFKM	53	11	0	0	11	4	0.205285	0.853121	5.1713
PRMT3	53	11	0	1	10	6	0.205285	0.853121	2.83249
CDH9	36	8	0	1	7	5	0.207255	0.853121	1.60669
FBXW4	36	8	0	1	7	3	0.207255	0.853121	3.46574
MARCH10	36	8	2	0	6	3	0.207255	0.853121	2.69027
TMEM91	36	8	0	0	8	5	0.207255	0.853121	2.33341
TXNDC15	36	8	2	2	4	2	0.207255	0.853121	1.99574
PTPRA	59	12	0	1	11	12	0.208073	0.853121	-0.583143
BFSP1	25	6	0	1	5	5	0.209156	0.853121	0
KDM6B	25	6	1	2	3	4	0.209156	0.853121	-0.96441
MAP3K8	25	6	0	2	4	6	0.209156	0.853121	-1.72586
SACM1L	25	6	1	0	5	4	0.209156	0.853121	0.894632
SLC9A11	25	6	1	1	4	4	0.209156	0.853121	0
TFAP2A	25	6	1	1	4	3	0.209156	0.853121	0.96441
MYRIP	95	18	0	1	17	22	0.213565	0.853121	-2.13097
PBX1	48	10	1	0	9	6	0.217091	0.853121	2.18616
C15orf44	31	7	1	0	6	2	0.218795	0.853121	3.7216
DGKB	31	7	0	0	7	6	0.218795	0.853121	0.775464
HHIP	31	7	0	0	7	5	0.218795	0.853121	1.60669
IQCJ	31	7	0	1	6	6	0.218795	0.853121	0
KIF13B	31	7	0	0	7	2	0.218795	0.853121	4.49707
SCHIP1	31	7	0	0	7	8	0.218795	0.853121	-0.726712
TRDMT1	31	7	0	1	6	9	0.218795	0.853121	-2.18616
PTPRG	138	25	0	0	25	18	0.218833	0.853121	2.80672
C20orf26	20	5	0	0	5	1	0.219057	0.853121	3.93848
CHRM5	20	5	0	0	5	4	0.219057	0.853121	0.894632
CHST7	20	5	0	0	5	4	0.219057	0.853121	0.894632
COL24A1	20	5	1	1	3	1	0.219057	0.853121	2.07944
INADL	20	5	0	0	5	4	0.219057	0.853121	0.894632
RBBP8	20	5	0	3	2	5	0.219057	0.853121	-2.89037
TNK2	20	5	0	1	4	2	0.219057	0.853121	1.99574
WNK3	20	5	4	0	1	2	0.219057	0.853121	-1.04811
ZNF341	20	5	0	0	5	3	0.219057	0.853121	1.85904
SLC39A1	54	11	0	2	9	6	0.220054	0.853121	2.18616
PDCD1LG2	60	12	1	3	8	13	0.222149	0.853121	-3.08279
LHFP	66	13	0	1	12	12	0.223577	0.853121	0
ATP9A	37	8	2	1	5	5	0.225391	0.853121	0
ATXN7	37	8	0	0	8	3	0.225391	0.853121	4.19245
MAP2	37	8	0	0	8	7	0.225391	0.853121	0.726712
C12orf24	15	4	1	2	1	3	0.228208	0.853121	-2.07944
C18orf22	15	4	0	0	4	1	0.228208	0.853121	3.04385
C19orf23	15	4	1	2	1	1	0.228208	0.853121	0
CCDC57	15	4	0	0	4	1	0.228208	0.853121	3.04385
CPNE1	15	4	0	1	3	0	0.228208	0.853121	2.77259
FCHO2	15	4	0	0	4	1	0.228208	0.853121	3.04385
KCTD15	15	4	1	0	3	2	0.228208	0.853121	1.03133
KIAA0232	15	4	0	0	4	2	0.228208	0.853121	1.99574
[truncated: 6,788 more rows]

## Sheet: Low WNT + RSPO
	Unsorted cells	Sorted cells					Derived from columns B and C		Derived from columns F and G
	All GT insertions in genes	Inactivating GT insertions in genes	Sense GT insetions in exons	Antisense GT insetions in exons	Sense GT insetions in introns	Antisense GT insetions in introns	p-value	FDR-corrected p-value	IGTIOB score
Total for dataset:	208561	23932	2346	2401	19185	16299
Gene
LGR4	167	163	9	7	147	24	2.31796e-71	1.7744e-67	21.0792
CNOT2	12	75	1	0	74	1	4.76473e-61	1.8237e-57	26.1997
LRP6	38	89	6	11	72	6	8.89503e-58	1.89271e-54	21.0943
AXIN2	2	61	1	0	60	15	9.89007e-58	1.89271e-54	13.2902
DOT1L	31	65	2	1	62	2	3.75624e-41	5.7508e-38	23.0234
CNOT3	7	40	5	3	32	8	9.82895e-33	1.25401e-29	10.6727
TFAP4	79	74	7	9	58	42	1.33348e-32	1.45825e-29	3.57743
CTNNB1	4	30	0	2	28	3	7.38679e-26	7.06823e-23	13.5857
PIGL	29	44	3	2	39	3	3.24432e-25	2.75947e-22	16.8594
PIGP	49	51	10	7	34	3	2.46169e-24	1.88442e-21	15.4638
WDR20	170	86	1	2	83	18	7.8612e-24	5.47068e-21	15.8154
KEAP1	37	37	0	1	36	5	1.0513e-17	6.70644e-15	14.1793
RHOA	20	30	13	1	16	0	1.40121e-17	8.251e-15	11.5807
PIGS	7	23	4	1	18	1	1.93409e-17	1.05753e-14	11.8146
MLL	5	20	4	0	16	2	5.70194e-16	2.90989e-13	9.83939
SFRS1	29	30	6	8	16	3	6.85055e-15	3.27756e-12	8.80807
SETD1B	13	22	4	6	12	9	7.3265e-14	3.29908e-11	1.84242
FZD5	8	19	4	15	0	5	1.70147e-13	7.23597e-11	-4.63163
ERF	56	35	0	0	35	30	1.42671e-12	5.74815e-10	1.51388
GPAA1	1	13	4	3	6	3	1.85077e-12	7.08381e-10	2.69027
PIGU	17	20	0	0	20	3	4.96166e-11	1.80864e-08	10.5999
DPM3	2	12	3	8	1	2	1.0578e-10	3.68067e-08	-1.04811
PIGX	2	10	0	0	10	1	7.25759e-09	2.41552e-06	7.60221
HNRNPD	21	17	2	1	14	10	5.56408e-08	1.77471e-05	2.2847
RNF146	2	9	0	0	9	0	5.88554e-08	1.80215e-05	7.64902
PIGB	10	13	2	2	9	2	6.13675e-08	1.8068e-05	5.90776
GPC4	35	21	1	3	17	6	6.77118e-08	1.91975e-05	6.58977
PIGT	4	10	2	2	6	1	9.04695e-08	2.47337e-05	4.76971
MPDU1	34	20	0	1	19	3	1.75535e-07	4.63352e-05	10.1748
NEUROG2	5	10	1	9	0	0	2.4609e-07	6.27939e-05	0
MALAT1	93	33	11	22	0	0	3.67435e-07	9.07326e-05	0
CREBBP	33	19	0	0	19	2	4.53253e-07	0.000108427	11.2061
BCL9	80	30	0	0	30	10	4.77135e-07	0.000110409	8.71729
TRIP12	26	17	3	0	14	7	4.90386e-07	0.000110409	4.34173
NPRL3	35	19	2	0	17	3	8.89256e-07	0.000194493	9.28004
BRD9	15	13	3	3	7	2	1.2195e-06	0.000259312	4.49707
CSDE1	12	11	1	1	9	0	5.69978e-06	0.00117924	7.64902
SPEN	78	27	1	0	26	11	5.86953e-06	0.0011824	6.76304
B3GAT3	19	13	1	0	12	4	7.60002e-06	0.00149175	5.75444
RIC8A	3	7	1	4	2	0	1.10869e-05	0.00212176	1.74126
ALG8	32	16	2	1	13	6	1.40939e-05	0.00263143	4.58497
F12	11	10	5	4	1	2	1.6094e-05	0.00293333	-1.04811
PIGQ	6	8	0	1	7	3	2.13503e-05	0.00380085	3.46574
RAD54L	2	6	3	3	0	1	2.7717e-05	0.00482213	-0.693147
NONO	20	12	0	0	12	2	4.4061e-05	0.00749527	7.75018
B4GALT7	5	7	0	0	7	1	6.06499e-05	0.0100929	5.54518
PIGK	8	8	0	1	7	0	7.56483e-05	0.0120953	6.23832
DVL3	3	6	1	0	5	2	7.58426e-05	0.0120953	2.89037
KIAA0195	19	11	0	0	11	4	0.000116053	0.0175652	5.1713
TICAM1	40	16	8	5	3	2	0.000116755	0.0175652	1.03133
OMG	107	29	11	17	1	1	0.000117025	0.0175652	0
UHRF1	28	13	7	1	5	7	0.000158157	0.0232825	-1.60669
DPM1	2	5	1	3	1	0	0.000203002	0.0287775	0.693147
SLC25A1	2	5	2	1	2	1	0.000203002	0.0287775	1.04811
SNUPN	29	13	3	4	6	4	0.000207546	0.0288867	1.72586
PIGW	40	15	2	2	11	3	0.00033091	0.0452342	6.13571
C1orf213	56	18	8	10	0	0	0.00041644	0.0559272	0
HDAC7	3	5	0	0	5	0	0.000495145	0.0642429	4.63163
SLC35B2	3	5	0	2	3	1	0.000495145	0.0642429	2.07944
FRAT2	12	8	2	6	0	0	0.000506965	0.0646688	0
PIGH	1	4	0	0	4	0	0.000515323	0.0646688	3.737
ANP32A	119	29	1	0	28	17	0.000525695	0.0649064	4.30563
AHSA2	9	7	3	4	0	0	0.000603058	0.0732763	0
AXIN1	39	14	3	1	10	8	0.000734162	0.0877647	1.33032
SOLH	13	8	0	0	8	2	0.000745226	0.0877647	5.22378
MECOM	250	49	2	0	47	25	0.000785666	0.0911254	6.30603
HDGF	60	18	1	2	15	10	0.000816114	0.0932441	2.795
RHBDD3	35	13	4	5	4	7	0.000869895	0.0979271	-2.50133
KLF5	26	11	1	0	10	2	0.000919746	0.100581	6.5541
LOC100289341	26	11	1	10	0	0	0.000919746	0.100581	0
MEN1	10	7	5	1	1	0	0.000934231	0.100726	0.693147
HSPC159	72	20	9	10	1	2	0.000967229	0.102835	-1.04811
SC65	4	5	1	3	1	2	0.00101927	0.105712	-1.04811
DYSFIP1	14	8	1	6	1	1	0.00106582	0.105712	0
TXNDC15	36	13	4	5	4	2	0.00107348	0.105712	1.99574
DVL1	7	6	1	0	5	1	0.00107455	0.105712	3.93848
EIF4E1B	0	3	1	2	0	0	0.00109095	0.105712	0
JPH3	0	3	1	0	2	0	0.00109095	0.105712	1.74126
PTPRN	0	3	0	0	3	0	0.00109095	0.105712	2.77259
BAG5	2	4	3	0	1	0	0.00141911	0.134115	0.693147
HSP90B1	2	4	0	0	4	0	0.00141911	0.134115	3.737
FOSL1	8	6	0	0	6	1	0.00171697	0.158354	4.76971
HOXA11	8	6	1	1	4	0	0.00171697	0.158354	3.737
MRI1	5	5	0	2	3	1	0.00186557	0.170011	2.07944
STK11	12	7	4	1	2	1	0.00201111	0.180827	1.04811
HSBP1L1	16	8	0	0	8	2	0.0020315	0.180827	5.22378
CENPT	103	24	0	0	24	7	0.00250359	0.220287	8.70967
PIGO	9	6	2	2	2	0	0.00261341	0.227337	1.74126
PRKACB	13	7	0	0	7	1	0.00282104	0.241653	5.54518
NBR1	31	11	5	4	2	1	0.00284112	0.241653	1.04811
ADAMTS10	3	4	0	0	4	0	0.00304059	0.245008	3.737
BPGM	3	4	0	0	4	0	0.00304059	0.245008	3.737
CXXC1	3	4	1	0	3	1	0.00304059	0.245008	2.07944
MTMR11	3	4	2	2	0	0	0.00304059	0.245008	0
SNX27	3	4	1	0	3	2	0.00304059	0.245008	1.03133
SPATS2	22	9	1	1	7	6	0.00316843	0.25265	0.775464
ZCCHC8	32	11	1	2	8	3	0.00346746	0.273643	4.19245
FAM53C	10	6	0	0	6	2	0.00381962	0.290807	3.7216
INPP4A	10	6	0	0	6	1	0.00381962	0.290807	4.76971
BHLHE22	1	3	1	2	0	0	0.00402686	0.290807	0
DPH2	1	3	2	1	0	0	0.00402686	0.290807	0
LOC253039	1	3	3	0	0	0	0.00402686	0.290807	0
STYXL1	1	3	1	0	2	0	0.00402686	0.290807	1.74126
TMEM120B	1	3	0	0	3	3	0.00402686	0.290807	0
VCPIP1	1	3	1	1	1	0	0.00402686	0.290807	0.693147
VPS33B	1	3	0	0	3	0	0.00402686	0.290807	2.77259
DEPDC5	28	10	0	2	8	0	0.0041933	0.297663	6.96504
YDJC	33	11	4	2	5	1	0.00419956	0.297663	3.93848
CNOT4	19	8	1	0	7	2	0.00463182	0.318813	4.49707
THBS3	19	8	4	3	1	1	0.00463182	0.318813	0
B4GALT2	7	5	1	0	4	2	0.00491442	0.318813	1.99574
BAX	7	5	0	1	4	1	0.00491442	0.318813	3.04385
C17orf65	7	5	0	1	4	0	0.00491442	0.318813	3.737
ECH1	7	5	1	3	1	1	0.00491442	0.318813	0
FUT4	7	5	3	2	0	0	0.00491442	0.318813	0
RAD54L2	7	5	0	0	5	2	0.00491442	0.318813	2.89037
RRP8	7	5	0	0	5	0	0.00491442	0.318813	4.63163
SHROOM2	7	5	0	1	4	1	0.00491442	0.318813	3.04385
MMP25	15	7	1	5	1	0	0.00516241	0.323948	0.693147
ATP5S	11	6	1	2	3	2	0.00539346	0.323948	1.03133
FUNDC2	11	6	0	0	6	2	0.00539346	0.323948	3.7216
MOBKL2A	11	6	0	0	6	1	0.00539346	0.323948	4.76971
ANKRD13B	4	4	0	0	4	2	0.00558604	0.323948	1.99574
C4orf49	4	4	2	0	2	0	0.00558604	0.323948	1.74126
EGLN1	4	4	2	2	0	1	0.00558604	0.323948	-0.693147
HSD17B1	4	4	0	3	1	0	0.00558604	0.323948	0.693147
KIAA1383	4	4	2	2	0	0	0.00558604	0.323948	0
MAN1A2	4	4	0	1	3	1	0.00558604	0.323948	2.07944
PASK	4	4	0	0	4	0	0.00558604	0.323948	3.737
RAP1GAP	4	4	0	0	4	1	0.00558604	0.323948	3.04385
UNC5CL	4	4	1	2	1	1	0.00558604	0.323948	0
ZFP36L2	4	4	1	3	0	0	0.00558604	0.323948	0
MRPL34	20	8	4	4	0	0	0.00590748	0.337476	0
VPS33A	20	8	0	1	7	5	0.00590748	0.337476	1.60669
LOC100128675	151	30	0	0	30	20	0.00617796	0.347305	3.64014
CDKN2A	25	9	1	0	8	3	0.00621072	0.347305	4.19245
THAP4	30	10	0	0	10	4	0.00621566	0.347305	4.55836
METTL12	16	7	3	3	1	2	0.00677014	0.36949	-1.04811
SLC20A1	16	7	4	1	2	0	0.00677014	0.36949	1.74126
BBC3	58	15	1	0	14	8	0.00685184	0.36949	3.61502
AHNAK	8	5	0	0	5	1	0.00731434	0.36949	3.93848
C10orf2	8	5	4	1	0	0	0.00731434	0.36949	0
DNAJB12	8	5	2	3	0	0	0.00731434	0.36949	0
PRDXDD1P	8	5	2	3	0	0	0.00731434	0.36949	0
PSMG3	8	5	2	3	0	0	0.00731434	0.36949	0
SFRS2	8	5	2	3	0	0	0.00731434	0.36949	0
ZNF384	8	5	1	2	2	1	0.00731434	0.36949	1.04811
PIK3R1	12	6	0	1	5	0	0.00739352	0.36949	4.63163
PRSS30P	12	6	3	3	0	0	0.00739352	0.36949	0
SGK269	12	6	0	0	6	1	0.00739352	0.36949	4.76971
SKP2	12	6	2	0	4	1	0.00739352	0.36949	3.04385
FKBP10	21	8	3	2	3	4	0.00743324	0.36949	-0.96441
SETDB1	21	8	0	0	8	2	0.00743324	0.36949	5.22378
TRIP6	21	8	4	0	4	3	0.00743324	0.36949	0.96441
EXT1	26	9	3	3	3	2	0.00760988	0.375559	1.03133
UNK	122	25	0	0	25	26	0.00845403	0.375559	-0.356847
ZNF436	17	7	4	2	1	3	0.00872134	0.375559	-2.07944
ZNF689	17	7	3	2	2	2	0.00872134	0.375559	0
SEC14L2	32	10	2	8	0	1	0.00892417	0.375559	-0.693147
ATP5D	5	4	0	0	4	0	0.00923945	0.375559	3.737
BHLHE40	5	4	1	0	3	1	0.00923945	0.375559	2.07944
C1GALT1C1	5	4	0	0	4	0	0.00923945	0.375559	3.737
CBR4	5	4	0	0	4	0	0.00923945	0.375559	3.737
IFIT5	5	4	1	0	3	1	0.00923945	0.375559	2.07944
PIGM	5	4	2	2	0	0	0.00923945	0.375559	0
RAD23B	5	4	2	1	1	0	0.00923945	0.375559	0.693147
RANBP10	5	4	0	0	4	0	0.00923945	0.375559	3.737
ALDH18A1	2	3	0	0	3	0	0.00929415	0.375559	2.77259
CEBPD	2	3	1	2	0	0	0.00929415	0.375559	0
CHMP5	2	3	0	0	3	0	0.00929415	0.375559	2.77259
FGF8	2	3	1	2	0	0	0.00929415	0.375559	0
FJX1	2	3	3	0	0	0	0.00929415	0.375559	0
MTRR	2	3	0	0	3	1	0.00929415	0.375559	2.07944
NPEPL1	2	3	0	0	3	0	0.00929415	0.375559	2.77259
OTUD5	2	3	0	0	3	1	0.00929415	0.375559	2.07944
PLD4	2	3	1	2	0	1	0.00929415	0.375559	-0.693147
SCARF2	2	3	0	0	3	0	0.00929415	0.375559	2.77259
SDF2L1	2	3	2	1	0	0	0.00929415	0.375559	0
SLC35A2	2	3	0	0	3	1	0.00929415	0.375559	2.07944
STK36	2	3	0	1	2	0	0.00929415	0.375559	1.74126
CBX5	49	13	1	1	11	2	0.00958002	0.375559	7.16704
ARID1A	13	6	1	3	2	1	0.00987771	0.375559	1.04811
DCLRE1A	13	6	4	2	0	0	0.00987771	0.375559	0
PGAP3	13	6	0	0	6	1	0.00987771	0.375559	4.76971
QTRT1	13	6	2	0	4	0	0.00987771	0.375559	3.737
LOC100129716	61	15	1	0	14	10	0.0099818	0.375559	2.2847
BAP1	9	5	0	0	5	2	0.010424	0.375559	2.89037
SENP1	9	5	2	2	1	1	0.010424	0.375559	0
STT3A	9	5	1	0	4	0	0.010424	0.375559	3.737
TPX2	9	5	0	0	5	1	0.010424	0.375559	3.93848
TRIM7	9	5	1	2	2	0	0.010424	0.375559	1.74126
C18orf45	0	2	0	0	2	1	0.0105971	0.375559	1.04811
C2CD4A	0	2	2	0	0	0	0.0105971	0.375559	0
C6orf176	0	2	0	0	2	0	0.0105971	0.375559	1.74126
C9orf116	0	2	0	1	1	0	0.0105971	0.375559	0.693147
CDKN1A	0	2	0	0	2	0	0.0105971	0.375559	1.74126
CST8	0	2	0	0	2	0	0.0105971	0.375559	1.74126
ESYT1	0	2	0	1	1	0	0.0105971	0.375559	0.693147
FAM105A	0	2	0	0	2	0	0.0105971	0.375559	1.74126
IL1RAP	0	2	0	0	2	0	0.0105971	0.375559	1.74126
LOC389333	0	2	2	0	0	0	0.0105971	0.375559	0
MRGPRE	0	2	1	1	0	0	0.0105971	0.375559	0
MTERF	0	2	0	0	2	0	0.0105971	0.375559	1.74126
MUC20	0	2	0	2	0	0	0.0105971	0.375559	0
NTRK1	0	2	0	0	2	1	0.0105971	0.375559	1.04811
PPP1R3D	0	2	1	1	0	0	0.0105971	0.375559	0
RAB21	0	2	0	0	2	0	0.0105971	0.375559	1.74126
RAB7A	0	2	0	0	2	0	0.0105971	0.375559	1.74126
RFX8	0	2	0	0	2	0	0.0105971	0.375559	1.74126
SLC35E1	0	2	1	0	1	0	0.0105971	0.375559	0.693147
STAT4	0	2	0	0	2	1	0.0105971	0.375559	1.04811
TEX261	0	2	0	0	2	0	0.0105971	0.375559	1.74126
TMED7	0	2	0	1	1	1	0.0105971	0.375559	0
TMED7-TICAM2	0	2	0	1	1	1	0.0105971	0.375559	0
TUBG2	0	2	0	0	2	0	0.0105971	0.375559	1.74126
VTRNA1-1	0	2	2	0	0	0	0.0105971	0.375559	0
MICALCL	74	17	0	0	17	6	0.0110432	0.386423	6.58977
CBS	18	7	1	0	6	2	0.0110551	0.386423	3.7216
TMEM80	18	7	0	0	7	2	0.0110551	0.386423	4.49707
GNAL	28	9	0	0	9	4	0.0111133	0.386693	3.91202
NFIB	75	17	0	0	17	1	0.0122784	0.425299	11.3595
C19orf54	34	10	2	5	3	2	0.0124537	0.427501	1.03133
TP53	34	10	1	1	8	8	0.0124537	0.427501	0
TRPV2	14	6	0	3	3	3	0.012902	0.440914	0
LOC338799	168	31	2	10	19	17	0.0130975	0.445605	0.894706
C12orf61	29	9	3	6	0	0	0.0132609	0.449169	0
SMARCA4	40	11	0	0	11	4	0.0133519	0.450259	5.1713
JUNB	24	8	3	5	0	0	0.0137942	0.455148	0
PGPEP1	24	8	3	5	0	1	0.0137942	0.455148	-0.693147
FLAD1	19	7	3	1	3	0	0.0138096	0.455148	2.77259
TLE3	19	7	2	2	3	2	0.0138096	0.455148	1.03133
HAUS2	6	4	0	2	2	0	0.0141554	0.455148	1.74126
MTTP	6	4	0	1	3	2	0.0141554	0.455148	1.03133
TFR2	6	4	1	0	3	1	0.0141554	0.455148	2.07944
TNFSF13	6	4	1	3	0	0	0.0141554	0.455148	0
TP73	6	4	0	0	4	1	0.0141554	0.455148	3.04385
LOC285847	52	13	1	3	9	7	0.0141732	0.455148	1.4107
CEBPB	10	5	3	2	0	0	0.0143293	0.455148	0
DUS1L	10	5	1	0	4	0	0.0143293	0.455148	3.737
MDP1	10	5	2	1	2	0	0.0143293	0.455148	1.74126
PRSS36	10	5	2	1	2	2	0.0143293	0.455148	0
NEIL1	41	11	4	2	5	4	0.0153974	0.486779	0.894632
IFT172	30	9	1	4	4	4	0.0157011	0.486779	0
LOC147727	30	9	7	2	0	0	0.0157011	0.486779	0
COX5A	15	6	0	0	6	3	0.0165192	0.486779	2.69027
KISS1R	15	6	0	1	5	3	0.0165192	0.486779	1.85904
LRRC31	15	6	0	5	1	0	0.0165192	0.486779	0.693147
SRA1	15	6	3	2	1	0	0.0165192	0.486779	0.693147
ZNF668	25	8	6	1	1	5	0.0166026	0.486779	-3.93848
HUS1B	20	7	1	6	0	0	0.0170219	0.486779	0
TMUB1	20	7	4	1	2	0	0.0170219	0.486779	1.74126
ARRDC3	72	16	1	2	13	14	0.0171542	0.486779	-0.532228
ARAP3	3	3	0	0	3	1	0.0171692	0.486779	2.07944
ARHGDIG	3	3	0	0	3	1	0.0171692	0.486779	2.07944
BAT5	3	3	1	1	1	0	0.0171692	0.486779	0.693147
DAGLB	3	3	0	1	2	2	0.0171692	0.486779	0
LATS2	3	3	1	0	2	0	0.0171692	0.486779	1.74126
MGC45800	3	3	3	0	0	0	0.0171692	0.486779	0
MPZL3	3	3	0	1	2	0	0.0171692	0.486779	1.74126
NICN1	3	3	0	0	3	0	0.0171692	0.486779	2.77259
NTN1	3	3	0	0	3	0	0.0171692	0.486779	2.77259
PAQR4	3	3	2	0	1	0	0.0171692	0.486779	0.693147
PFKFB4	3	3	0	0	3	0	0.0171692	0.486779	2.77259
PLXNB1	3	3	1	0	2	0	0.0171692	0.486779	1.74126
PTENP1	3	3	0	3	0	0	0.0171692	0.486779	0
RCL1	3	3	0	1	2	1	0.0171692	0.486779	1.04811
SNHG5	3	3	0	0	3	0	0.0171692	0.486779	2.77259
ST7OT4	3	3	1	0	2	0	0.0171692	0.486779	1.74126
TSPAN18	3	3	0	0	3	0	0.0171692	0.486779	2.77259
WDR53	3	3	0	0	3	1	0.0171692	0.486779	2.07944
LOC100129387	54	13	6	7	0	0	0.0180633	0.510239	0
GATAD2A	31	9	0	0	9	2	0.0184549	0.519384	5.90776
NRARP	11	5	4	1	0	0	0.0191064	0.533794	0
P2RX5	11	5	3	0	2	2	0.0191064	0.533794	0
OGT	26	8	1	2	5	4	0.0198001	0.534416	0.894632
TOM1L1	26	8	0	0	8	4	0.0198001	0.534416	3.22804
KAZALD1	55	13	5	4	4	3	0.0202865	0.534416	0.96441
AGL	7	4	1	1	2	4	0.0204551	0.534416	-1.99574
ATF5	7	4	1	0	3	2	0.0204551	0.534416	1.03133
B3GALT6	7	4	3	1	0	0	0.0204551	0.534416	0
C17orf59	7	4	1	3	0	0	0.0204551	0.534416	0
F2R	7	4	0	0	4	0	0.0204551	0.534416	3.737
INO80E	7	4	0	1	3	3	0.0204551	0.534416	0
KIAA0240	7	4	0	0	4	0	0.0204551	0.534416	3.737
LSM1	7	4	1	0	3	2	0.0204551	0.534416	1.03133
NPAS2	7	4	1	0	3	0	0.0204551	0.534416	2.77259
SFRS3	7	4	0	0	4	2	0.0204551	0.534416	1.99574
TFPT	7	4	0	1	3	0	0.0204551	0.534416	2.77259
TMEM165	7	4	0	0	4	0	0.0204551	0.534416	3.737
TSC2	7	4	1	0	3	3	0.0204551	0.534416	0
YWHAH	7	4	0	0	4	0	0.0204551	0.534416	3.737
ZC3H14	7	4	0	0	4	0	0.0204551	0.534416	3.737
ZNF638	7	4	0	0	4	1	0.0204551	0.534416	3.04385
CLOCK	16	6	0	0	6	0	0.020778	0.539172	5.46286
NUDT5	16	6	0	0	6	1	0.020778	0.539172	4.76971
BSG	62	14	4	3	7	5	0.0222422	0.575217	1.60669
FLJ37453	75	16	6	6	4	1	0.0230388	0.579296	3.04385
NUAK2	27	8	1	2	5	4	0.023412	0.579296	0.894632
C16orf91	12	5	0	1	4	6	0.0248201	0.579296	-1.72586
CCR10	12	5	2	3	0	0	0.0248201	0.579296	0
FOXN2	12	5	0	0	5	1	0.0248201	0.579296	3.93848
SDCCAG1	12	5	1	0	4	1	0.0248201	0.579296	3.04385
ATXN3	22	7	3	4	0	2	0.0249564	0.579296	-1.74126
SH3BP2	76	16	4	9	3	3	0.0253041	0.579296	0
IGDCC4	57	13	1	0	12	13	0.0253376	0.579296	-0.556387
C9orf23	17	6	2	1	3	0	0.025722	0.579296	2.77259
DCTPP1	17	6	2	1	3	1	0.025722	0.579296	2.07944
FAM49B	17	6	0	0	6	4	0.025722	0.579296	1.72586
FHAD1	17	6	0	0	6	1	0.025722	0.579296	4.76971
TADA2A	17	6	1	1	4	2	0.025722	0.579296	1.99574
TOMM40L	17	6	2	1	3	1	0.025722	0.579296	2.07944
PIGV	45	11	0	0	11	3	0.0259778	0.579296	6.13571
ADAMTSL1	201	34	0	0	34	13	0.0270502	0.579296	8.18856
EPB41L3	28	8	0	1	7	2	0.0274621	0.579296	4.49707
PLA2G6	28	8	1	1	6	6	0.0274621	0.579296	0
PCDH11X	77	16	0	0	16	6	0.0277321	0.579296	6.11779
ARHGAP4	4	3	0	0	3	1	0.0277657	0.579296	2.07944
ARL4C	4	3	1	2	0	0	0.0277657	0.579296	0
CFD	4	3	0	1	2	0	0.0277657	0.579296	1.74126
DLG4	4	3	0	1	2	1	0.0277657	0.579296	1.04811
HOXA3	4	3	0	0	3	0	0.0277657	0.579296	2.77259
KDM5C	4	3	2	0	1	0	0.0277657	0.579296	0.693147
MED29	4	3	1	2	0	1	0.0277657	0.579296	-0.693147
MICALL1	4	3	0	1	2	0	0.0277657	0.579296	1.74126
MOBKL1A	4	3	0	1	2	1	0.0277657	0.579296	1.04811
MPP7	4	3	0	1	2	1	0.0277657	0.579296	1.04811
MTSS1L	4	3	0	0	3	1	0.0277657	0.579296	2.07944
NCRNA00235	4	3	2	1	0	0	0.0277657	0.579296	0
NCSTN	4	3	0	0	3	2	0.0277657	0.579296	1.03133
OAZ2	4	3	0	1	2	1	0.0277657	0.579296	1.04811
PID1	4	3	0	0	3	0	0.0277657	0.579296	2.77259
RAB11FIP3	4	3	0	0	3	0	0.0277657	0.579296	2.77259
REPIN1	4	3	2	0	1	0	0.0277657	0.579296	0.693147
SCAND1	4	3	3	0	0	0	0.0277657	0.579296	0
SEMA5B	4	3	0	0	3	0	0.0277657	0.579296	2.77259
SMO	4	3	0	1	2	1	0.0277657	0.579296	1.04811
STK25	4	3	0	0	3	1	0.0277657	0.579296	2.07944
SYNPO2	4	3	0	0	3	3	0.0277657	0.579296	0
TAS1R1	4	3	0	1	2	1	0.0277657	0.579296	1.04811
USP8	4	3	0	1	2	0	0.0277657	0.579296	1.74126
WAPAL	4	3	0	0	3	0	0.0277657	0.579296	2.77259
XYLT2	4	3	0	1	2	0	0.0277657	0.579296	1.74126
ZNF322A	4	3	0	0	3	0	0.0277657	0.579296	2.77259
ACLY	8	4	1	0	3	2	0.0282255	0.579296	1.03133
AKAP10	8	4	0	0	4	3	0.0282255	0.579296	0.96441
C6orf47	8	4	2	2	0	0	0.0282255	0.579296	0
CCDC106	8	4	0	1	3	0	0.0282255	0.579296	2.77259
DALRD3	8	4	0	0	4	2	0.0282255	0.579296	1.99574
MESDC2	8	4	1	1	2	2	0.0282255	0.579296	0
MPV17	8	4	1	1	2	2	0.0282255	0.579296	0
PDCD2L	8	4	1	1	2	1	0.0282255	0.579296	1.04811
RBM3	8	4	2	0	2	3	0.0282255	0.579296	-1.03133
SP2	8	4	0	0	4	3	0.0282255	0.579296	0.96441
TBCCD1	8	4	0	0	4	1	0.0282255	0.579296	3.04385
IER2	46	11	0	0	11	8	0.0292886	0.579296	1.94326
ARL4A	1	2	0	1	1	0	0.0296094	0.579296	0.693147
ASTE1	1	2	0	0	2	0	0.0296094	0.579296	1.74126
AURKA	1	2	0	0	2	2	0.0296094	0.579296	0
CCL28	1	2	0	0	2	0	0.0296094	0.579296	1.74126
CDK16	1	2	0	1	1	1	0.0296094	0.579296	0
CXCL12	1	2	1	1	0	0	0.0296094	0.579296	0
DUSP1	1	2	0	2	0	0	0.0296094	0.579296	0
FIBP	1	2	1	1	0	1	0.0296094	0.579296	-0.693147
GIPC2	1	2	0	0	2	0	0.0296094	0.579296	1.74126
HEXDC	1	2	0	0	2	0	0.0296094	0.579296	1.74126
HSD17B4	1	2	0	1	1	0	0.0296094	0.579296	0.693147
KCTD5	1	2	2	0	0	0	0.0296094	0.579296	0
LOC283392	1	2	0	1	1	0	0.0296094	0.579296	0.693147
LTK	1	2	0	0	2	0	0.0296094	0.579296	1.74126
MRPL37	1	2	1	0	1	0	0.0296094	0.579296	0.693147
MXD4	1	2	0	0	2	0	0.0296094	0.579296	1.74126
NAGPA	1	2	1	0	1	1	0.0296094	0.579296	0
NRTN	1	2	0	0	2	0	0.0296094	0.579296	1.74126
NUPR1	1	2	0	0	2	0	0.0296094	0.579296	1.74126
PDIA6	1	2	0	0	2	0	0.0296094	0.579296	1.74126
PIGA	1	2	0	0	2	0	0.0296094	0.579296	1.74126
SLC25A31	1	2	0	0	2	0	0.0296094	0.579296	1.74126
SNORD58B	1	2	1	1	0	0	0.0296094	0.579296	0
STUB1	1	2	1	1	0	0	0.0296094	0.579296	0
SUCLG1	1	2	0	0	2	0	0.0296094	0.579296	1.74126
SUZ12	1	2	2	0	0	0	0.0296094	0.579296	0
SYT17	1	2	1	0	1	2	0.0296094	0.579296	-1.04811
TBC1D20	1	2	1	0	1	0	0.0296094	0.579296	0.693147
TP53I13	1	2	0	0	2	2	0.0296094	0.579296	0
TRPT1	1	2	1	0	1	0	0.0296094	0.579296	0.693147
TSPAN17	1	2	1	0	1	0	0.0296094	0.579296	0.693147
ZNF26	1	2	1	0	1	0	0.0296094	0.579296	0.693147
ZNF559	1	2	0	1	1	0	0.0296094	0.579296	0.693147
ZNF767	1	2	1	0	1	0	0.0296094	0.579296	0.693147
ZNF780A	1	2	1	0	1	0	0.0296094	0.579296	0.693147
KLHL18	23	7	1	1	5	1	0.0297405	0.579296	3.93848
MYO19	23	7	0	5	2	2	0.0297405	0.579296	0
PGAP2	23	7	0	1	6	2	0.0297405	0.579296	3.7216
MC1R	18	6	3	3	0	0	0.0313889	0.597292	0
RPS19	18	6	1	0	5	1	0.0313889	0.597292	3.93848
UBE2D2	18	6	0	1	5	6	0.0313889	0.597292	-0.831229
ANKRD34A	13	5	5	0	0	0	0.0315227	0.597292	0
CTNND1	13	5	0	0	5	3	0.0315227	0.597292	1.85904
EFCAB4B	13	5	0	0	5	0	0.0315227	0.597292	4.63163
FLJ39582	13	5	1	3	1	0	0.0315227	0.597292	0.693147
PMM2	13	5	0	0	5	2	0.0315227	0.597292	2.89037
SFRS11	13	5	0	0	5	0	0.0315227	0.597292	4.63163
TSC1	13	5	0	0	5	0	0.0315227	0.597292	4.63163
ZDHHC24	13	5	0	0	5	2	0.0315227	0.597292	2.89037
COL2A1	29	8	0	0	8	2	0.0319721	0.604312	5.22378
TNS3	92	18	0	0	18	11	0.0323057	0.609114	3.59947
SET	35	9	1	1	7	7	0.0330005	0.620685	0
ODZ3	86	17	3	1	13	10	0.03415	0.640731	1.75247
C9orf3	80	16	0	0	16	8	0.036053	0.674782	4.61562
IMP3	30	8	3	5	0	0	0.0369618	0.677836	0
NME1-NME2	30	8	0	0	8	2	0.0369618	0.677836	5.22378
ANAPC5	42	10	0	0	10	3	0.0374617	0.677836	5.52277
APITD1	9	4	2	1	1	0	0.0375193	0.677836	0.693147
C18orf34	9	4	0	2	2	3	0.0375193	0.677836	-1.03133
DHX33	9	4	0	0	4	1	0.0375193	0.677836	3.04385
FKBP11	9	4	3	0	1	2	0.0375193	0.677836	-1.04811
IBTK	9	4	0	0	4	0	0.0375193	0.677836	3.737
POR	9	4	0	1	3	0	0.0375193	0.677836	2.77259
RETSAT	9	4	0	0	4	1	0.0375193	0.677836	3.04385
C5orf24	19	6	1	1	4	1	0.0378101	0.677836	3.04385
CADPS2	19	6	0	0	6	2	0.0378101	0.677836	3.7216
FADS2	19	6	0	2	4	4	0.0378101	0.677836	0
FOXK2	19	6	1	0	5	1	0.0378101	0.677836	3.93848
HAGHL	19	6	3	2	1	1	0.0378101	0.677836	0
HOXA11AS	19	6	2	2	2	1	0.0378101	0.677836	1.04811
MRRF	19	6	0	0	6	2	0.0378101	0.677836	3.7216
SLC43A1	19	6	0	2	4	1	0.0378101	0.677836	3.04385
XPO6	129	23	0	0	23	13	0.0390962	0.687602	4.52343
C3orf23	14	5	0	3	2	0	0.039253	0.687602	1.74126
C7orf68	14	5	1	0	4	5	0.039253	0.687602	-0.894632
C8orf51	14	5	4	1	0	0	0.039253	0.687602	0
C9orf69	14	5	0	1	4	2	0.039253	0.687602	1.99574
CACNA2D2	14	5	0	0	5	2	0.039253	0.687602	2.89037
KIAA1908	14	5	3	0	2	1	0.039253	0.687602	1.04811
KLRAQ1	14	5	0	0	5	2	0.039253	0.687602	2.89037
MDH2	14	5	1	0	4	2	0.039253	0.687602	1.99574
SERPINF1	14	5	0	0	5	1	0.039253	0.687602	3.93848
LITAF	25	7	1	1	5	3	0.0410718	0.688002	1.85904
MIP	25	7	4	3	0	0	0.0410718	0.688002	0
PRMT7	25	7	0	0	7	5	0.0410718	0.688002	1.60669
SNTB1	25	7	0	1	6	2	0.0410718	0.688002	3.7216
CTH	5	3	0	0	3	1	0.0410734	0.688002	2.07944
DIMT1L	5	3	1	0	2	0	0.0410734	0.688002	1.74126
FLJ10038	5	3	1	2	0	0	0.0410734	0.688002	0
GGA3	5	3	1	0	2	0	0.0410734	0.688002	1.74126
HMCN1	5	3	0	0	3	0	0.0410734	0.688002	2.77259
IL6ST	5	3	0	0	3	1	0.0410734	0.688002	2.07944
LMF1	5	3	0	0	3	3	0.0410734	0.688002	0
MEPCE	5	3	3	0	0	0	0.0410734	0.688002	0
MSMB	5	3	1	0	2	0	0.0410734	0.688002	1.74126
PREPL	5	3	2	0	1	1	0.0410734	0.688002	0
RELA	5	3	1	1	1	0	0.0410734	0.688002	0.693147
ROCK2	5	3	0	0	3	2	0.0410734	0.688002	1.03133
TAF3	5	3	0	0	3	0	0.0410734	0.688002	2.77259
TPPP	5	3	0	0	3	0	0.0410734	0.688002	2.77259
UBTD1	5	3	2	1	0	1	0.0410734	0.688002	-0.693147
YTHDC1	5	3	0	0	3	0	0.0410734	0.688002	2.77259
DCUN1D3	31	8	0	0	8	4	0.0424484	0.709481	3.22804
ATN1	37	9	0	2	7	2	0.0426354	0.711055	4.49707
STRN3	20	6	1	0	5	1	0.0450102	0.745514	3.93848
SLMO1	83	16	0	1	15	5	0.0460505	0.745514	6.45872
TFAP2C	44	10	0	2	8	8	0.0470382	0.745514	0
AHCY	26	7	0	0	7	8	0.0476597	0.745514	-0.726712
PAN2	26	7	1	2	4	1	0.0476597	0.745514	3.04385
C19orf23	15	5	3	2	0	1	0.0480367	0.745514	-0.693147
CPNE1	15	5	0	0	5	2	0.0480367	0.745514	2.89037
RBM12	15	5	0	0	5	2	0.0480367	0.745514	2.89037
ABCA2	10	4	0	0	4	0	0.0483574	0.745514	3.737
ABHD14B	10	4	2	1	1	1	0.0483574	0.745514	0
ANKH	10	4	1	1	2	2	0.0483574	0.745514	0
BCYRN1	10	4	0	0	4	1	0.0483574	0.745514	3.04385
CBL	10	4	0	0	4	1	0.0483574	0.745514	3.04385
CLU	10	4	0	0	4	1	0.0483574	0.745514	3.04385
CPNE7	10	4	1	0	3	4	0.0483574	0.745514	-0.96441
CSNK1G2	10	4	0	0	4	2	0.0483574	0.745514	1.99574
FOXK1	10	4	1	0	3	1	0.0483574	0.745514	2.07944
GNA13	10	4	0	0	4	1	0.0483574	0.745514	3.04385
HBXIP	10	4	0	0	4	1	0.0483574	0.745514	3.04385
KIAA0652	10	4	1	0	3	1	0.0483574	0.745514	2.07944
KLHL17	10	4	2	2	0	1	0.0483574	0.745514	-0.693147
LAMC2	10	4	0	0	4	0	0.0483574	0.745514	3.737
LOC401093	10	4	3	1	0	0	0.0483574	0.745514	0
MGST2	10	4	1	0	3	3	0.0483574	0.745514	0
PDZD4	10	4	0	0	4	0	0.0483574	0.745514	3.737
TIMM13	10	4	2	2	0	0	0.0483574	0.745514	0
TNFSF12-TNFSF13	10	4	1	3	0	1	0.0483574	0.745514	-0.693147
TRIM8	10	4	2	2	0	2	0.0483574	0.745514	-1.74126
TSPAN4	10	4	0	0	4	3	0.0483574	0.745514	0.96441
VPS8	10	4	0	0	4	1	0.0483574	0.745514	3.04385
ZNF747	10	4	2	1	1	3	0.0483574	0.745514	-2.07944
LOC100216545	32	8	4	4	0	0	0.0484468	0.745514	0
TIA1	51	11	0	1	10	7	0.0504205	0.745514	2.05703
HP1BP3	58	12	0	0	12	5	0.0529871	0.745514	4.85981
ASTN2	39	9	1	0	8	4	0.0539957	0.745514	3.22804
CTBP2	27	7	1	0	6	3	0.0548825	0.745514	2.69027
AMZ2P1	2	2	1	1	0	0	0.0551919	0.745514	0
ANAPC11	2	2	0	0	2	0	0.0551919	0.745514	1.74126
ARFGAP1	2	2	0	0	2	0	0.0551919	0.745514	1.74126
C10orf125	2	2	0	1	1	0	0.0551919	0.745514	0.693147
C17orf80	2	2	0	1	1	0	0.0551919	0.745514	0.693147
C1orf123	2	2	0	0	2	3	0.0551919	0.745514	-1.03133
C2orf47	2	2	1	0	1	1	0.0551919	0.745514	0
C6orf150	2	2	0	1	1	0	0.0551919	0.745514	0.693147
CEBPA	2	2	1	1	0	0	0.0551919	0.745514	0
CHKA	2	2	0	0	2	0	0.0551919	0.745514	1.74126
CYB561	2	2	0	0	2	1	0.0551919	0.745514	1.04811
DSTYK	2	2	0	0	2	0	0.0551919	0.745514	1.74126
EFNB3	2	2	0	2	0	1	0.0551919	0.745514	-0.693147
EIF6	2	2	1	0	1	1	0.0551919	0.745514	0
ERH	2	2	0	0	2	2	0.0551919	0.745514	0
FASTKD5	2	2	0	0	2	0	0.0551919	0.745514	1.74126
FGFR3	2	2	1	0	1	0	0.0551919	0.745514	0.693147
FOXD3	2	2	1	1	0	0	0.0551919	0.745514	0
HCFC2	2	2	1	0	1	0	0.0551919	0.745514	0.693147
HOXA9	2	2	1	0	1	0	0.0551919	0.745514	0.693147
KAT5	2	2	1	1	0	0	0.0551919	0.745514	0
KBTBD8	2	2	0	0	2	0	0.0551919	0.745514	1.74126
LHX4	2	2	1	0	1	0	0.0551919	0.745514	0.693147
LOC81691	2	2	0	0	2	2	0.0551919	0.745514	0
LOC93622	2	2	0	1	1	0	0.0551919	0.745514	0.693147
LOX	2	2	1	0	1	0	0.0551919	0.745514	0.693147
LRRC23	2	2	2	0	0	1	0.0551919	0.745514	-0.693147
MDFIC	2	2	1	1	0	0	0.0551919	0.745514	0
MGAT2	2	2	1	1	0	0	0.0551919	0.745514	0
MTP18	2	2	0	0	2	0	0.0551919	0.745514	1.74126
NRBP2	2	2	0	1	1	0	0.0551919	0.745514	0.693147
OPRM1	2	2	0	0	2	0	0.0551919	0.745514	1.74126
PEX7	2	2	0	0	2	0	0.0551919	0.745514	1.74126
PHF20L1	2	2	0	0	2	0	0.0551919	0.745514	1.74126
PKN1	2	2	0	0	2	1	0.0551919	0.745514	1.04811
PMAIP1	2	2	0	0	2	0	0.0551919	0.745514	1.74126
PPP1CA	2	2	0	2	0	1	0.0551919	0.745514	-0.693147
PSORS1C2	2	2	1	0	1	0	0.0551919	0.745514	0.693147
RBM17	2	2	0	2	0	1	0.0551919	0.745514	-0.693147
RG9MTD3	2	2	1	0	1	0	0.0551919	0.745514	0.693147
RHBDF1	2	2	0	0	2	1	0.0551919	0.745514	1.04811
RPUSD1	2	2	0	0	2	0	0.0551919	0.745514	1.74126
SATL1	2	2	0	1	1	0	0.0551919	0.745514	0.693147
SERPINB1	2	2	0	0	2	1	0.0551919	0.745514	1.04811
SIP1	2	2	0	0	2	0	0.0551919	0.745514	1.74126
SLC26A6	2	2	0	0	2	0	0.0551919	0.745514	1.74126
SLC48A1	2	2	1	0	1	0	0.0551919	0.745514	0.693147
SNAPC3	2	2	0	0	2	1	0.0551919	0.745514	1.04811
SNORD49B	2	2	0	2	0	0	0.0551919	0.745514	0
STRA13	2	2	0	0	2	1	0.0551919	0.745514	1.04811
TMEM65	2	2	0	0	2	0	0.0551919	0.745514	1.74126
TRNP1	2	2	0	0	2	0	0.0551919	0.745514	1.74126
TTLL6	2	2	0	1	1	0	0.0551919	0.745514	0.693147
UBOX5	2	2	0	0	2	0	0.0551919	0.745514	1.74126
UCKL1	2	2	0	0	2	1	0.0551919	0.745514	1.04811
VWA3A	2	2	0	1	1	0	0.0551919	0.745514	0.693147
ZC3HAV1L	2	2	1	0	1	2	0.0551919	0.745514	-1.04811
ZNF10	2	2	0	0	2	0	0.0551919	0.745514	1.74126
ZNF643	2	2	0	1	1	0	0.0551919	0.745514	0.693147
ZNF684	2	2	0	0	2	0	0.0551919	0.745514	1.74126
ZNF84	2	2	0	0	2	0	0.0551919	0.745514	1.74126
ZXDB	2	2	0	2	0	0	0.0551919	0.745514	0
C13orf38	6	3	0	0	3	1	0.0569904	0.745514	2.07944
C17orf53	6	3	0	0	3	1	0.0569904	0.745514	2.07944
C4orf38	6	3	1	2	0	0	0.0569904	0.745514	0
C6orf141	6	3	1	2	0	0	0.0569904	0.745514	0
CCDC40	6	3	1	0	2	0	0.0569904	0.745514	1.74126
CCDC86	6	3	1	1	1	0	0.0569904	0.745514	0.693147
CEBPG	6	3	0	0	3	0	0.0569904	0.745514	2.77259
CTSZ	6	3	0	0	3	3	0.0569904	0.745514	0
CYTH3	6	3	0	0	3	1	0.0569904	0.745514	2.07944
DDX39	6	3	0	0	3	2	0.0569904	0.745514	1.03133
DIS3L2	6	3	0	0	3	0	0.0569904	0.745514	2.77259
DNM1P35	6	3	1	2	0	0	0.0569904	0.745514	0
FAM101A	6	3	0	0	3	1	0.0569904	0.745514	2.07944
FAM105B	6	3	0	0	3	0	0.0569904	0.745514	2.77259
FCHO1	6	3	0	0	3	2	0.0569904	0.745514	1.03133
FKBPL	6	3	1	2	0	1	0.0569904	0.745514	-0.693147
GBE1	6	3	0	1	2	2	0.0569904	0.745514	0
LRCH3	6	3	0	1	2	0	0.0569904	0.745514	1.74126
MFI2	6	3	1	0	2	1	0.0569904	0.745514	1.04811
MYST3	6	3	0	0	3	0	0.0569904	0.745514	2.77259
PARL	6	3	0	0	3	2	0.0569904	0.745514	1.03133
PPP1R13B	6	3	0	0	3	0	0.0569904	0.745514	2.77259
RGAG1	6	3	0	0	3	0	0.0569904	0.745514	2.77259
SFRS5	6	3	1	0	2	0	0.0569904	0.745514	1.74126
TJAP1	6	3	0	0	3	1	0.0569904	0.745514	2.07944
XPA	6	3	0	0	3	1	0.0569904	0.745514	2.07944
ZCCHC14	6	3	0	0	3	0	0.0569904	0.745514	2.77259
ARHGDIA	16	5	1	1	3	1	0.0578859	0.745514	2.07944
C17orf75	16	5	0	0	5	0	0.0578859	0.745514	4.63163
DNAL1	16	5	0	0	5	4	0.0578859	0.745514	0.894632
DPH1	16	5	1	2	2	1	0.0578859	0.745514	1.04811
HECTD1	16	5	1	0	4	1	0.0578859	0.745514	3.04385
HNRNPC	16	5	0	0	5	2	0.0578859	0.745514	2.89037
ICA1L	16	5	1	0	4	2	0.0578859	0.745514	1.99574
KIAA0586	16	5	1	0	4	0	0.0578859	0.745514	3.737
SLC41A3	16	5	0	0	5	2	0.0578859	0.745514	2.89037
SULT2B1	16	5	0	0	5	2	0.0578859	0.745514	2.89037
LOC645323	114	20	1	0	19	5	0.0579564	0.745514	8.31571
ACSF2	11	4	0	0	4	1	0.0607312	0.745514	3.04385
DYNC1LI1	11	4	0	0	4	1	0.0607312	0.745514	3.04385
FSCN1	11	4	0	0	4	5	0.0607312	0.745514	-0.894632
GPR173	11	4	0	0	4	1	0.0607312	0.745514	3.04385
KHDRBS1	11	4	1	1	2	0	0.0607312	0.745514	1.74126
KIAA0430	11	4	0	0	4	2	0.0607312	0.745514	1.99574
LOC113230	11	4	2	1	1	1	0.0607312	0.745514	0
NEURL4	11	4	3	0	1	0	0.0607312	0.745514	0.693147
SORT1	11	4	1	0	3	0	0.0607312	0.745514	2.77259
VWA3B	73	14	0	0	14	4	0.0609858	0.745514	6.84306
ADAM9	22	6	1	1	4	0	0.0618105	0.745514	3.737
IFT88	22	6	1	1	4	0	0.0618105	0.745514	3.737
NME1	22	6	2	0	4	2	0.0618105	0.745514	1.99574
PIR	22	6	0	0	6	0	0.0618105	0.745514	5.46286
PTPN4	47	10	1	0	9	4	0.0642716	0.745514	3.91202
BMP7	81	15	0	1	14	10	0.0665391	0.745514	2.2847
GUCA1A	54	11	1	4	6	3	0.0670886	0.745514	2.69027
C4orf34	41	9	0	0	9	4	0.0671586	0.745514	3.91202
C3orf63	17	5	0	1	4	2	0.0688	0.745514	1.99574
CCDC111	17	5	1	0	4	0	0.0688	0.745514	3.737
LYPLAL1	17	5	0	0	5	1	0.0688	0.745514	3.93848
SMYD4	17	5	0	0	5	4	0.0688	0.745514	0.894632
C11orf48	35	8	1	0	7	9	0.0696188	0.745514	-1.4107
LOXL3	35	8	1	2	5	1	0.0696188	0.745514	3.93848
PRICKLE1	35	8	0	0	8	0	0.0696188	0.745514	6.96504
SLCO5A1	35	8	0	1	7	2	0.0696188	0.745514	4.49707
DSCR3	68	13	1	0	12	11	0.0703649	0.745514	0.583143
GPHN	75	14	0	3	11	6	0.0711572	0.745514	3.44544
ANP32B	29	7	0	0	7	7	0.071268	0.745514	0
GPR125	29	7	0	0	7	3	0.071268	0.745514	3.46574
PATZ1	29	7	4	2	1	3	0.071268	0.745514	-2.07944
ARIH2	23	6	1	0	5	1	0.0714246	0.745514	3.93848
COG8	23	6	1	2	3	1	0.0714246	0.745514	2.07944
GPATCH1	23	6	0	2	4	3	0.0714246	0.745514	0.96441
PLEKHG4	23	6	2	4	0	0	0.0714246	0.745514	0
YPEL3	23	6	2	2	2	1	0.0714246	0.745514	1.04811
UST	55	11	0	0	11	9	0.0733488	0.745514	1.25928
CRLF1	12	4	0	2	2	0	0.0746062	0.745514	1.74126
CTDSP1	12	4	3	1	0	1	0.0746062	0.745514	-0.693147
DNAH3	12	4	0	0	4	3	0.0746062	0.745514	0.96441
GFER	12	4	0	0	4	2	0.0746062	0.745514	1.99574
GNAZ	12	4	0	0	4	2	0.0746062	0.745514	1.99574
GPCPD1	12	4	0	1	3	0	0.0746062	0.745514	2.77259
ITPKC	12	4	2	0	2	3	0.0746062	0.745514	-1.03133
LOXL1	12	4	1	0	3	0	0.0746062	0.745514	2.77259
MBLAC1	12	4	3	1	0	0	0.0746062	0.745514	0
NOG	12	4	2	2	0	0	0.0746062	0.745514	0
PCDH15	12	4	0	0	4	2	0.0746062	0.745514	1.99574
RXRB	12	4	2	0	2	0	0.0746062	0.745514	1.74126
SEP15	12	4	0	0	4	2	0.0746062	0.745514	1.99574
SP4	12	4	0	1	3	2	0.0746062	0.745514	1.03133
ST7	12	4	0	1	3	0	0.0746062	0.745514	2.77259
STOML2	12	4	0	2	2	1	0.0746062	0.745514	1.04811
ADAT1	7	3	0	0	3	0	0.0753483	0.745514	2.77259
AFMID	7	3	0	0	3	3	0.0753483	0.745514	0
ANKRD39	7	3	0	0	3	3	0.0753483	0.745514	0
BCMO1	7	3	1	0	2	0	0.0753483	0.745514	1.74126
C1orf84	7	3	0	0	3	1	0.0753483	0.745514	2.07944
C5orf56	7	3	0	1	2	3	0.0753483	0.745514	-1.03133
COMTD1	7	3	2	1	0	0	0.0753483	0.745514	0
CSNK1D	7	3	1	0	2	4	0.0753483	0.745514	-1.99574
CSNK2A1	7	3	0	0	3	4	0.0753483	0.745514	-0.96441
ESR2	7	3	0	0	3	0	0.0753483	0.745514	2.77259
FAM168B	7	3	0	0	3	2	0.0753483	0.745514	1.03133
FBXW2	7	3	0	1	2	0	0.0753483	0.745514	1.74126
GLTSCR1	7	3	0	0	3	3	0.0753483	0.745514	0
HCG11	7	3	2	1	0	0	0.0753483	0.745514	0
HSPA4	7	3	1	1	1	0	0.0753483	0.745514	0.693147
HSPC157	7	3	2	1	0	0	0.0753483	0.745514	0
INPPL1	7	3	0	0	3	2	0.0753483	0.745514	1.03133
LMNB2	7	3	1	0	2	0	0.0753483	0.745514	1.74126
LY75	7	3	0	0	3	1	0.0753483	0.745514	2.07944
PARP3	7	3	1	1	1	0	0.0753483	0.745514	0.693147
PNPLA6	7	3	0	0	3	0	0.0753483	0.745514	2.77259
QRICH1	7	3	1	0	2	1	0.0753483	0.745514	1.04811
RAB13	7	3	0	0	3	2	0.0753483	0.745514	1.03133
RBPMS2	7	3	0	2	1	1	0.0753483	0.745514	0
SCN8A	7	3	0	0	3	1	0.0753483	0.745514	2.07944
SMARCAD1	7	3	0	1	2	2	0.0753483	0.745514	0
SSH1	7	3	0	1	2	0	0.0753483	0.745514	1.74126
STARD7	7	3	2	0	1	2	0.0753483	0.745514	-1.04811
TMEM129	7	3	0	2	1	0	0.0753483	0.745514	0.693147
TMEM216	7	3	0	2	1	1	0.0753483	0.745514	0
UBE2O	7	3	0	0	3	1	0.0753483	0.745514	2.07944
VSIG10	7	3	0	0	3	3	0.0753483	0.745514	0
ZNF846	7	3	0	0	3	0	0.0753483	0.745514	2.77259
CENPV	36	8	2	0	6	7	0.0777562	0.745514	-0.775464
DEPDC6	36	8	0	0	8	3	0.0777562	0.745514	4.19245
ST3GAL2	36	8	2	3	3	2	0.0777562	0.745514	1.03133
PPHLN1	30	7	1	0	6	2	0.080437	0.745514	3.7216
COLEC11	18	5	1	0	4	6	0.0807661	0.745514	-1.72586
ITGB1	18	5	0	0	5	1	0.0807661	0.745514	3.93848
MRPL23	18	5	0	0	5	2	0.0807661	0.745514	2.89037
MYLPF	18	5	0	2	3	2	0.0807661	0.745514	1.03133
POMGNT1	18	5	0	1	4	0	0.0807661	0.745514	3.737
PSMA4	18	5	0	0	5	2	0.0807661	0.745514	2.89037
RAB26	18	5	0	2	3	1	0.0807661	0.745514	2.07944
ABCC4	24	6	1	0	5	0	0.0818457	0.745514	4.63163
CYB5D2	24	6	1	3	2	2	0.0818457	0.745514	0
FADS1	24	6	0	0	6	4	0.0818457	0.745514	1.72586
INTS6	24	6	0	2	4	2	0.0818457	0.745514	1.99574
MTF2	24	6	0	0	6	4	0.0818457	0.745514	1.72586
MYH10	24	6	0	0	6	6	0.0818457	0.745514	0
SMARCC1	50	10	0	0	10	4	0.0850991	0.745514	4.55836
AATK	3	2	1	0	1	1	0.0857905	0.745514	0
ASB1	3	2	0	0	2	0	0.0857905	0.745514	1.74126
ATHL1	3	2	0	0	2	0	0.0857905	0.745514	1.74126
B4GALNT3	3	2	0	0	2	0	0.0857905	0.745514	1.74126
C11orf52	3	2	0	2	0	0	0.0857905	0.745514	0
C11orf70	3	2	0	0	2	0	0.0857905	0.745514	1.74126
C19orf61	3	2	0	1	1	0	0.0857905	0.745514	0.693147
C1orf58	3	2	0	0	2	0	0.0857905	0.745514	1.74126
CATSPER1	3	2	0	0	2	1	0.0857905	0.745514	1.04811
CCNE2	3	2	0	0	2	0	0.0857905	0.745514	1.74126
DBNDD1	3	2	0	0	2	0	0.0857905	0.745514	1.74126
DHX57	3	2	0	1	1	0	0.0857905	0.745514	0.693147
DLX4	3	2	0	1	1	0	0.0857905	0.745514	0.693147
DMWD	3	2	0	0	2	0	0.0857905	0.745514	1.74126
DOLK	3	2	1	1	0	0	0.0857905	0.745514	0
GLRX2	3	2	1	1	0	0	0.0857905	0.745514	0
HES2	3	2	1	1	0	0	0.0857905	0.745514	0
HIVEP3	3	2	1	0	1	0	0.0857905	0.745514	0.693147
HOXA1	3	2	0	2	0	0	0.0857905	0.745514	0
HTR7P1	3	2	1	1	0	0	0.0857905	0.745514	0
ICAM1	3	2	0	1	1	0	0.0857905	0.745514	0.693147
IER3	3	2	2	0	0	0	0.0857905	0.745514	0
INF2	3	2	0	0	2	0	0.0857905	0.745514	1.74126
KIAA0494	3	2	1	1	0	0	0.0857905	0.745514	0
KIAA0556	3	2	0	0	2	3	0.0857905	0.745514	-1.03133
KIF3C	3	2	1	0	1	0	0.0857905	0.745514	0.693147
KLHL9	3	2	1	1	0	0	0.0857905	0.745514	0
MPZL1	3	2	0	0	2	2	0.0857905	0.745514	0
MTAP	3	2	0	1	1	1	0.0857905	0.745514	0
NHLRC4	3	2	2	0	0	0	0.0857905	0.745514	0
NKRF	3	2	0	0	2	0	0.0857905	0.745514	1.74126
NRL	3	2	1	1	0	0	0.0857905	0.745514	0
NTHL1	3	2	0	0	2	3	0.0857905	0.745514	-1.03133
PARP10	3	2	0	1	1	0	0.0857905	0.745514	0.693147
PLA2G4C	3	2	1	0	1	0	0.0857905	0.745514	0.693147
PLD3	3	2	0	0	2	0	0.0857905	0.745514	1.74126
PLS1	3	2	0	0	2	0	0.0857905	0.745514	1.74126
PRIMA1	3	2	0	0	2	1	0.0857905	0.745514	1.04811
PRPF4B	3	2	0	0	2	0	0.0857905	0.745514	1.74126
RNF141	3	2	0	0	2	0	0.0857905	0.745514	1.74126
RNF5	3	2	1	0	1	0	0.0857905	0.745514	0.693147
RNF5P1	3	2	1	0	1	0	0.0857905	0.745514	0.693147
SC5DL	3	2	0	0	2	1	0.0857905	0.745514	1.04811
SIRT3	3	2	0	0	2	0	0.0857905	0.745514	1.74126
SLC12A9	3	2	1	0	1	1	0.0857905	0.745514	0
SLCO4A1	3	2	0	0	2	1	0.0857905	0.745514	1.04811
SOX4	3	2	1	1	0	0	0.0857905	0.745514	0
SSR4	3	2	0	0	2	1	0.0857905	0.745514	1.04811
TOP2B	3	2	2	0	0	0	0.0857905	0.745514	0
TRMT5	3	2	0	0	2	2	0.0857905	0.745514	0
TRPC6	3	2	0	0	2	0	0.0857905	0.745514	1.74126
TSHR	3	2	0	0	2	0	0.0857905	0.745514	1.74126
TSSK6	3	2	2	0	0	0	0.0857905	0.745514	0
UBE2J2	3	2	0	0	2	0	0.0857905	0.745514	1.74126
UCKL1AS	3	2	0	2	0	0	0.0857905	0.745514	0
UGT8	3	2	0	0	2	0	0.0857905	0.745514	1.74126
VPS4A	3	2	1	0	1	0	0.0857905	0.745514	0.693147
WDR24	3	2	0	1	1	0	0.0857905	0.745514	0.693147
ZC3H3	3	2	0	0	2	0	0.0857905	0.745514	1.74126
ZFPM2	3	2	0	0	2	1	0.0857905	0.745514	1.04811
ZNF250	3	2	1	0	1	1	0.0857905	0.745514	0
ZNF543	3	2	0	0	2	0	0.0857905	0.745514	1.74126
ZNF704	3	2	0	0	2	0	0.0857905	0.745514	1.74126
ZNF768	3	2	1	1	0	0	0.0857905	0.745514	0
PHLDB2	37	8	0	1	7	2	0.0864368	0.745514	4.49707
SOHLH2	37	8	1	0	7	5	0.0864368	0.745514	1.60669
ARID1B	64	12	4	2	6	2	0.0879872	0.745514	3.7216
PIAS2	71	13	0	1	12	2	0.0884217	0.745514	7.75018
ACSS3	13	4	0	0	4	3	0.089925	0.745514	0.96441
AKAP8L	13	4	0	1	3	0	0.089925	0.745514	2.77259
C1orf156	13	4	1	0	3	1	0.089925	0.745514	2.07944
C1orf216	13	4	0	3	1	1	0.089925	0.745514	0
CNNM4	13	4	0	1	3	2	0.089925	0.745514	1.03133
CRKL	13	4	2	0	2	2	0.089925	0.745514	0
GABPB2	13	4	1	0	3	2	0.089925	0.745514	1.03133
MOB2	13	4	0	0	4	1	0.089925	0.745514	3.04385
OVCA2	13	4	1	2	1	0	0.089925	0.745514	0.693147
P4HA1	13	4	0	0	4	2	0.089925	0.745514	1.99574
RPP25	13	4	1	3	0	0	0.089925	0.745514	0
SIX5	13	4	1	3	0	0	0.089925	0.745514	0
SLC19A1	13	4	0	0	4	1	0.089925	0.745514	3.04385
TLX1	13	4	0	0	4	2	0.089925	0.745514	1.99574
C6orf89	31	7	0	0	7	0	0.090254	0.745514	6.23832
TMEM26	44	9	1	3	5	6	0.0903726	0.745514	-0.831229
KDM2B	144	23	4	3	16	20	0.0919533	0.745514	-1.79185
AGPAT3	25	6	0	0	6	4	0.0930635	0.745514	1.72586
CDKN2BAS	25	6	0	0	6	5	0.0930635	0.745514	0.831229
MAGIX	25	6	3	2	1	0	0.0930635	0.745514	0.693147
MKNK2	25	6	1	1	4	3	0.0930635	0.745514	0.96441
SLC1A5	25	6	3	2	1	3	0.0930635	0.745514	-2.07944
C1QBP	19	5	0	0	5	1	0.0937601	0.745514	3.93848
CACNA1C	19	5	2	3	0	0	0.0937601	0.745514	0
LAMC1	19	5	0	0	5	2	0.0937601	0.745514	2.89037
SFXN2	19	5	0	1	4	3	0.0937601	0.745514	0.96441
ZC3H10	19	5	0	1	4	1	0.0937601	0.745514	3.04385
ITFG1	58	11	0	1	10	3	0.0942851	0.745514	5.52277
ABCB5	8	3	0	0	3	0	0.0959332	0.745514	2.77259
ANKHD1	8	3	0	0	3	0	0.0959332	0.745514	2.77259
ANKHD1-EIF4EBP3	8	3	0	0	3	0	0.0959332	0.745514	2.77259
BLOC1S1	8	3	0	2	1	3	0.0959332	0.745514	-2.07944
CHD1	8	3	0	0	3	2	0.0959332	0.745514	1.03133
DZIP3	8	3	0	0	3	2	0.0959332	0.745514	1.03133
EFHA2	8	3	0	0	3	0	0.0959332	0.745514	2.77259
FBRSL1	8	3	0	0	3	0	0.0959332	0.745514	2.77259
FRMD4A	8	3	0	0	3	3	0.0959332	0.745514	0
FUT11	8	3	0	3	0	1	0.0959332	0.745514	-0.693147
HMGB1	8	3	0	0	3	0	0.0959332	0.745514	2.77259
IFFO1	8	3	0	0	3	0	0.0959332	0.745514	2.77259
INO80D	8	3	0	0	3	1	0.0959332	0.745514	2.07944
MAGEF1	8	3	1	2	0	0	0.0959332	0.745514	0
MPPE1	8	3	0	0	3	1	0.0959332	0.745514	2.07944
NEDD4	8	3	0	0	3	0	0.0959332	0.745514	2.77259
NOS2	8	3	0	0	3	0	0.0959332	0.745514	2.77259
NR2F6	8	3	0	1	2	3	0.0959332	0.745514	-1.03133
OSM	8	3	1	2	0	0	0.0959332	0.745514	0
PFDN1	8	3	0	0	3	1	0.0959332	0.745514	2.07944
PGRMC2	8	3	1	1	1	0	0.0959332	0.745514	0.693147
PHTF2	8	3	1	0	2	2	0.0959332	0.745514	0
PRDX2	8	3	0	0	3	0	0.0959332	0.745514	2.77259
RNF7	8	3	0	1	2	0	0.0959332	0.745514	1.74126
SHISA3	8	3	0	3	0	2	0.0959332	0.745514	-1.74126
SLC27A5	8	3	2	1	0	3	0.0959332	0.745514	-2.77259
ST8SIA2	8	3	0	0	3	0	0.0959332	0.745514	2.77259
TMEM149	8	3	1	0	2	2	0.0959332	0.745514	0
TNRC6A	8	3	0	1	2	1	0.0959332	0.745514	1.04811
UTP18	8	3	0	0	3	1	0.0959332	0.745514	2.07944
ZNF346	8	3	1	1	1	3	0.0959332	0.745514	-2.07944
ZNF445	8	3	0	0	3	0	0.0959332	0.745514	2.77259
BBS4	32	7	0	0	7	6	0.100711	0.745514	0.775464
YARS	32	7	1	1	5	4	0.100711	0.745514	0.894632
C11orf41	52	10	5	5	0	1	0.101014	0.745514	-0.693147
SLC3A2	80	14	1	3	10	8	0.101223	0.745514	1.33032
XIAP	59	11	0	0	11	2	0.101985	0.745514	7.16704
A2ML1	0	1	0	0	1	0	0.10294	0.745514	0.693147
ABCB4	0	1	0	0	1	0	0.10294	0.745514	0.693147
ABO	0	1	0	0	1	0	0.10294	0.745514	0.693147
ACAA1	0	1	0	0	1	0	0.10294	0.745514	0.693147
ADAD2	0	1	0	0	1	0	0.10294	0.745514	0.693147
AGXT2	0	1	0	0	1	0	0.10294	0.745514	0.693147
ALDH3B2	0	1	0	0	1	0	0.10294	0.745514	0.693147
ALDOC	0	1	0	0	1	0	0.10294	0.745514	0.693147
AMIGO3	0	1	1	0	0	0	0.10294	0.745514	0
APOA5	0	1	0	1	0	0	0.10294	0.745514	0
APOBEC3F	0	1	0	0	1	0	0.10294	0.745514	0.693147
APOC4	0	1	0	0	1	0	0.10294	0.745514	0.693147
ARHGAP33	0	1	0	0	1	0	0.10294	0.745514	0.693147
ARMCX4	0	1	0	0	1	0	0.10294	0.745514	0.693147
ASB18	0	1	0	0	1	0	0.10294	0.745514	0.693147
BAHD1	0	1	0	0	1	0	0.10294	0.745514	0.693147
BCAR4	0	1	0	0	1	0	0.10294	0.745514	0.693147
BLNK	0	1	0	0	1	0	0.10294	0.745514	0.693147
BMP5	0	1	0	0	1	0	0.10294	0.745514	0.693147
BTG1	0	1	1	0	0	0	0.10294	0.745514	0
BZRAP1	0	1	0	0	1	0	0.10294	0.745514	0.693147
C14orf79	0	1	1	0	0	0	0.10294	0.745514	0
C15orf55	0	1	0	0	1	0	0.10294	0.745514	0.693147
C17orf105	0	1	0	1	0	0	0.10294	0.745514	0
C17orf69	0	1	1	0	0	0	0.10294	0.745514	0
C1orf204	0	1	1	0	0	0	0.10294	0.745514	0
C1orf220	0	1	0	0	1	0	0.10294	0.745514	0.693147
C21orf125	0	1	0	1	0	0	0.10294	0.745514	0
C22orf9	0	1	0	0	1	0	0.10294	0.745514	0.693147
C2orf29	0	1	0	0	1	1	0.10294	0.745514	0
C6orf127	0	1	0	0	1	0	0.10294	0.745514	0.693147
C7orf51	0	1	0	0	1	0	0.10294	0.745514	0.693147
C7orf57	0	1	0	0	1	0	0.10294	0.745514	0.693147
C9orf119	0	1	0	0	1	0	0.10294	0.745514	0.693147
C9orf4	0	1	0	0	1	0	0.10294	0.745514	0.693147
C9orf84	0	1	0	0	1	0	0.10294	0.745514	0.693147
CAPN13	0	1	0	0	1	0	0.10294	0.745514	0.693147
CCDC64B	0	1	1	0	0	0	0.10294	0.745514	0
CCL25	0	1	0	0	1	0	0.10294	0.745514	0.693147
CDH20	0	1	0	0	1	0	0.10294	0.745514	0.693147
CEMP1	0	1	0	1	0	0	0.10294	0.745514	0
CEND1	0	1	0	0	1	0	0.10294	0.745514	0.693147
CHIA	0	1	0	0	1	0	0.10294	0.745514	0.693147
CHPF2	0	1	0	1	0	0	0.10294	0.745514	0
CIB3	0	1	0	1	0	0	0.10294	0.745514	0
CLEC4E	0	1	0	1	0	0	0.10294	0.745514	0
CMTM2	0	1	0	0	1	0	0.10294	0.745514	0.693147
CMTM6	0	1	0	0	1	0	0.10294	0.745514	0.693147
CNRIP1	0	1	0	0	1	1	0.10294	0.745514	0
CNTN2	0	1	0	0	1	0	0.10294	0.745514	0.693147
CORO6	0	1	0	0	1	1	0.10294	0.745514	0
CORT	0	1	1	0	0	0	0.10294	0.745514	0
CPN1	0	1	0	0	1	0	0.10294	0.745514	0.693147
CRHBP	0	1	1	0	0	0	0.10294	0.745514	0
CRYBB1	0	1	0	0	1	0	0.10294	0.745514	0.693147
CYP1A1	0	1	0	0	1	0	0.10294	0.745514	0.693147
DAPP1	0	1	0	0	1	0	0.10294	0.745514	0.693147
DENND2D	0	1	0	0	1	0	0.10294	0.745514	0.693147
DHDPSL	0	1	0	0	1	0	0.10294	0.745514	0.693147
DPPA3	0	1	0	0	1	0	0.10294	0.745514	0.693147
DRD2	0	1	0	0	1	0	0.10294	0.745514	0.693147
DSG3	0	1	1	0	0	0	0.10294	0.745514	0
DUSP5	0	1	0	1	0	0	0.10294	0.745514	0
EGFR	0	1	0	0	1	0	0.10294	0.745514	0.693147
ELF1	0	1	0	0	1	0	0.10294	0.745514	0.693147
EVPL	0	1	1	0	0	0	0.10294	0.745514	0
F3	0	1	1	0	0	0	0.10294	0.745514	0
F7	0	1	0	0	1	0	0.10294	0.745514	0.693147
FAM128B	0	1	0	0	1	0	0.10294	0.745514	0.693147
FAM131C	0	1	0	0	1	0	0.10294	0.745514	0.693147
FAM167B	0	1	0	0	1	0	0.10294	0.745514	0.693147
FAM26F	0	1	0	1	0	0	0.10294	0.745514	0
FAM71F1	0	1	0	0	1	0	0.10294	0.745514	0.693147
FGF19	0	1	0	1	0	0	0.10294	0.745514	0
FGF4	0	1	0	1	0	0	0.10294	0.745514	0
FLJ42289	0	1	1	0	0	0	0.10294	0.745514	0
FOXA3	0	1	1	0	0	0	0.10294	0.745514	0
FREM3	0	1	0	0	1	0	0.10294	0.745514	0.693147
FUT3	0	1	0	0	1	0	0.10294	0.745514	0.693147
FYB	0	1	0	0	1	2	0.10294	0.745514	-1.04811
FZD2	0	1	0	1	0	0	0.10294	0.745514	0
FZD4	0	1	1	0	0	0	0.10294	0.745514	0
GALNT9	0	1	0	1	0	0	0.10294	0.745514	0
GJA9	0	1	0	1	0	0	0.10294	0.745514	0
GJD3	0	1	1	0	0	0	0.10294	0.745514	0
GLRA2	0	1	1	0	0	0	0.10294	0.745514	0
GLT6D1	0	1	0	0	1	0	0.10294	0.745514	0.693147
GOLGA2	0	1	0	0	1	0	0.10294	0.745514	0.693147
GOLGA6L5	0	1	1	0	0	0	0.10294	0.745514	0
GPR34	0	1	0	0	1	0	0.10294	0.745514	0.693147
GPR88	0	1	1	0	0	0	0.10294	0.745514	0
GPX4	0	1	0	1	0	0	0.10294	0.745514	0
GRM3	0	1	0	0	1	0	0.10294	0.745514	0.693147
GSC2	0	1	1	0	0	0	0.10294	0.745514	0
GTSE1	0	1	0	0	1	0	0.10294	0.745514	0.693147
HAR1A	0	1	1	0	0	0	0.10294	0.745514	0
HES3	0	1	0	0	1	0	0.10294	0.745514	0.693147
HSPA5	0	1	0	1	0	0	0.10294	0.745514	0
IDI2	0	1	0	0	1	0	0.10294	0.745514	0.693147
IER5	0	1	1	0	0	0	0.10294	0.745514	0
IRAK4	0	1	0	0	1	0	0.10294	0.745514	0.693147
IRX4	0	1	1	0	0	0	0.10294	0.745514	0
ISM2	0	1	0	1	0	0	0.10294	0.745514	0
ITK	0	1	0	0	1	0	0.10294	0.745514	0.693147
JAK3	0	1	0	0	1	1	0.10294	0.745514	0
JUN	0	1	0	1	0	0	0.10294	0.745514	0
KCNH3	0	1	0	0	1	1	0.10294	0.745514	0
KCNT1	0	1	0	0	1	0	0.10294	0.745514	0.693147
KIAA0141	0	1	0	0	1	0	0.10294	0.745514	0.693147
KIAA1257	0	1	0	1	0	0	0.10294	0.745514	0
KIAA1704	0	1	1	0	0	0	0.10294	0.745514	0
KIF5A	0	1	0	0	1	0	0.10294	0.745514	0.693147
KLHDC7A	0	1	1	0	0	0	0.10294	0.745514	0
KRT78	0	1	1	0	0	0	0.10294	0.745514	0
L3MBTL4	0	1	0	0	1	0	0.10294	0.745514	0.693147
LMO1	0	1	0	0	1	0	0.10294	0.745514	0.693147
LOC100125556	0	1	0	0	1	0	0.10294	0.745514	0.693147
LOC285548	0	1	0	1	0	0	0.10294	0.745514	0
LOC285733	0	1	0	0	1	0	0.10294	0.745514	0.693147
LOC339524	0	1	0	0	1	0	0.10294	0.745514	0.693147
LOC400931	0	1	0	0	1	0	0.10294	0.745514	0.693147
LOC441869	0	1	0	0	1	0	0.10294	0.745514	0.693147
LOC729668	0	1	0	0	1	0	0.10294	0.745514	0.693147
LRRC4C	0	1	0	0	1	0	0.10294	0.745514	0.693147
LRRC66	0	1	1	0	0	0	0.10294	0.745514	0
LYL1	0	1	0	0	1	0	0.10294	0.745514	0.693147
MAP3K10	0	1	0	0	1	1	0.10294	0.745514	0
MAPKSP1	0	1	0	0	1	1	0.10294	0.745514	0
MCAT	0	1	0	1	0	0	0.10294	0.745514	0
MFAP2	0	1	0	0	1	1	0.10294	0.745514	0
MIA	0	1	1	0	0	0	0.10294	0.745514	0
MIR219-1	0	1	1	0	0	0	0.10294	0.745514	0
MIR302A	0	1	1	0	0	0	0.10294	0.745514	0
MKNK1	0	1	1	0	0	0	0.10294	0.745514	0
MPV17L	0	1	0	0	1	0	0.10294	0.745514	0.693147
MSLNL	0	1	0	0	1	0	0.10294	0.745514	0.693147
MYCN	0	1	1	0	0	0	0.10294	0.745514	0
MYCNOS	0	1	0	1	0	0	0.10294	0.745514	0
MYH6	0	1	0	0	1	0	0.10294	0.745514	0.693147
NACAD	0	1	0	0	1	0	0.10294	0.745514	0.693147
NCRNA00176	0	1	0	1	0	0	0.10294	0.745514	0
NDUFAF4	0	1	0	0	1	0	0.10294	0.745514	0.693147
NEUROD2	0	1	0	1	0	0	0.10294	0.745514	0
NOS1	0	1	0	0	1	0	0.10294	0.745514	0.693147
ORMDL3	0	1	0	0	1	0	0.10294	0.745514	0.693147
OTOP2	0	1	0	1	0	0	0.10294	0.745514	0
PACRGL	0	1	0	0	1	1	0.10294	0.745514	0
PART1	0	1	0	0	1	0	0.10294	0.745514	0.693147
PAX7	0	1	0	0	1	0	0.10294	0.745514	0.693147
PDCL2	0	1	0	0	1	0	0.10294	0.745514	0.693147
PDCL3	0	1	0	1	0	0	0.10294	0.745514	0
PDE1C	0	1	0	0	1	0	0.10294	0.745514	0.693147
PDGFA	0	1	0	0	1	0	0.10294	0.745514	0.693147
PDXDC2	0	1	0	0	1	0	0.10294	0.745514	0.693147
PITPNM1	0	1	0	0	1	0	0.10294	0.745514	0.693147
PLA2G2D	0	1	0	0	1	0	0.10294	0.745514	0.693147
PLXND1	0	1	0	1	0	0	0.10294	0.745514	0
PPP1R11	0	1	0	0	1	0	0.10294	0.745514	0.693147
PTPN5	0	1	1	0	0	0	0.10294	0.745514	0
PYGM	0	1	0	0	1	1	0.10294	0.745514	0
RDH13	0	1	0	0	1	0	0.10294	0.745514	0.693147
RFNG	0	1	0	0	1	1	0.10294	0.745514	0
RHBDD1	0	1	0	0	1	0	0.10294	0.745514	0.693147
RIC3	0	1	0	0	1	0	0.10294	0.745514	0.693147
RICH2	0	1	0	0	1	0	0.10294	0.745514	0.693147
RPS2P32	0	1	1	0	0	0	0.10294	0.745514	0
SCAND3	0	1	0	0	1	0	0.10294	0.745514	0.693147
SCARNA17	0	1	0	1	0	0	0.10294	0.745514	0
SEMA6C	0	1	0	0	1	0	0.10294	0.745514	0.693147
SEPT4	0	1	0	0	1	0	0.10294	0.745514	0.693147
SERPINE1	0	1	0	1	0	0	0.10294	0.745514	0
SFRS16	0	1	0	0	1	1	0.10294	0.745514	0
SLA	0	1	0	0	1	0	0.10294	0.745514	0.693147
SLC2A1	0	1	0	1	0	0	0.10294	0.745514	0
SLC2A12	0	1	0	0	1	0	0.10294	0.745514	0.693147
SLC30A3	0	1	0	1	0	1	0.10294	0.745514	-0.693147
SLC35C2	0	1	0	0	1	0	0.10294	0.745514	0.693147
SLC46A3	0	1	1	0	0	0	0.10294	0.745514	0
SLC7A5P2	0	1	1	0	0	0	0.10294	0.745514	0
SLC9A3R2	0	1	0	0	1	1	0.10294	0.745514	0
SMARCA5	0	1	0	0	1	0	0.10294	0.745514	0.693147
SNORD2	0	1	0	1	0	0	0.10294	0.745514	0
SNORD42B	0	1	0	1	0	0	0.10294	0.745514	0
SOCS3	0	1	0	1	0	0	0.10294	0.745514	0
SPNS1	0	1	0	1	0	0	0.10294	0.745514	0
SPTBN2	0	1	0	0	1	0	0.10294	0.745514	0.693147
STARD8	0	1	0	0	1	0	0.10294	0.745514	0.693147
SUMO3	0	1	0	1	0	0	0.10294	0.745514	0
SYF2	0	1	1	0	0	0	0.10294	0.745514	0
TBKBP1	0	1	1	0	0	0	0.10294	0.745514	0
TCAM1P	0	1	0	1	0	0	0.10294	0.745514	0
TERF2IP	0	1	0	1	0	0	0.10294	0.745514	0
THUMPD1	0	1	1	0	0	0	0.10294	0.745514	0
TLL2	0	1	0	0	1	0	0.10294	0.745514	0.693147
TMEM158	0	1	1	0	0	0	0.10294	0.745514	0
TMEM205	0	1	1	0	0	0	0.10294	0.745514	0
TMOD4	0	1	0	0	1	0	0.10294	0.745514	0.693147
TRIM34	0	1	0	0	1	0	0.10294	0.745514	0.693147
TRIM39	0	1	1	0	0	0	0.10294	0.745514	0
TRO	0	1	0	0	1	0	0.10294	0.745514	0.693147
TSN	0	1	0	0	1	0	0.10294	0.745514	0.693147
TSPYL2	0	1	1	0	0	0	0.10294	0.745514	0
TTC24	0	1	1	0	0	0	0.10294	0.745514	0
VGF	0	1	1	0	0	0	0.10294	0.745514	0
VSIG8	0	1	0	0	1	0	0.10294	0.745514	0.693147
WFS1	0	1	0	0	1	1	0.10294	0.745514	0
WNT2	0	1	0	0	1	0	0.10294	0.745514	0.693147
WSCD2	0	1	0	0	1	0	0.10294	0.745514	0.693147
YY2	0	1	1	0	0	0	0.10294	0.745514	0
ZBTB22	0	1	1	0	0	0	0.10294	0.745514	0
ZFP112	0	1	0	0	1	0	0.10294	0.745514	0.693147
ZFP28	0	1	0	0	1	0	0.10294	0.745514	0.693147
ZIC1	0	1	0	1	0	0	0.10294	0.745514	0
ZNF14	0	1	0	0	1	0	0.10294	0.745514	0.693147
ZNF226	0	1	0	0	1	0	0.10294	0.745514	0.693147
ZNF23	0	1	0	0	1	0	0.10294	0.745514	0.693147
ZNF37A	0	1	0	1	0	0	0.10294	0.745514	0
ZNF37B	0	1	0	0	1	0	0.10294	0.745514	0.693147
ZNF654	0	1	1	0	0	0	0.10294	0.745514	0
ZNF665	0	1	0	0	1	0	0.10294	0.745514	0.693147
ZNF746	0	1	0	0	1	0	0.10294	0.745514	0.693147
ZNF784	0	1	0	0	1	0	0.10294	0.745514	0.693147
ZNF831	0	1	0	0	1	0	0.10294	0.745514	0.693147
ZNF841	0	1	0	0	1	0	0.10294	0.745514	0.693147
ZNHIT1	0	1	1	0	0	0	0.10294	0.745514	0
ABCA3	26	6	0	0	6	4	0.105062	0.754261	1.72586
PABPN1	26	6	1	4	1	1	0.105062	0.754261	0
PHF12	26	6	1	4	1	3	0.105062	0.754261	-2.07944
SNX5	39	8	1	1	6	8	0.105415	0.754261	-1.50218
BCAS4	14	4	0	0	4	0	0.106611	0.754261	3.737
BDH1	14	4	2	1	1	3	0.106611	0.754261	-2.07944
C11orf59	14	4	0	0	4	1	0.106611	0.754261	3.04385
C12orf72	14	4	0	0	4	0	0.106611	0.754261	3.737
CENPBD1	14	4	3	1	0	0	0.106611	0.754261	0
CTAGE5	14	4	0	1	3	2	0.106611	0.754261	1.03133
DDN	14	4	0	2	2	0	0.106611	0.754261	1.74126
FAM120AOS	14	4	3	0	1	2	0.106611	0.754261	-1.04811
IFNGR2	14	4	2	1	1	2	0.106611	0.754261	-1.04811
IGF2BP3	14	4	0	0	4	0	0.106611	0.754261	3.737
JMY	14	4	0	2	2	4	0.106611	0.754261	-1.99574
JUB	14	4	2	1	1	2	0.106611	0.754261	-1.04811
KCNN1	14	4	0	1	3	2	0.106611	0.754261	1.03133
MAN2C1	14	4	0	1	3	0	0.106611	0.754261	2.77259
MASTL	14	4	2	2	0	1	0.106611	0.754261	-0.693147
NPVF	14	4	1	0	3	4	0.106611	0.754261	-0.96441
PNMA1	14	4	3	1	0	0	0.106611	0.754261	0
RCCD1	14	4	1	0	3	1	0.106611	0.754261	2.07944
SALL1	14	4	1	0	3	2	0.106611	0.754261	1.03133
SYN3	14	4	0	0	4	0	0.106611	0.754261	3.737
TUBD1	14	4	0	2	2	3	0.106611	0.754261	-1.03133
ATXN7L2	20	5	0	0	5	0	0.107748	0.757399	4.63163
LOC100128191	20	5	2	3	0	0	0.107748	0.757399	0
MAPK1IP1L	20	5	0	0	5	3	0.107748	0.757399	1.85904
NCRNA00167	20	5	3	2	0	0	0.107748	0.757399	0
RPN2	20	5	0	0	5	3	0.107748	0.757399	1.85904
STRADA	20	5	0	0	5	1	0.107748	0.757399	3.93848
ZDHHC14	20	5	0	1	4	3	0.107748	0.757399	0.96441
GTF2I	33	7	2	1	4	4	0.111798	0.765507	0
PACS1	33	7	2	0	5	4	0.111798	0.765507	0.894632
PDS5B	33	7	6	0	1	1	0.111798	0.765507	0
ASH2L	40	8	1	4	3	4	0.115699	0.765507	-0.96441
SNRPA	40	8	2	0	6	3	0.115699	0.765507	2.69027
LOC100131691	47	9	2	2	5	7	0.117747	0.765507	-1.60669
FAM63A	27	6	2	1	3	3	0.117817	0.765507	0
PRRT2	27	6	4	2	0	1	0.117817	0.765507	-0.693147
SMAD4	27	6	1	1	4	1	0.117817	0.765507	3.04385
TMEM143	27	6	1	2	3	3	0.117817	0.765507	0
UBAP2L	27	6	2	0	4	2	0.117817	0.765507	1.99574
AFF4	9	3	0	0	3	2	0.118502	0.765507	1.03133
ARID4B	9	3	0	0	3	1	0.118502	0.765507	2.07944
ARL6IP4	9	3	1	1	1	1	0.118502	0.765507	0
CARHSP1	9	3	1	0	2	1	0.118502	0.765507	1.04811
CDC25B	9	3	0	0	3	1	0.118502	0.765507	2.07944
DENND1B	9	3	0	1	2	2	0.118502	0.765507	0
DNM1	9	3	0	0	3	1	0.118502	0.765507	2.07944
DR1	9	3	0	1	2	0	0.118502	0.765507	1.74126
ERGIC2	9	3	0	0	3	2	0.118502	0.765507	1.03133
ETV2	9	3	1	0	2	1	0.118502	0.765507	1.04811
GTPBP3	9	3	1	0	2	0	0.118502	0.765507	1.74126
LARS	9	3	0	0	3	1	0.118502	0.765507	2.07944
LRP8	9	3	1	0	2	1	0.118502	0.765507	1.04811
MAP2K3	9	3	0	0	3	0	0.118502	0.765507	2.77259
MAPK14	9	3	1	0	2	3	0.118502	0.765507	-1.03133
MEX3B	9	3	0	2	1	0	0.118502	0.765507	0.693147
NOB1	9	3	1	1	1	0	0.118502	0.765507	0.693147
RPS26	9	3	3	0	0	1	0.118502	0.765507	-0.693147
SEPT10	9	3	0	0	3	1	0.118502	0.765507	2.07944
SPCS1	9	3	1	0	2	0	0.118502	0.765507	1.74126
TOP1	9	3	0	1	2	1	0.118502	0.765507	1.04811
TSC22D3	9	3	0	1	2	2	0.118502	0.765507	0
TXNIP	9	3	2	1	0	1	0.118502	0.765507	-0.693147
UIMC1	9	3	0	0	3	1	0.118502	0.765507	2.07944
YWHAG	9	3	0	0	3	1	0.118502	0.765507	2.07944
ZC3H11A	9	3	0	0	3	0	0.118502	0.765507	2.77259
ZFYVE1	9	3	0	0	3	0	0.118502	0.765507	2.77259
ZNF581	9	3	0	1	2	3	0.118502	0.765507	-1.03133
SLC39A1	54	10	2	0	8	6	0.118539	0.765507	1.50218
ARSD	4	2	0	1	1	2	0.120101	0.765507	-1.04811
ATP5H	4	2	0	0	2	2	0.120101	0.765507	0
ATP5L	4	2	0	0	2	0	0.120101	0.765507	1.74126
ATPIF1	4	2	2	0	0	0	0.120101	0.765507	0
C11orf68	4	2	0	1	1	0	0.120101	0.765507	0.693147
C12orf43	4	2	0	0	2	1	0.120101	0.765507	1.04811
C15orf58	4	2	0	0	2	2	0.120101	0.765507	0
C4orf10	4	2	0	2	0	0	0.120101	0.765507	0
CBY1	4	2	0	0	2	0	0.120101	0.765507	1.74126
CCDC88B	4	2	1	0	1	0	0.120101	0.765507	0.693147
CCS	4	2	0	1	1	1	0.120101	0.765507	0
CHD1L	4	2	0	0	2	0	0.120101	0.765507	1.74126
COMP	4	2	1	0	1	0	0.120101	0.765507	0.693147
COPZ2	4	2	0	0	2	0	0.120101	0.765507	1.74126
COX8A	4	2	0	0	2	0	0.120101	0.765507	1.74126
CSF1	4	2	1	1	0	0	0.120101	0.765507	0
CYBRD1	4	2	1	1	0	1	0.120101	0.765507	-0.693147
DGKI	4	2	0	0	2	2	0.120101	0.765507	0
DNAJB6	4	2	0	0	2	0	0.120101	0.765507	1.74126
DNAJC30	4	2	1	1	0	0	0.120101	0.765507	0
EEF1E1	4	2	0	0	2	1	0.120101	0.765507	1.04811
ERO1L	4	2	0	0	2	0	0.120101	0.765507	1.74126
HNRNPA0	4	2	2	0	0	0	0.120101	0.765507	0
IRF5	4	2	0	0	2	0	0.120101	0.765507	1.74126
JMJD6	4	2	0	1	1	0	0.120101	0.765507	0.693147
KCNJ4	4	2	0	0	2	0	0.120101	0.765507	1.74126
MAPK12	4	2	0	1	1	0	0.120101	0.765507	0.693147
MCM7	4	2	0	1	1	2	0.120101	0.765507	-1.04811
MIF	4	2	1	1	0	0	0.120101	0.765507	0
MMP11	4	2	0	0	2	0	0.120101	0.765507	1.74126
MPP6	4	2	0	0	2	1	0.120101	0.765507	1.04811
MRFAP1L1	4	2	2	0	0	0	0.120101	0.765507	0
NAA30	4	2	0	0	2	1	0.120101	0.765507	1.04811
NEK1	4	2	0	0	2	2	0.120101	0.765507	0
NOL8	4	2	0	0	2	1	0.120101	0.765507	1.04811
NT5C3L	4	2	0	0	2	0	0.120101	0.765507	1.74126
[truncated: 6,490 more rows]

## Sheet: APC suppressor
	Unsorted cells	Sorted cells					Derived from columns B and C		Derived from columns F and G
[truncated: 11,025 more rows]

[truncated: 1 more sheets: CSNK1A1 suppressor]
