# Supplementary material for: Comparative genetic screens in human cells reveal new regulatory mechanisms in WNT signaling
Source: eLife. 2016 Dec 20;5:e21459. doi: 10.7554/eLife.21459 (PMC5257257; doi:10.7554/eLife.21459)
Supplement: Supplementary file 2. — Clones in which a single gene was targeted using CRISPR/Cas9 or disrupted by a GT insertion, and double- or triple-mutant clones in which multiple genes were disrupted using CRISPR/Cas9 or through a combination of CRISPR/Cas9 and a GT insertion are described in two separate spreadsheets labeled accordingly. For cell lines engineered using CRISPR/Cas9, when more than one clone was generated using the same CRISPR guide, the ‘Clone Name’ column indicates the generic name used throughout the manuscript to describe the genotype, and the ‘Clone #’ column identifies the specific allele in each individual clone. The ‘CRISPR guide’ column indicates the name of the guide used, which is the same as that of the oligos encoding sgRNAs (see Materials and methods and Supplementary file 4). The ‘Genomic Sequence’ column shows 80 bases of genomic sequence (5’ relative to the gene is to the left) surrounding the target site. For each group of clones made using the same CRISPR guide (separated by gray spacers), the ‘Genomic Sequence’ column is headlined by the reference WT genomic sequence (obtained from RefSeq), with the guide sequence colored blue. The site of the double strand cut made by Cas9 is between the two underlined bases. Sequencing results for individual clones are indicated below the reference sequence. Some WT clones are indicated as such and were used as controls. For mutant clones, mutated bases are colored red (dashes represent deleted bases, three dots are used to indicate that a deletion continues beyond the 80 bases of sequence shown, and large insertions are indicated in brackets), and the nature of the mutation, the resulting genotype (with the mutated amino acid number specified in parenthesis for selected clones) and any pertinent observations are also described. The figures in which each clone was used are also indicated. For the APCKO-2 clone containing a GT insertion, the 80 bases of genomic sequence (5’ relative to the gene is to the left) flanking the GT a [file elife-21459-supp2.xlsx]

## Sheet: Single-mutant clones
Clone Name	Clone #	CRISPR Guide	Genomic Sequence	Mutation	Genotype	Observations	Figures
Reference		TFAP4_sgRNA_Ex6_II	CGTGCCAGCACCGCCTCCTCCTCCCTCCCACCACATCAATGTCGTCACCATGGGCCCCTCCTCGGTCATCAACTCTGTTT
TFAP4CR-1	28	TFAP4_sgRNA_Ex6_II	undetermined	large rearrangement	loss of coding sequence: no protein product	no PCR product with primers 2.5 kbp 5' and 3' of target site.	2A, 2B, 2C, 2D
TFAP4CR-2	18	TFAP4_sgRNA_Ex6_II	CGTGCCAGCACCGCCTCCTCCTCCCTCCCACCACATCAATGTCGTCAACCATGGGCCCCTCCTCGGTCATCAACTCTGTT	1 bp insertion	frameshift: truncated protein product		2A, 2C
Reference		AXIN2_sgRNA_Ex11	GCTTGACCCTGGGCCACTTTAAAGAGCAGCTCAGCAAAAAGGGAAATTATAGGTAAGAGTCCTGTGGCTTTTTTCTGCTC
WT	6	AXIN2_sgRNA_Ex11	GCTTGACCCTGGGCCACTTTAAAGAGCAGCTCAGCAAAAAGGGAAATTATAGGTAAGAGTCCTGTGGCTTTTTTCTGCTC	none	WT		3C
AXIN2ΔC	8	AXIN2_sgRNA_Ex11	GCTTGACCCTGGGCCACTTTAAAGAGCAGCTCAGCAAAAAGGGAAATATATAGGTAAGAGTCCTGTGGCTTTTTTCTGCT	1 bp insertion	frameshift: truncated protein product (802 STOP)		3C, 3D, 3E, 3-f.s.1C, 3-f.s.2C,
AXIN2ΔC	16	AXIN2_sgRNA_Ex11	GCTTGACCCTGGGCCACTTTAAAGAGCAGCTCAGCAAAAAGGGA----------AAGAGTCCTGTGGCTTTTTTCTGCTC	10 bp deletion	frameshift: truncated protein product (808 STOP)		3C
AXIN2ΔC	19	AXIN2_sgRNA_Ex11	GCTTGACCCTGGGCCACTTTAAAGAGCAGCTCAGCAAAAAGGGAAATTTATAGGTAAGAGTCCTGTGGCTTTTTTCTGCT	1 bp insertion	frameshift: truncated protein product (802 STOP)		3C, 3D, 3-f.s.1C
AXIN2ΔC	24	AXIN2_sgRNA_Ex11	GCTTGACCCTGGGCCACTTTAAAGAG----------------------[331bp]TATAGGTAAGAGTCCTGTGGCTTTT	22 bp deletion + 331 bp insertion	frameshift: truncated protein product (808 STOP)		3C
Reference		AXIN2_sgRNA_Ex10	TTCCATCTTATTTTCAGTCACAAAGAGCCAAAGAAACTGGCAGGTGTCCACGCGCTCCAGGCCAGTGAGTTGGTTGTCAC
WT	30	AXIN2_sgRNA_Ex10	TTCCATCTTATTTTCAGTCACAAAGAGCCAAAGAAACTGGCAGGTGTCCACGCGCTCCAGGCCAGTGAGTTGGTTGTCAC	none	WT		3C
AXIN2ΔDAX	5	AXIN2_sgRNA_Ex10	TTCCATCTTATTTTCAGTCACAAAGAGCCA-----------------------------------------------...	119 bp deletion	frameshift: truncated protein product (752 STOP)		3C, 3E, 3-f.s.2D
AXIN2ΔDAX	11	AXIN2_sgRNA_Ex10	...---------------------------------------------CACGCGCTCCAGGCCAGTGAGTTGGTTGTCAC	103 bp deletion	frameshift: truncated protein product (788 STOP)	PCR product visibly smaller; expected to delete intron 9/exon 10 splice junction and remove exon 10, resulting in an in-frame fusion of exon 9 and 11.	3C
AXIN2ΔDAX	29	AXIN2_sgRNA_Ex10	TTCCATCTTATTTTCAGTCACAA------------------------------------------------------...	107 bp deletion	frameshift: truncated protein product (756 STOP)		3C
Reference		AXIN2_sgRNA_Ex1	AGGTCACCAAACCCATGCCTGTCTCTTCCAACACCAGGCGGAACGAAGATGGGTTGGGGGAGCCGGAGGGGCGGGCATCT
WT	33	AXIN2_sgRNA_Ex1	AGGTCACCAAACCCATGTCTGTCTCTTCCAACACCAGGCGGAACGAAGATGGGTTGGGGGAGCCGGAGGGGCGGGCATCT	none	WT		3C
AXIN2KO	6	AXIN2_sgRNA_Ex1	AGGTCACCAAACCCATGTCTGTCTCTTCCAACACCAGGCGGAACGAA[289bp]GATGGGTTGGGGGAGCCGGAGGGGCG	289 bp insertion	frameshift	PCR product is visibly larger	3C, 3-f.s.1A, 3-f.s.1B
AXIN2KO	9	AXIN2_sgRNA_Ex1	AGGTCACCAAACCCATGTCTGTCTCTTCCAACACCAGGCGGAACGAAAGATGGGTTGGGGGAGCCGGAGGGGCGGGCATC	1 bp insertion	frameshift		3C
AXIN2KO	27	AXIN2_sgRNA_Ex1	AGGTCACCAAACCCATGTCTGTCTCTTCCAACACCAGGCGGAACGAA----------------------GGCGGGCATCT	22 bp deletion	frameshift		3C, 3-f.s.1A, 3-f.s.1B
AXIN2KO	29	AXIN2_sgRNA_Ex1	AGGTCACCAAACCCATGTCTGTCTCTTCCAACACCAGGCGGAACG--------------------------------...	107 bp deletion	frameshift		3C
Reference		AXIN1_sgRNA_Ex1_I	CAAAATGAATATCCAAGAGCAGGGTTTCCCCTTGGACCTCGGAGCAAGTTTCACCGAAGATGCTCCCCGACCCCCAGTGC
AXIN1KO	38	AXIN1_sgRNA_Ex1_I	CAAAATGAATATCCAAGAGCAGGGTTTCC----------CGGAGCAAGTTTCACCGAAGATGCTCCCCGACCCCCAGTGC	10 bp deletion	frameshift		3-f.s.1A, 3-f.s.1B
Reference		AXIN1_sgRNA_Ex1_II	CTGGATGACCAAGATGGGATAAGCCTGTTCAGGACTTTCCTGAAGCAGGAGGGCTGTGCCGACTTGCTGGACTTCTGGTT
AXIN1KO	30	AXIN1_sgRNA_Ex1_II	CTGGATGACCAAGATGGGATAAGCC-----------------------------------GACTTGCTGGACTTCTGGTT	35 bp deletion	frameshift		3-f.s.1A, 3-f.s.1B
Reference		PIGL_sgRNA_Ex3	AAAGGTGTTCAAGTTGTGCTTCTCTCTTGTAGGGATTTCCCAGATGACCCAGGCATGCAGTGGGACACAGAGCACGTGGC
WT	3	PIGL_sgRNA_Ex3	AAAGGTGTTCAAGTTGTGCTTCTCTCTTGTAGGGATTTCCCAGATGACCCAGGCATGCAGTGGGACACAGAGCACGTGGC	none	WT		4C, 4-f.s.1E
PIGLKO	1	PIGL_sgRNA_Ex3	AAAGGTGTTCAAGTTGTGCTTCTCTCTTGTAGGGATTTCCCAGATGA-----GCATGCAGTGGGACACAGAGCACGTGGC	5 bp deletion	frameshift		4C, 4-f.s.1E
PIGLKO	5	PIGL_sgRNA_Ex3	AAAGGTGTTCAAGTTGTGCTTCTCTCTTGTAGGGATTTCCC--------CAGGCATGCAGTGGGACACAGAGCACGTGGC	8 bp deletion	frameshift		4C, 4-f.s.1E
PIGLKO	14	PIGL_sgRNA_Ex3	AAAGGTGTTCAAGTTGTGCTTCTCTCTTGTAGGGATTTCCCAGATGA--CAGGCATGCAGTGGGACACAGAGCACGTGGC	2 bp deletion	frameshift		4C
Reference		GPC4_sgRNA_Ex3_II	GTGAGCAAGTATACGGAGCAGCTGAAGCCCTTCGGAGATGTCCCTCGCAAATTGAAGCTCCAGGTTACTCGTGCTTTTGT
WT	3	GPC4_sgRNA_Ex3_II	GTGAGCAAGTATACGGAGCAGCTGAAGCCCTTCGGAGATGTCCCTCGCAAATTGAAGCTCCAGGTTACTCGTGCTTTTGT	none	WT
GPC4KO	4	GPC4_sgRNA_Ex3_II	GTGAGCAAGTATACGGAGCAGCTGAA--------------------GCAAATTGAAGCTCCAGGTTACTCGTGCTTTTGT	20 bp deletion	frameshift		4C
GPC4KO	7	GPC4_sgRNA_Ex3_II	GTGAGCAAGTATACGGAGCAGCTGAAG--------------CCCTCGCAAATTGAAGCTCCAGGTTACTCGTGCTTTTGT	14 bp deletion	frameshift		4C
Reference		GPC4_sgRNA_Ex3_III	AAATTCTGAGCTATTTAAAGATCTCTTCGTAGAGTTGAAACGTTACTACGTGGTGGGAAATGTGAACCTGGAAGAAATGC
GPC4KO	14	GPC4_sgRNA_Ex3_III	AAATTCTGAGCTATTTAAAGATCTCTTCGTAGAGTTGAAACGTTACTTACGTGGTGGGAAATGTGAACCTGGAAGAAATGC	1 bp insertion	frameshift		4C
Reference		GPC6_sgRNA_Ex4_I	TCAACGTCATGAAGGGCTGCTTGGCAAATCAGGCTGACCTCGACACAGAGTGGAATCTGTTTATAGGTAAGAAGTGTTTA
WT	9	GPC6_sgRNA_Ex4_I	TCAACGTCATGAAGGGCTGCTTGGCAAATCAGGCTGACCTCGACACAGAGTGGAATCTGTTTATAGGTAAGAAGTGTTTA	none	WT
GPC6KO	1	GPC6_sgRNA_Ex4_I	TCAACGTCATGAAGGGCTGCTTGGCAAATCAGGCTGACCTCGACACAAGAGTGGAATCTGTTTATAGGTAAGAAGTGTTTA	1 bp insertion	frameshift		4C
GPC6KO	10	GPC6_sgRNA_Ex4_I	TCAACGTCATGAAGGGCTGCTTGGCAAATCAGGCTGACCTCGA-----------ATCTGTTTATAGGTAAGAAGTGTTTA	11 bp deletion	frameshift		4C
Reference		APC_sgRNA_Ex5	ATGTCCCTCCGTTCTTATGGAAGCCGGGAAGGATCTGTATCAAGCCGTTCTGGAGAGTGCAGTCCTGTTCCTATGGGTTC
APCKO-1	6	APC_sgRNA_Ex5	...---------------------------------------------TCTGGAGAGTGCAGTCCTGTTCCTATGGGTTC	155 bp deletion, 5bp insertion	frameshift		5B, 5-f.s.1A, 5-f.s.1B, 5-f.s.1C, 6I
APCKO-2	3	N/A	GGTTGCTTTTAGATAACACTGAATAAATATTTAAGATATT[gene trap]AATTCAGTGTGCAAATATTTTAAATTAAAGCAACATGGCT	GT insertion	Truncated transcript		6A, 6B, 6C, 6D
Reference		CSNK1A1_sgRNA_Ex2	GCTAGAATCTCAGAAGGCCAGGCATCCCCAGTTGCTGTACGAGAGCAAGCTCTATAAGATTCTTCAAGGTGGGGTTGGCA
CSNK1A1KO-1	8	CSNK1A1_sgRNA_Ex2	GCTAGAATCTCAGAAGGCCAGGCATCCCCA[473bp]GCTGTACGAGAGCAAGCTCTATAAGATTCTTCAAGGTGGGGTT	473 bp insertion	frameshift		5C, 5-f.s.1A, 5-f.s.1B, 5-f.s.1D, 6E, 6F, 6G, 6H
Reference		CSNK1A1_sgRNA_Ex3	CGGTGGTATGGTCAGGAAAAAGACTACAATGTACTAGTCATGGATCTTCTGGGACCTAGCCTCGAAGACCTCTTCAATTT
CSNK1A1KO-2	19	CSNK1A1_sgRNA_Ex3	CGGTGGTATGGTCAGGAAAAAGACTACAATGTACTAGTCAT------TCTGGGACCTAGCCTCGAAGACCTCTTCAATTT	6 bp deletion	2 amino acid deletion		6-f.s.1D
Reference		SERBP1_sgRNA_Ex1	TGCTGAAGGCAGCAGAGAACAAGAAAAAAGAAGCCGGCGGGGGCGGCGTTGGGGGCCCTGGGGCCAAGAGCGCAGCTCAG
WT	1	SERBP1_sgRNA_Ex1	TGCTGAAGGCAGCAGAGAACAAGAAAAAAGAAGCCGGCGGGGGCGGCGTTGGGGGCCCTGGGGCCAAGAGCGCAGCTCAG	none	WT		6-f.s.1A, 6-f.s.1B, 6-f.s.1C
WT	2	SERBP1_sgRNA_Ex1	TGCTGAAGGCAGCAGAGAACAAGAAAAAAGAAGCCGGCGGGGGCGGCGTTGGGGGCCCTGGGGCCAAGAGCGCAGCTCAG	none	WT		6-f.s.1A, 6-f.s.1B, 6-f.s.1C
SERBP1KO	28	SERBP1_sgRNA_Ex1	TGCTGAAGGCAGCAGAGAACAAGAAAAAAGAAGCCGGCGGGGGCGGCCGTTGGGGGCCCTGGGGCCAAGAGCGCAGCTCA	1 bp insertion	frameshift		6B, 6C, 6D
SERBP1KO	43	SERBP1_sgRNA_Ex1	TGCTGAAGGCAGCAGAGAACAAGAAAAAAGAAGCCGGCGGGGGCGGCCGTTGGGGGCCCTGGGGCCAAGAGCGCAGCTCA	1 bp insertion	frameshift		6-f.s.1A, 6-f.s.1B, 6-f.s.1C
SERBP1KO	48	SERBP1_sgRNA_Ex1	TGCTGAAGGCAGCAGAGAACAAGAAAAAAGAAGCCGGCGGGGGCGGCAGTTGGGGGCCCTGGGGCCAAGAGCGCAGCTCA	1 bp insertion	frameshift		6-f.s.1A, 6-f.s.1B, 6-f.s.1C
Reference		HUWE1_sgRNA_Ex1	AATTGAAATCATGAAAGTAGACAGGACTAAACTGAAGAAGACACCTACTGAGGCTGTAAGTATCCAAAAGTTTACTTTGC
WT	11	HUWE1_sgRNA_Ex1	AATTGAAATCATGAAAGTAGACAGGACTAAACTGAAGAAGACACCTACTGAGGCTGTAAGTATCCAAAAGTTTACTTTGC	none	WT		6-f.s.1E, 6-f.s.1F, 6-f.s.1G
HUWE1KO	12	HUWE1_sgRNA_Ex1	AATTGAAATCATGAAAGTAGACAGGACTAAACTGAAGAAGACACC-----------TAAGTATCCAAAAGTTTACTTTGC	11 bp deletion	frameshift		6F, 6G, 6H
Reference		HUWE1_sgRNA_Ex2	CAGAGCCTTAATAGACAAACTCAAAGTTTGTAATGATGAGCAACTTCTCTTGGAACTGCAGCAGATCAAAACATGGAACA
WT	27	HUWE1_sgRNA_Ex2	CAGAGCCTTAATAGACAAACTCAAAGTTTGTAATGATGAGCAACTTCTCTTGGAACTGCAGCAGATCAAAACATGGAACA	none	WT		6-f.s.1E, 6-f.s.1F, 6-f.s.1G
WT	30	HUWE1_sgRNA_Ex2	CAGAGCCTTAATAGACAAACTCAAAGTTTGTAATGATGAGCAACTTCTCTTGGAACTGCAGCAGATCAAAACATGGAACA	none	WT		6-f.s.1E, 6-f.s.1F, 6-f.s.1G
HUWE1KO	26	HUWE1_sgRNA_Ex2	CAGAGNCTTAATAGACAAACTCAAAGTTTGT----------------TCTTGGAACTGCAGCAGATCAAAACATGGAACA	16 bp deletion	frameshift		6-f.s.1E, 6-f.s.1F, 6-f.s.1G
HUWE1KO	28	HUWE1_sgRNA_Ex2	CAGAGNCTTAATAGACAAACTCAAAGTTTGTAATGATGAGCAACTTCTTCTTGGAACTGCAGCAGATCAAAACATGGAACA	1 bp insertion	frameshift		6-f.s.1E, 6-f.s.1F, 6-f.s.1G

## Sheet: Double- & triple-mutant clones
Clone Name	Clone #	CRISPR Guide 1	Genomic Sequence 1	Mutation 1	Genotype 1	Observations 1	CRISPR Guide 2	Genomic Sequence 2	Mutation 2	Genotype 2	Observations 2	Figures	CRISPR Guide 3	Genomic Sequence 3	Mutation 3	Genotype 3
Reference		AXIN2_sgRNA_Ex1	AGGTCACCAAACCCATGCCTGTCTCTTCCAACACCAGGCGGAACGAAGATGGGTTGGGGGAGCCGGAGGGGCGGGCATCT				AXIN1_sgRNA_Ex1_I	CAAAATGAATATCCAAGAGCAGGGTTTCCCCTTGGACCTCGGAGCAAGTTTCACCGAAGATGCTCCCCGACCCCCAGTGC
AXIN1KO; AXIN2KO	7	AXIN2_sgRNA_Ex1	AGGTCACCAAACCCATGTCTGTCTCTTCCAACACCAGGCGGAACGA-GATGGGTTGGGGGAGCCGGAGGGGCGGGCATCT	1 bp deletion			AXIN1_sgRNA_Ex1_I	CAAAATGAATATCCAAGAGCAGGGTTTCCCTGCT-------------------------------------------...	545 bp deletion, 4 bp insertion	frameshift	PCR product is visibly smaller	3-f.s.1A, 3-f.s.1B
Reference		AXIN2_sgRNA_Ex11	GCTTGACCCTGGGCCACTTTAAAGAGCAGCTCAGCAAAAAGGGAAATTATAGGTAAGAGTCCTGTGGCTTTTTTCTGCTC				AXIN1_sgRNA_Ex1_I	CAAAATGAATATCCAAGAGCAGGGTTTCCCCTTGGACCTCGGAGCAAGTTTCACCGAAGATGCTCCCCGACCCCCAGTGC
AXIN1KO; AXIN2ΔC	8-12	AXIN2_sgRNA_Ex11	GCTTGACCCTGGGCCACTTTAAAGAGCAGCTCAGCAAAAAGGGAAATATATAGGTAAGAGTCCTGTGGCTTTTTTCTGCT	1 bp insertion	frameshift: truncated protein product (802 STOP)		AXIN1_sgRNA_Ex1_I	CAAAATGAATATCCAAGAGCAGGGTTTCCCC-------------------------------------GACCCCCAGTGC	37 bp deletion	frameshift	PCR product is visibly smaller	3F, 3-f.s.1A, 3-f.s.2A, 3-f.s.2E
Reference		AXIN2_sgRNA_Ex11	GCTTGACCCTGGGCCACTTTAAAGAGCAGCTCAGCAAAAAGGGAAATTATAGGTAAGAGTCCTGTGGCTTTTTTCTGCTC				AXIN1_sgRNA_Ex1_II	CTGGATGACCAAGATGGGATAAGCCTGTTCAGGACTTTCCTGAAGCAGGAGGGCTGTGCCGACTTGCTGGACTTCTGGTT
AXIN1KO; AXIN2ΔC	8-45	AXIN2_sgRNA_Ex11	GCTTGACCCTGGGCCACTTTAAAGAGCAGCTCAGCAAAAAGGGAAATATATAGGTAAGAGTCCTGTGGCTTTTTTCTGCT	1 bp insertion	frameshift: truncated protein product (802 STOP)		AXIN1_sgRNA_Ex1_II	CTGGATGACCAAGATGGGATAAGCCTGT-----------------------------GCCGACTTGCTGGACTTCTGGTT	29 bp deletion	frameshift		3F, 3-f.s.1A
Reference		AXIN2_sgRNA_Ex10	TTCCATCTTATTTTCAGTCACAAAGAGCCAAAGAAACTGGCAGGTGTCCACGCGCTCCAGGCCAGTGAGTTGGTTGTCAC				AXIN1_sgRNA_Ex1_I	CAAAATGAATATCCAAGAGCAGGGTTTCCCCTTGGACCTCGGAGCAAGTTTCACCGAAGATGCTCCCCGACCCCCAGTGC
AXIN1KO; AXIN2ΔDAX	5-6	AXIN2_sgRNA_Ex10	TTCCATCTTATTTTCAGTCACAAAGAGCCA-----------------------------------------------...	119 bp deletion	frameshift: truncated protein product (752 STOP)		AXIN1_sgRNA_Ex1_I	CAAAATGAATATCCAAGAGCAGGGTTTCCCCTTGGGACCTCGGAGCAAGTTTCACCGAAGATGCTCCCCGACCCCCAGTG	1bp insertion	frameshift		3F, 3-f.s.1A, 3-f.s.2F
AXIN1KO; AXIN2ΔDAX	5-20	AXIN2_sgRNA_Ex10	TTCCATCTTATTTTCAGTCACAAAGAGCCA-----------------------------------------------...	119 bp deletion	frameshift: truncated protein product (752 STOP)		AXIN1_sgRNA_Ex1_I	CAAAATGAATATCCAAGAGCAGGGTTTCCCCTTGTGGACCTCGGAGCAAGTTTCACCGAAGATGCTCCCCGACCCCCAGT	2bp insertion	frameshift		3F, 3-f.s.1A
Reference		GPC4_sgRNA_Ex3_III + GPC4_sgRNA_Ex3_II	AAATTCTGAGCTATTTAAAGATCTCTTCGTAGAGTTGAAACGTTACTACGTGGTGGGAAATGTGAACCTGGAAGAAATGCTAAATGACTTCTGGGCTCGCCTCCTGGAGCGGATGTTCCGCCTGGTGAACTCCCAGTACCACTTTACAGATGAGTATCTGGAATGTGTGAGCAAGTATACGGAGCAGCTGAAGCCCTTCGGAGATGTCCCTCGCAAATTGAAGCTCCAGGTTACTCGTGCTTTTGT				GPC6_sgRNA_Ex4_I	TCAACGTCATGAAGGGCTGCTTGGCAAATCAGGCTGACCTCGACACAGAGTGGAATCTGTTTATAGGTAAGAAGTGTTTA
WT	1	GPC4_sgRNA_Ex3_III + GPC4_sgRNA_Ex3_II	AAATTCTGAGCTATTTAAAGATCTCTTCGTAGAGTTGAAACGTTACTACGTGGTGGGAAATGTGAACCTGGAAGAAATGCTAAATGACTTCTGGGCTCGCCTCCTGGAGCGGATGTTCCGCCTGGTGAACTCCCAGTACCACTTTACAGATGAGTATCTGGAATGTGTGAGCAAGTATACGGAGCAGCTGAAGCCCTTCGGAGATGTCCCTCGCAAATTGAAGCTCCAGGTTACTCGTGCTTTTGT	none	WT		GPC6_sgRNA_Ex4_I	TCAACGTCATGAAGGGCTGCTTGGCAAATCAGGCTGACCTCGACACAGAGTGGAATCTGTTTATAGGTAAGAAGTGTTTA	none	WT		4C, 4-f.s.1E
GPC4KO; GPC6KO	9	GPC4_sgRNA_Ex3_III + GPC4_sgRNA_Ex3_II	AAATTCTGAGCTATTTAAAGATCTCTTCGTAGAGTTGAAACGTTAC⎼ACGTGGTGGGAAATGTGAACCTGGAAGAAATGCTAAATGACTTCTGGGCTCGCCTCCTGGAGCGGATGTTCCGCCTGGTGAACTCCCAGTACCACTTTACAGATGAGTATCTGGAATGTGTGAGCAAGTATACGGAGCAGCTGAAGCCCT--------------CGCAAATTGAAGCTCCAGGTTACTCGTGCTTTTGT	1 bp deletion / 14 bp deletion	frameshift		GPC6_sgRNA_Ex4_I	TCAACGTCATGAAGGGCTGCTTGGCAAATCAGGCTGACCTCGACACAAGAGTGGAATCTGTTTATAGGTAAGAAGTGTTTA	1 bp insertion	frameshift		4C, 4-f.s.1E
GPC4KO; GPC6KO	26	GPC4_sgRNA_Ex3_III + GPC4_sgRNA_Ex3_II	AAATTCTGAGCTATTTAAAGATCTCTTCGTAGAGTTGAAACGTTACT--------------------------------------------------------------------------------------------------------------------------------------------------------GGAGATGTCCCTCGCAAATTGAAGCTCCAGGTTACTCGTGCTTTTGT	152 bp deletion	frameshift	PCR product is visibly smaller	GPC6_sgRNA_Ex4_I	TCAACGTCATGAAGGGCTGCTTGGCAAATCAGGCTGACCTCGACACA-------------TTATAGGTAAGAAGTGTTTA	13 bp deletion	frameshift		4C, 4-f.s.1E
Reference		LGR4_sgRNA_Ex1	GCGAGCAGCGCCGCGGGAGAGGCCGGCGCGGGAGGCGGCCGCAGCAATGCCGGGCCCGCTAGGGCTGCTCTGCTTCCTCG				LGR5_sgRNA_Ex16 + LGR5_sgRNA_Ex17	AAGGGTTATAGAAATGCCTTATGCTTACCAGTGCTGTGCATTTGGAGTGTGTGAGAATGCCTATAAGATTTCTAATCAAT[2125bp]TGCTTGACTTTGAGGAAGACCTGAAAGCCCTTCATTCAGTGCAGTGTTCACCTTCCCCAGGTGAGAAAGGCATCAAAAAT					LGR6_sgRNA_Ex8	GGGGGTTCCATAACAACAACATCAAGGCCATCCCAGAAAAGGCCTTCATGGGGAACCCTCTGCTACAGACGATGTGAGTA
LGR4KO; LGR5KO; LGR5KO	17	LGR4_sgRNA_Ex1	GCGAGCAGCGCCGCGGGAGAGGCCGGCGCGGGAGGCGGCCGCAGCAA---------CGCTAGGGCTGCTCTGCTTCCTCG	9 bp deletion	start codon mutated from ATG (Met) to ACG (Thr)		LGR5_sgRNA_Ex16 + LGR5_sgRNA_Ex17	AAGGGTTATAGAAATGCCTTATGCTTACCAGTG-----------------------------------------------... ---------------------------------ATTCAGTGCAGTGTTCACCTTCCCCAGGTGAGAAAGGCATCAAAAAT	2205 bp deletion	frameshift	PCR product is visibly smaller	4C, 4-f.s.1E	LGR6_sgRNA_Ex8	GGGGGTTCCATAACAACAACATCAAGGCCATCCCAGAAAAGGCCTTCCATGGGGAACCCTCTGCTACAGACGATGTGAGTA	1bp insertion	frameshift
Reference		N/A	GGTTGCTTTTAGATAACACTGAATAAATATTTAAGATATTAATTCAGTGTGCAAATATTTTAAATTAAAGCAACATGGCT				SERBP1_sgRNA_Ex1	TGCTGAAGGCAGCAGAGAACAAGAAAAAAGAAGCCGGCGGGGGCGGCGTTGGGGGCCCTGGGGCCAAGAGCGCAGCTCAG
APCKO-2	3-1	N/A	GGTTGCTTTTAGATAACACTGAATAAATATTTAAGATATT[gene trap]AATTCAGTGTGCAAATATTTTAAATTAAAGCAACATGGCT	gene trap integration	frameshift		SERBP1_sgRNA_Ex1	TGCTGAAGGCAGCAGAGAACAAGAAAAAAGAAGCCGGCGGGGGCGGCGTTGGGGGCCCTGGGGCCAAGAGCGCAGCTCAG	none	WT		6A, 6-f.s.1A, 6-f.s.1B, 6-f.s.1C
APCKO-2	3-5	N/A	GGTTGCTTTTAGATAACACTGAATAAATATTTAAGATATT[gene trap]AATTCAGTGTGCAAATATTTTAAATTAAAGCAACATGGCT	gene trap integration	frameshift		SERBP1_sgRNA_Ex1	TGCTGAAGGCAGCAGAGAACAAGAAAAAAGAAGCCGGCGGGGGCGGCGTTGGGGGCCCTGGGGCCAAGAGCGCAGCTCAG	none	WT		6A
APCKO-2	3-6	N/A	GGTTGCTTTTAGATAACACTGAATAAATATTTAAGATATT[gene trap]AATTCAGTGTGCAAATATTTTAAATTAAAGCAACATGGCT	gene trap integration	frameshift		SERBP1_sgRNA_Ex1	TGCTGAAGGCAGCAGAGAACAAGAAAAAAGAAGCCGGCGGGGGCGGCGTTGGGGGCCCTGGGGCCAAGAGCGCAGCTCAG	none	WT		6A
APCKO-2	3-9	N/A	GGTTGCTTTTAGATAACACTGAATAAATATTTAAGATATT[gene trap]AATTCAGTGTGCAAATATTTTAAATTAAAGCAACATGGCT	gene trap integration	frameshift		SERBP1_sgRNA_Ex1	TGCTGAAGGCAGCAGAGAACAAGAAAAAAGAAGCCGGCGGGGGCGGCGTTGGGGGCCCTGGGGCCAAGAGCGCAGCTCAG	none	WT		6A, 6-f.s.1A, 6-f.s.1B, 6-f.s.1C
APCKO-2	3-12	N/A	GGTTGCTTTTAGATAACACTGAATAAATATTTAAGATATT[gene trap]AATTCAGTGTGCAAATATTTTAAATTAAAGCAACATGGCT	gene trap integration	frameshift		SERBP1_sgRNA_Ex1	TGCTGAAGGCAGCAGAGAACAAGAAAAAAGAAGCCGGCGGGGGCGGCGTTGGGGGCCCTGGGGCCAAGAGCGCAGCTCAG	none	WT		6A, 6-f.s.1A, 6-f.s.1B, 6-f.s.1C
APCKO-2	3-20	N/A	GGTTGCTTTTAGATAACACTGAATAAATATTTAAGATATT[gene trap]AATTCAGTGTGCAAATATTTTAAATTAAAGCAACATGGCT	gene trap integration	frameshift		SERBP1_sgRNA_Ex1	TGCTGAAGGCAGCAGAGAACAAGAAAAAAGAAGCCGGCGGGGGCGGCGTTGGGGGCCCTGGGGCCAAGAGCGCAGCTCAG	none	WT		6A
APCKO-2	3-22	N/A	GGTTGCTTTTAGATAACACTGAATAAATATTTAAGATATT[gene trap]AATTCAGTGTGCAAATATTTTAAATTAAAGCAACATGGCT	gene trap integration	frameshift		SERBP1_sgRNA_Ex1	TGCTGAAGGCAGCAGAGAACAAGAAAAAAGAAGCCGGCGGGGGCGGCGTTGGGGGCCCTGGGGCCAAGAGCGCAGCTCAG	none	WT		6A
APCKO-2	3-26	N/A	GGTTGCTTTTAGATAACACTGAATAAATATTTAAGATATT[gene trap]AATTCAGTGTGCAAATATTTTAAATTAAAGCAACATGGCT	gene trap integration	frameshift		SERBP1_sgRNA_Ex1	TGCTGAAGGCAGCAGAGAACAAGAAAAAAGAAGCCGGCGGGGGCGGCGTTGGGGGCCCTGGGGCCAAGAGCGCAGCTCAG	none	WT		6A
APCKO-2	3-27	N/A	GGTTGCTTTTAGATAACACTGAATAAATATTTAAGATATT[gene trap]AATTCAGTGTGCAAATATTTTAAATTAAAGCAACATGGCT	gene trap integration	frameshift		SERBP1_sgRNA_Ex1	TGCTGAAGGCAGCAGAGAACAAGAAAAAAGAAGCCGGCGGGGGCGGCGTTGGGGGCCCTGGGGCCAAGAGCGCAGCTCAG	none	WT		6A
APCKO-2; SERBP1KO	3-3	N/A	GGTTGCTTTTAGATAACACTGAATAAATATTTAAGATATT[gene trap]AATTCAGTGTGCAAATATTTTAAATTAAAGCAACATGGCT	gene trap integration	frameshift		SERBP1_sgRNA_Ex1	TGCTGAAGGCAGCAGAGAACAAGAAAAAAGAAGCCGGCGGGGGCGGC--TGGGGGCCCTGGGGCCAAGAGCGCAGCTCAG	2 bp deletion	frameshift		6A, 6-f.s.1A, 6-f.s.1B, 6-f.s.1C
APCKO-2; SERBP1KO	3-8	N/A	GGTTGCTTTTAGATAACACTGAATAAATATTTAAGATATT[gene trap]AATTCAGTGTGCAAATATTTTAAATTAAAGCAACATGGCT	gene trap integration	frameshift		SERBP1_sgRNA_Ex1	The entire sequence in this range was deleted	262 bp deletion + 34 bp insertion	frameshift	PCR product is visibly smaller	6A, 6-f.s.1A, 6-f.s.1B, 6-f.s.1C
APCKO-2; SERBP1KO	3-11	N/A	GGTTGCTTTTAGATAACACTGAATAAATATTTAAGATATT[gene trap]AATTCAGTGTGCAAATATTTTAAATTAAAGCAACATGGCT	gene trap integration	frameshift		SERBP1_sgRNA_Ex1	TGCTGAAGGCAGCAGAGAACAAGAAAAAAGAAGCCGGCGGGGGCGGCTGTTGGGGGCCCTGGGGCCAAGAGCGCAGCTCA	1 bp insertion	frameshift		6A
APCKO-2; SERBP1KO	3-13	N/A	GGTTGCTTTTAGATAACACTGAATAAATATTTAAGATATT[gene trap]AATTCAGTGTGCAAATATTTTAAATTAAAGCAACATGGCT	gene trap integration	frameshift		SERBP1_sgRNA_Ex1	TGCTGAAGGCAGCAGAGAACAAGAAAAAAGAAGCCGGCGGGGGCGGC----GGGGCCCTGGGGCCAAGAGCGCAGCTCAG	4 bp deletion	frameshift		6A, 6-f.s.1A, 6-f.s.1B, 6-f.s.1C
APCKO-2; SERBP1KO	3-14	N/A	GGTTGCTTTTAGATAACACTGAATAAATATTTAAGATATT[gene trap]AATTCAGTGTGCAAATATTTTAAATTAAAGCAACATGGCT	gene trap integration	frameshift		SERBP1_sgRNA_Ex1	Partial alignment	large rearrangement	frameshift	PCR product is visibly smaller	6A
APCKO-2; SERBP1KO	3-15	N/A	GGTTGCTTTTAGATAACACTGAATAAATATTTAAGATATT[gene trap]AATTCAGTGTGCAAATATTTTAAATTAAAGCAACATGGCT	gene trap integration	frameshift		SERBP1_sgRNA_Ex1	TGCTGAAGGCAGCAGAGAACAAGAAAAAAGAAGCCGGCGGGGGCGGCCGTTGGGGGCCCTGGGGCCAAGAGCGCAGCTCA	1 bp insertion	frameshift		6A, 6B, 6C, 6D
APCKO-2; SERBP1KO	3-17	N/A	GGTTGCTTTTAGATAACACTGAATAAATATTTAAGATATT[gene trap]AATTCAGTGTGCAAATATTTTAAATTAAAGCAACATGGCT	gene trap integration	frameshift		SERBP1_sgRNA_Ex1	TGCTGAAGGCAGCAGAGAACAAGAAAAAAGAAGCCGGCGGGGGCGGC-TTGGGGGCCCTGGGGCCAAGAGCGCAGCTCAG	1 bp deletion	frameshift		6A
APCKO-2; SERBP1KO	3-21	N/A	GGTTGCTTTTAGATAACACTGAATAAATATTTAAGATATT[gene trap]AATTCAGTGTGCAAATATTTTAAATTAAAGCAACATGGCT	gene trap integration	frameshift		SERBP1_sgRNA_Ex1	TGCTGAAGGCAGCAGAGAACAAGAAAAAAGA--------------------------------------GCGCAGCTCAG	38 bp deletion	frameshift	PCR product is visibly smaller	6A, 6-f.s.1A, 6-f.s.1B, 6-f.s.1C
APCKO-2; SERBP1KO	3-23	N/A	GGTTGCTTTTAGATAACACTGAATAAATATTTAAGATATT[gene trap]AATTCAGTGTGCAAATATTTTAAATTAAAGCAACATGGCT	gene trap integration	frameshift		SERBP1_sgRNA_Ex1	Partial alignment	large rearrangement	frameshift	PCR product is visibly smaller	6A
APCKO-2; SERBP1KO	3-24	N/A	GGTTGCTTTTAGATAACACTGAATAAATATTTAAGATATT[gene trap]AATTCAGTGTGCAAATATTTTAAATTAAAGCAACATGGCT	gene trap integration	frameshift		SERBP1_sgRNA_Ex1	TGCTGAAGGCAGCAGAGAACAAGAAAAAAGAAGCCGGCGGGGG----GTTGGGGGCCCTGGGGCCAAGAGCGCAGCTCAG	4 bp deletion	frameshift		6A
Reference		CSNK1A1_sgRNA_Ex2	GCTAGAATCTCAGAAGGCCAGGCATCCCCAGTTGCTGTACGAGAGCAAGCTCTATAAGATTCTTCAAGGTGGGGTTGGCA				HUWE1_sgRNA_Ex1	AATTGAAATCATGAAAGTAGACAGGACTAAACTGAAGAAGACACCTACTGAGGCTGTAAGTATCCAAAAGTTTACTTTGC
CSNK1A1KO-1	8-8	CSNK1A1_sgRNA_Ex2	GCTAGAATCTCAGAAGGCCAGGCATCCCCA[473bp]GCTGTACGAGAGCAAGCTCTATAAGATTCTTCAAGGTGGGGTT	473 bp insertion	frameshift		HUWE1_sgRNA_Ex1	AATTGAAATCATGAAAGTAGACAGGACTAAACTGAAGAAGACACCTACTGAGGCTGTAAGTATCCAAAAGTTTACTTTGC	none	WT		6E
CSNK1A1KO-1	8-9	CSNK1A1_sgRNA_Ex2	GCTAGAATCTCAGAAGGCCAGGCATCCCCA[473bp]GCTGTACGAGAGCAAGCTCTATAAGATTCTTCAAGGTGGGGTT	473 bp insertion	frameshift		HUWE1_sgRNA_Ex1	AATTGAAATCATGAAAGTAGACAGGACTAAACTGAAGAAGACACCTACTGAGGCTGTAAGTATCCAAAAGTTTACTTTGC	none	WT		6E, 6-f.s.1E, 6-f.s.1F
CSNK1A1KO-1	8-11	CSNK1A1_sgRNA_Ex2	GCTAGAATCTCAGAAGGCCAGGCATCCCCA[473bp]GCTGTACGAGAGCAAGCTCTATAAGATTCTTCAAGGTGGGGTT	473 bp insertion	frameshift		HUWE1_sgRNA_Ex1	AATTGAAATCATGAAAGTAGACAGGACTAAACTGAAGAAGACACCTACTGAGGCTGTAAGTATCCAAAAGTTTACTTTGC	none	WT		6E
CSNK1A1KO-1	8-14	CSNK1A1_sgRNA_Ex2	GCTAGAATCTCAGAAGGCCAGGCATCCCCA[473bp]GCTGTACGAGAGCAAGCTCTATAAGATTCTTCAAGGTGGGGTT	473 bp insertion	frameshift		HUWE1_sgRNA_Ex1	AATTGAAATCATGAAAGTAGACAGGACTAAACTGAAGAAGACACCTACTGAGGCTGTAAGTATCCAAAAGTTTACTTTGC	none	WT		6E
CSNK1A1KO-1; HUWE1KO	8-2	CSNK1A1_sgRNA_Ex2	GCTAGAATCTCAGAAGGCCAGGCATCCCCA[473bp]GCTGTACGAGAGCAAGCTCTATAAGATTCTTCAAGGTGGGGTT	473 bp insertion	frameshift		HUWE1_sgRNA_Ex1	Undetermined			No PCR product	6E
CSNK1A1KO-1; HUWE1KO	8-3	CSNK1A1_sgRNA_Ex2	GCTAGAATCTCAGAAGGCCAGGCATCCCCA[473bp]GCTGTACGAGAGCAAGCTCTATAAGATTCTTCAAGGTGGGGTT	473 bp insertion	frameshift		HUWE1_sgRNA_Ex1	AATTGAAATCATGAAAGTAGACAGGACTAAACTGAAGAAG--------------CGTAAGTATCCAAAAGTTTACTTTGC	15 bp deletion + 1 bp insertion	frameshift		6E
CSNK1A1KO-1; HUWE1KO	8-4	CSNK1A1_sgRNA_Ex2	GCTAGAATCTCAGAAGGCCAGGCATCCCCA[473bp]GCTGTACGAGAGCAAGCTCTATAAGATTCTTCAAGGTGGGGTT	473 bp insertion	frameshift		HUWE1_sgRNA_Ex1	AATTGAAATCATGAAAGTAGACAGGACTAAACTGAAGAAGACACCTAACTGAGGCTGTAAGTATCCAAAAGTTTACTTTG	1 bp insertion	frameshift		6E
CSNK1A1KO-1; HUWE1KO	8-5	CSNK1A1_sgRNA_Ex2	GCTAGAATCTCAGAAGGCCAGGCATCCCCA[473bp]GCTGTACGAGAGCAAGCTCTATAAGATTCTTCAAGGTGGGGTT	473 bp insertion	frameshift		HUWE1_sgRNA_Ex1	AATTGAAATCATGAAAGTAGACAGGACTAAACTGAAGAAGACACCTAACTGAGGCTGTAAGTATCCAAAAGTTTACTTTG	1 bp insertion	frameshift		6E
CSNK1A1KO-1; HUWE1KO	8-6	CSNK1A1_sgRNA_Ex2	GCTAGAATCTCAGAAGGCCAGGCATCCCCA[473bp]GCTGTACGAGAGCAAGCTCTATAAGATTCTTCAAGGTGGGGTT	473 bp insertion	frameshift		HUWE1_sgRNA_Ex1	Partial alignment			Mixed sequence downstream of cut site	6E
CSNK1A1KO-1; HUWE1KO	8-7	CSNK1A1_sgRNA_Ex2	GCTAGAATCTCAGAAGGCCAGGCATCCCCA[473bp]GCTGTACGAGAGCAAGCTCTATAAGATTCTTCAAGGTGGGGTT	473 bp insertion	frameshift		HUWE1_sgRNA_Ex1	AATTGAAATCATGAAAGTAGACAGGACTAAACTGAAGAAGACACCTA[73bp]CTGAGGCTGTAAGTATCCAAAAGTTTA	73 bp insertion	frameshift	PCR product is visibly larger	6E, 6-f.s.1E, 6-f.s.1F
Reference		CSNK1A1_sgRNA_Ex2	GCTAGAATCTCAGAAGGCCAGGCATCCCCAGTTGCTGTACGAGAGCAAGCTCTATAAGATTCTTCAAGGTGGGGTTGGCA				HUWE1_sgRNA_Ex2	CAGAGCCTTAATAGACAAACTCAAAGTTTGTAATGATGAGCAACTTCTCTTGGAACTGCAGCAGATCAAAACATGGAACA				6E
CSNK1A1KO-1	8-24	CSNK1A1_sgRNA_Ex2	GCTAGAATCTCAGAAGGCCAGGCATCCCCA[473bp]GCTGTACGAGAGCAAGCTCTATAAGATTCTTCAAGGTGGGGTT	473 bp insertion	frameshift		HUWE1_sgRNA_Ex2	CAGAGCCTTAATAGACAAACTCAAAGTTTGTAATGATGAGCAACTTCTCTTGGAACTGCAGCAGATCAAAACATGGAACA	none	WT		6E
CSNK1A1KO-1	8-25	CSNK1A1_sgRNA_Ex2	GCTAGAATCTCAGAAGGCCAGGCATCCCCA[473bp]GCTGTACGAGAGCAAGCTCTATAAGATTCTTCAAGGTGGGGTT	473 bp insertion	frameshift		HUWE1_sgRNA_Ex2	CAGAGCCTTAATAGACAAACTCAAAGTTTGTAATGATGAGCAACTTCTCTTGGAACTGCAGCAGATCAAAACATGGAACA	none	WT		6E
CSNK1A1KO-1	8-27	CSNK1A1_sgRNA_Ex2	GCTAGAATCTCAGAAGGCCAGGCATCCCCA[473bp]GCTGTACGAGAGCAAGCTCTATAAGATTCTTCAAGGTGGGGTT	473 bp insertion	frameshift		HUWE1_sgRNA_Ex2	CAGAGCCTTAATAGACAAACTCAAAGTTTGTAATGATGAGCAACTTCTCTTGGAACTGCAGCAGATCAAAACATGGAACA	none	WT		6E, 6-f.s.1E, 6-f.s.1F
CSNK1A1KO-1	8-28	CSNK1A1_sgRNA_Ex2	GCTAGAATCTCAGAAGGCCAGGCATCCCCA[473bp]GCTGTACGAGAGCAAGCTCTATAAGATTCTTCAAGGTGGGGTT	473 bp insertion	frameshift		HUWE1_sgRNA_Ex2	CAGAGCCTTAATAGACAAACTCAAAGTTTGTAATGATGAGCAACTTCTCTTGGAACTGCAGCAGATCAAAACATGGAACA	none	WT		6E
CSNK1A1KO-1	8-30	CSNK1A1_sgRNA_Ex2	GCTAGAATCTCAGAAGGCCAGGCATCCCCA[473bp]GCTGTACGAGAGCAAGCTCTATAAGATTCTTCAAGGTGGGGTT	473 bp insertion	frameshift		HUWE1_sgRNA_Ex2	CAGAGCCTTAATAGACAAACTCAAAGTTTGTAATGATGAGCAACTTCTCTTGGAACTGCAGCAGATCAAAACATGGAACA	none	WT		6E
CSNK1A1KO-1	8-33	CSNK1A1_sgRNA_Ex2	GCTAGAATCTCAGAAGGCCAGGCATCCCCA[473bp]GCTGTACGAGAGCAAGCTCTATAAGATTCTTCAAGGTGGGGTT	473 bp insertion	frameshift		HUWE1_sgRNA_Ex2	CAGAGCCTTAATAGACAAACTCAAAGTTTGTAATGATGAGCAACTTCTCTTGGAACTGCAGCAGATCAAAACATGGAACA	none	WT		6E
CSNK1A1KO-1	8-35	CSNK1A1_sgRNA_Ex2	GCTAGAATCTCAGAAGGCCAGGCATCCCCA[473bp]GCTGTACGAGAGCAAGCTCTATAAGATTCTTCAAGGTGGGGTT	473 bp insertion	frameshift		HUWE1_sgRNA_Ex2	CAGAGCCTTAATAGACAAACTCAAAGTTTGTAATGATGAGCAACTTCTCTTGGAACTGCAGCAGATCAAAACATGGAACA	none	WT		6E
CSNK1A1KO-1	8-36	CSNK1A1_sgRNA_Ex2	GCTAGAATCTCAGAAGGCCAGGCATCCCCA[473bp]GCTGTACGAGAGCAAGCTCTATAAGATTCTTCAAGGTGGGGTT	473 bp insertion	frameshift		HUWE1_sgRNA_Ex2	CAGAGCCTTAATAGACAAACTCAAAGTTTGTAATGATGAGCAACTTCTCTTGGAACTGCAGCAGATCAAAACATGGAACA	none	WT		6E
CSNK1A1KO-1; HUWE1KO	8-15	CSNK1A1_sgRNA_Ex2	GCTAGAATCTCAGAAGGCCAGGCATCCCCA[473bp]GCTGTACGAGAGCAAGCTCTATAAGATTCTTCAAGGTGGGGTT	473 bp insertion	frameshift		HUWE1_sgRNA_Ex2	CAGAGNCTTAATAGACAAACTCAAAGTTTGTAATGATGAGCAACT--TCTTGGAACTGCAGCAGATCAAAACATGGAACA	2 bp deletion	frameshift		6E, 6-f.s.1E, 6-f.s.1F
CSNK1A1KO-1; HUWE1KO	8-16	CSNK1A1_sgRNA_Ex2	GCTAGAATCTCAGAAGGCCAGGCATCCCCA[473bp]GCTGTACGAGAGCAAGCTCTATAAGATTCTTCAAGGTGGGGTT	473 bp insertion	frameshift		HUWE1_sgRNA_Ex2	CAGAGNCTTAATAGACAAACTCAAAGTTTGTAATGATGAGCAACTTCTTCTTGGAACTGCAGCAGATCAAAACATGGAAC	1 bp insertion	frameshift		6E, 6F, 6G, 6H
CSNK1A1KO-1; HUWE1KO	8-20	CSNK1A1_sgRNA_Ex2	GCTAGAATCTCAGAAGGCCAGGCATCCCCA[473bp]GCTGTACGAGAGCAAGCTCTATAAGATTCTTCAAGGTGGGGTT	473 bp insertion	frameshift		HUWE1_sgRNA_Ex2	Undetermined			No PCR product	6E
CSNK1A1KO-1; HUWE1KO	8-21	CSNK1A1_sgRNA_Ex2	GCTAGAATCTCAGAAGGCCAGGCATCCCCA[473bp]GCTGTACGAGAGCAAGCTCTATAAGATTCTTCAAGGTGGGGTT	473 bp insertion	frameshift		HUWE1_sgRNA_Ex2	CAGAGNCTTAATAGACAAACTCAAAGTTTGTAATGATGAGCAA-----CTTGGAACTGCAGCAGATCAAAACATGGAACA	5 bp deletion	frameshift		6E
CSNK1A1KO-1; HUWE1KO	8-22	CSNK1A1_sgRNA_Ex2	GCTAGAATCTCAGAAGGCCAGGCATCCCCA[473bp]GCTGTACGAGAGCAAGCTCTATAAGATTCTTCAAGGTGGGGTT	473 bp insertion	frameshift		HUWE1_sgRNA_Ex2	CAGAGNCTTAATAGACAAACTCAAAGTTTGTAATGATGAGC------------------------------------...	213 bp deletion + 1 bp insertion	frameshift	PCR product is visibly smaller	6E
CSNK1A1KO-1; HUWE1KO	8-23	CSNK1A1_sgRNA_Ex2	GCTAGAATCTCAGAAGGCCAGGCATCCCCA[473bp]GCTGTACGAGAGCAAGCTCTATAAGATTCTTCAAGGTGGGGTT	473 bp insertion	frameshift		HUWE1_sgRNA_Ex2	CAGAGNCTTAATAGACAAACTCAAAGTTTGTAATGATGAGCAA-----CTTGGAACTGCAGCAGATCAAAACATGGAACA	5 bp deletion	frameshift		6E, 6-f.s.1E, 6-f.s.1F
Reference		CSNK1A1_sgRNA_Ex3	CGGTGGTATGGTCAGGAAAAAGACTACAATGTACTAGTCATGGATCTTCTGGGACCTAGCCTCGAAGACCTCTTCAATTT				HUWE1_sgRNA_Ex1	AATTGAAATCATGAAAGTAGACAGGACTAAACTGAAGAAGACACCTACTGAGGCTGTAAGTATCCAAAAGTTTACTTTGC
CSNK1A1KO-2	19-12	CSNK1A1_sgRNA_Ex3	CGGTGGTATGGTCAGGAAAAAGACTACAATGTACTAGTCAT------TCTGGGACCTAGCCTCGAAGACCTCTTCAATTT	6 bp deletion	2 amino acid deletion		HUWE1_sgRNA_Ex1	AATTGAAATCATGAAAGTAGACAGGACTAAACTGAAGAAGACACCTACTGAGGCTGTAAGTATCCAAAAGTTTACTTTGC	none	WT		6-f.s.1D
CSNK1A1KO-2	19-15	CSNK1A1_sgRNA_Ex3	CGGTGGTATGGTCAGGAAAAAGACTACAATGTACTAGTCAT------TCTGGGACCTAGCCTCGAAGACCTCTTCAATTT	6 bp deletion	2 amino acid deletion		HUWE1_sgRNA_Ex1	AATTGAAATCATGAAAGTAGACAGGACTAAACTGAAGAAGACACCTACTGAGGCTGTAAGTATCCAAAAGTTTACTTTGC	none	WT		6-f.s.1D
CSNK1A1KO-2	19-16	CSNK1A1_sgRNA_Ex3	CGGTGGTATGGTCAGGAAAAAGACTACAATGTACTAGTCAT------TCTGGGACCTAGCCTCGAAGACCTCTTCAATTT	6 bp deletion	2 amino acid deletion		HUWE1_sgRNA_Ex1	AATTGAAATCATGAAAGTAGACAGGACTAAACTGAAGAAGACACCTACTGAGGCTGTAAGTATCCAAAAGTTTACTTTGC	none	WT		6-f.s.1D
CSNK1A1KO-2	19-17	CSNK1A1_sgRNA_Ex3	CGGTGGTATGGTCAGGAAAAAGACTACAATGTACTAGTCAT------TCTGGGACCTAGCCTCGAAGACCTCTTCAATTT	6 bp deletion	2 amino acid deletion		HUWE1_sgRNA_Ex1	AATTGAAATCATGAAAGTAGACAGGACTAAACTGAAGAAGACACCTACTGAGGCTGTAAGTATCCAAAAGTTTACTTTGC	none	WT		6-f.s.1D
CSNK1A1KO-2	19-18	CSNK1A1_sgRNA_Ex3	CGGTGGTATGGTCAGGAAAAAGACTACAATGTACTAGTCAT------TCTGGGACCTAGCCTCGAAGACCTCTTCAATTT	6 bp deletion	2 amino acid deletion		HUWE1_sgRNA_Ex1	AATTGAAATCATGAAAGTAGACAGGACTAAACTGAAGAAGACACCTACTGAGGCTGTAAGTATCCAAAAGTTTACTTTGC	none	WT		6-f.s.1D
CSNK1A1KO-2; HUWE1KO	19-2	CSNK1A1_sgRNA_Ex3	CGGTGGTATGGTCAGGAAAAAGACTACAATGTACTAGTCAT------TCTGGGACCTAGCCTCGAAGACCTCTTCAATTT	6 bp deletion	2 amino acid deletion		HUWE1_sgRNA_Ex1	AATTGAAATCATGAAAGTAGACAGGACTAAA----------------CTGAGGCTGTAAGTATCCAAAAGTTTACTTTGC	16 bp deletion	frameshift		6-f.s.1D
CSNK1A1KO-2; HUWE1KO	19-3	CSNK1A1_sgRNA_Ex3	CGGTGGTATGGTCAGGAAAAAGACTACAATGTACTAGTCAT------TCTGGGACCTAGCCTCGAAGACCTCTTCAATTT	6 bp deletion	2 amino acid deletion		HUWE1_sgRNA_Ex1	AATTGAAATCATGAAAGTAGACAGGACTAAACTGAAGAAGACACCTA--GAGGCTGTAAGTATCCAAAAGTTTACTTTGC	2 bp deletion	frameshift		6-f.s.1D
CSNK1A1KO-2; HUWE1KO	19-4	CSNK1A1_sgRNA_Ex3	CGGTGGTATGGTCAGGAAAAAGACTACAATGTACTAGTCAT------TCTGGGACCTAGCCTCGAAGACCTCTTCAATTT	6 bp deletion	2 amino acid deletion		HUWE1_sgRNA_Ex1	AATTGAAATCATGAAAGTAGACAGGACTAAACTGAAGAAGACACA--CTGAGGCTGTAAGTATCCAAAAGTTTACTTTGC	3 bp deletion + 1 bp insertion	frameshift		6-f.s.1D
CSNK1A1KO-2; HUWE1KO	19-5	CSNK1A1_sgRNA_Ex3	CGGTGGTATGGTCAGGAAAAAGACTACAATGTACTAGTCAT------TCTGGGACCTAGCCTCGAAGACCTCTTCAATTT	6 bp deletion	2 amino acid deletion		HUWE1_sgRNA_Ex1	AATTGAAATCATGAAAGTAGACAGGACTAAACTGAA-------------GAGGCTGTAAGTATCCAAAAGTTTACTTTGC	13 bp deletion	frameshift		6-f.s.1D
CSNK1A1KO-2; HUWE1KO	19-7	CSNK1A1_sgRNA_Ex3	CGGTGGTATGGTCAGGAAAAAGACTACAATGTACTAGTCAT------TCTGGGACCTAGCCTCGAAGACCTCTTCAATTT	6 bp deletion	2 amino acid deletion		HUWE1_sgRNA_Ex1	AATTGAAATCATGAAAGTAGACAGGACTAAACTGAAGAAGACACCTA--GAGGCTGTAAGTATCCAAAAGTTTACTTTGC	2 bp deletion	frameshift		6-f.s.1D
CSNK1A1KO-2; HUWE1KO	19-10	CSNK1A1_sgRNA_Ex3	CGGTGGTATGGTCAGGAAAAAGACTACAATGTACTAGTCAT------TCTGGGACCTAGCCTCGAAGACCTCTTCAATTT	6 bp deletion	2 amino acid deletion		HUWE1_sgRNA_Ex1	AATTGAAATCATGAAAGTAGACAGGACTAAACTGAAGAAGACACCTA[43bp]CTGAGGCTGTAAGTATCCAAAAGTTTA	43 bp insertion	frameshift	PCR product is visibly larger	6-f.s.1D
CSNK1A1KO-2; HUWE1KO	19-11	CSNK1A1_sgRNA_Ex3	CGGTGGTATGGTCAGGAAAAAGACTACAATGTACTAGTCAT------TCTGGGACCTAGCCTCGAAGACCTCTTCAATTT	6 bp deletion	2 amino acid deletion		HUWE1_sgRNA_Ex1	AATTGAAATCATGAAAGTAGACAGGACTAAACTGAAGAAGACACCTAACTGAGGCTGTAAGTATCCAAAAGTTTACTTTG	1 bp insertion	frameshift		6-f.s.1D
CSNK1A1KO-2; HUWE1KO	19-13	CSNK1A1_sgRNA_Ex3	CGGTGGTATGGTCAGGAAAAAGACTACAATGTACTAGTCAT------TCTGGGACCTAGCCTCGAAGACCTCTTCAATTT	6 bp deletion	2 amino acid deletion		HUWE1_sgRNA_Ex1	AATTGAAATCATGAAAGTAGACAGGACTAAACTGAAGAAGACACCTAACTGAGGCTGTAAGTATCCAAAAGTTTACTTTG	1 bp insertion	frameshift		6-f.s.1D
Reference		CSNK1A1_sgRNA_Ex3	CGGTGGTATGGTCAGGAAAAAGACTACAATGTACTAGTCATGGATCTTCTGGGACCTAGCCTCGAAGACCTCTTCAATTT				HUWE1_sgRNA_Ex2	CAGAGCCTTAATAGACAAACTCAAAGTTTGTAATGATGAGCAACTTCTCTTGGAACTGCAGCAGATCAAAACATGGAACA
CSNK1A1KO-2	19-25	CSNK1A1_sgRNA_Ex3	CGGTGGTATGGTCAGGAAAAAGACTACAATGTACTAGTCAT------TCTGGGACCTAGCCTCGAAGACCTCTTCAATTT	6 bp deletion	2 amino acid deletion		HUWE1_sgRNA_Ex2	CAGAGCCTTAATAGACAAACTCAAAGTTTGTAATGATGAGCAACTTCTCTTGGAACTGCAGCAGATCAAAACATGGAACA	none	WT		6-f.s.1D
CSNK1A1KO-2	19-33	CSNK1A1_sgRNA_Ex3	CGGTGGTATGGTCAGGAAAAAGACTACAATGTACTAGTCAT------TCTGGGACCTAGCCTCGAAGACCTCTTCAATTT	6 bp deletion	2 amino acid deletion		HUWE1_sgRNA_Ex2	CAGAGCCTTAATAGACAAACTCAAAGTTTGTAATGATGAGCAACTTCTCTTGGAACTGCAGCAGATCAAAACATGGAACA	none	WT		6-f.s.1D
CSNK1A1KO-2	19-36	CSNK1A1_sgRNA_Ex3	CGGTGGTATGGTCAGGAAAAAGACTACAATGTACTAGTCAT------TCTGGGACCTAGCCTCGAAGACCTCTTCAATTT	6 bp deletion	2 amino acid deletion		HUWE1_sgRNA_Ex2	CAGAGCCTTAATAGACAAACTCAAAGTTTGTAATGATGAGCAACTTCTCTTGGAACTGCAGCAGATCAAAACATGGAACA	none	WT		6-f.s.1D
CSNK1A1KO-2; HUWE1KO	19-23	CSNK1A1_sgRNA_Ex3	CGGTGGTATGGTCAGGAAAAAGACTACAATGTACTAGTCAT------TCTGGGACCTAGCCTCGAAGACCTCTTCAATTT	6 bp deletion	2 amino acid deletion		HUWE1_sgRNA_Ex2	CAGAGCCTTAATAGACAAACTCAAAGTTTGTAATGATGAGCAACTTCTTCTTGGAACTGCAGCAGATCAAAACATGGAAC	1 bp insertion	frameshift		6-f.s.1D
CSNK1A1KO-2; HUWE1KO	19-24	CSNK1A1_sgRNA_Ex3	CGGTGGTATGGTCAGGAAAAAGACTACAATGTACTAGTCAT------TCTGGGACCTAGCCTCGAAGACCTCTTCAATTT	6 bp deletion	2 amino acid deletion		HUWE1_sgRNA_Ex2	CAGAGCCTTAATAGACAAACTCAAAGTTTGTAATGATGAGCAACT--TCTTGGAACTGCAGCAGATCAAAACATGGAACA	2 bp deletion	frameshift		6-f.s.1D
CSNK1A1KO-2; HUWE1KO	19-29	CSNK1A1_sgRNA_Ex3	CGGTGGTATGGTCAGGAAAAAGACTACAATGTACTAGTCAT------TCTGGGACCTAGCCTCGAAGACCTCTTCAATTT	6 bp deletion	2 amino acid deletion		HUWE1_sgRNA_Ex2	CAGAGCCTTAATAGACAAACTCAAAGTTTGTAATGATGAGCAA-----CTTGGAACTGCAGCAGATCAAAACATGGAACA	5 bp deletion	frameshift		6-f.s.1D
CSNK1A1KO-2; HUWE1KO	19-31	CSNK1A1_sgRNA_Ex3	CGGTGGTATGGTCAGGAAAAAGACTACAATGTACTAGTCAT------TCTGGGACCTAGCCTCGAAGACCTCTTCAATTT	6 bp deletion	2 amino acid deletion		HUWE1_sgRNA_Ex2	CAGAGCCTTAATAGACAAACTCAAAGTTTGTAATGATGAGCAACT--TCTTGGAACTGCAGCAGATCAAAACATGGAACA	2 bp deletion	frameshift		6-f.s.1D
CSNK1A1KO-2; HUWE1KO	19-34	CSNK1A1_sgRNA_Ex3	CGGTGGTATGGTCAGGAAAAAGACTACAATGTACTAGTCAT------TCTGGGACCTAGCCTCGAAGACCTCTTCAATTT	6 bp deletion	2 amino acid deletion		HUWE1_sgRNA_Ex2	CAGAGCCTTAATAGACAAACTCAAAGTTTGTAATGATGAGCAACTTCCTCTTGGAACTGCAGCAGATCAAAACATGGAAC	1 bp insertion	frameshift		6-f.s.1D
Reference		APC_sgRNA_Ex5	ATGTCCCTCCGTTCTTATGGAAGCCGGGAAGGATCTGTATCAAGCCGTTCTGGAGAGTGCAGTCCTGTTCCTATGGGTTC				HUWE1_sgRNA_Ex1	AATTGAAATCATGAAAGTAGACAGGACTAAACTGAAGAAGACACCTACTGAGGCTGTAAGTATCCAAAAGTTTACTTTGC
APCKO-1	6-3	APC_sgRNA_Ex5	...---------------------------------------------TCTGGAGAGTGCAGTCCTGTTCCTATGGGTTC	155 bp deletion, 5bp insertion	frameshift		HUWE1_sgRNA_Ex1	AATTGAAATCATGAAAGTAGACAGGACTAAACTGAAGAAGACACCTACTGAGGCTGTAAGTATCCAAAAGTTTACTTTGC	none	WT		6I
APCKO-1	6-4	APC_sgRNA_Ex5	...---------------------------------------------TCTGGAGAGTGCAGTCCTGTTCCTATGGGTTC	155 bp deletion, 5bp insertion	frameshift		HUWE1_sgRNA_Ex1	AATTGAAATCATGAAAGTAGACAGGACTAAACTGAAGAAGACACCTACTGAGGCTGTAAGTATCCAAAAGTTTACTTTGC	none	WT		6I
APCKO-1	6-5	APC_sgRNA_Ex5	...---------------------------------------------TCTGGAGAGTGCAGTCCTGTTCCTATGGGTTC	155 bp deletion, 5bp insertion	frameshift		HUWE1_sgRNA_Ex1	AATTGAAATCATGAAAGTAGACAGGACTAAACTGAAGAAGACACCTACTGAGGCTGTAAGTATCCAAAAGTTTACTTTGC	none	WT		6I
APCKO-1	6-6	APC_sgRNA_Ex5	...---------------------------------------------TCTGGAGAGTGCAGTCCTGTTCCTATGGGTTC	155 bp deletion, 5bp insertion	frameshift		HUWE1_sgRNA_Ex1	AATTGAAATCATGAAAGTAGACAGGACTAAACTGAAGAAGACACCTACTGAGGCTGTAAGTATCCAAAAGTTTACTTTGC	none	WT		6I
APCKO-1	6-8	APC_sgRNA_Ex5	...---------------------------------------------TCTGGAGAGTGCAGTCCTGTTCCTATGGGTTC	155 bp deletion, 5bp insertion	frameshift		HUWE1_sgRNA_Ex1	AATTGAAATCATGAAAGTAGACAGGACTAAACTGAAGAAGACACCTACTGAGGCTGTAAGTATCCAAAAGTTTACTTTGC	none	WT		6I
APCKO-1	6-9	APC_sgRNA_Ex5	...---------------------------------------------TCTGGAGAGTGCAGTCCTGTTCCTATGGGTTC	155 bp deletion, 5bp insertion	frameshift		HUWE1_sgRNA_Ex1	AATTGAAATCATGAAAGTAGACAGGACTAAACTGAAGAAGACACCTACTGAGGCTGTAAGTATCCAAAAGTTTACTTTGC	none	WT		6I
APCKO-1	6-10	APC_sgRNA_Ex5	...---------------------------------------------TCTGGAGAGTGCAGTCCTGTTCCTATGGGTTC	155 bp deletion, 5bp insertion	frameshift		HUWE1_sgRNA_Ex1	AATTGAAATCATGAAAGTAGACAGGACTAAACTGAAGAAGACACCTACTGAGGCTGTAAGTATCCAAAAGTTTACTTTGC	none	WT		6I
APCKO-1	6-11	APC_sgRNA_Ex5	...---------------------------------------------TCTGGAGAGTGCAGTCCTGTTCCTATGGGTTC	155 bp deletion, 5bp insertion	frameshift		HUWE1_sgRNA_Ex1	AATTGAAATCATGAAAGTAGACAGGACTAAACTGAAGAAGACACCTACTGAGGCTGTAAGTATCCAAAAGTTTACTTTGC	none	WT		6I
APCKO-1	6-12	APC_sgRNA_Ex5	...---------------------------------------------TCTGGAGAGTGCAGTCCTGTTCCTATGGGTTC	155 bp deletion, 5bp insertion	frameshift		HUWE1_sgRNA_Ex1	AATTGAAATCATGAAAGTAGACAGGACTAAACTGAAGAAGACACCTACTGAGGCTGTAAGTATCCAAAAGTTTACTTTGC	none	WT		6I
APCKO-1	6-14	APC_sgRNA_Ex5	...---------------------------------------------TCTGGAGAGTGCAGTCCTGTTCCTATGGGTTC	155 bp deletion, 5bp insertion	frameshift		HUWE1_sgRNA_Ex1	AATTGAAATCATGAAAGTAGACAGGACTAAACTGAAGAAGACACCTACTGAGGCTGTAAGTATCCAAAAGTTTACTTTGC	none	WT		6I
APCKO-1	6-17	APC_sgRNA_Ex5	...---------------------------------------------TCTGGAGAGTGCAGTCCTGTTCCTATGGGTTC	155 bp deletion, 5bp insertion	frameshift		HUWE1_sgRNA_Ex1	AATTGAAATCATGAAAGTAGACAGGACTAAACTGAAGAAGACACCTACTGAGGCTGTAAGTATCCAAAAGTTTACTTTGC	none	WT		6I
APCKO-1	6-19	APC_sgRNA_Ex5	...---------------------------------------------TCTGGAGAGTGCAGTCCTGTTCCTATGGGTTC	155 bp deletion, 5bp insertion	frameshift		HUWE1_sgRNA_Ex1	AATTGAAATCATGAAAGTAGACAGGACTAAACTGAAGAAGACACCTACTGAGGCTGTAAGTATCCAAAAGTTTACTTTGC	none	WT		6I
APCKO-1	6-22	APC_sgRNA_Ex5	...---------------------------------------------TCTGGAGAGTGCAGTCCTGTTCCTATGGGTTC	155 bp deletion, 5bp insertion	frameshift		HUWE1_sgRNA_Ex1	AATTGAAATCATGAAAGTAGACAGGACTAAACTGAAGAAGACACCTACTGAGGCTGTAAGTATCCAAAAGTTTACTTTGC	none	WT		6I
APCKO-1	6-23	APC_sgRNA_Ex5	...---------------------------------------------TCTGGAGAGTGCAGTCCTGTTCCTATGGGTTC	155 bp deletion, 5bp insertion	frameshift		HUWE1_sgRNA_Ex1	AATTGAAATCATGAAAGTAGACAGGACTAAACTGAAGAAGACACCTACTGAGGCTGTAAGTATCCAAAAGTTTACTTTGC	none	WT		6I
APCKO-1; HUWE1KO	6-1	APC_sgRNA_Ex5	...---------------------------------------------TCTGGAGAGTGCAGTCCTGTTCCTATGGGTTC	155 bp deletion, 5bp insertion	frameshift		HUWE1_sgRNA_Ex1	AATTGAAATCATGAAAGTAGACAGGACTAAACTGAAGAAGACACCTACACTGAGGCTGTAAGTATCCAAAAGTTTACTTT	2 bp insertion	frameshift
APCKO-1; HUWE1KO	6-2	APC_sgRNA_Ex5	...---------------------------------------------TCTGGAGAGTGCAGTCCTGTTCCTATGGGTTC	155 bp deletion, 5bp insertion	frameshift		HUWE1_sgRNA_Ex1	AATTGAAATCATGAAAGTAGACAGGACTAAACTGAAGAAGACACCTTACTGAGGCTGTAAGTATCCAAAAGTTTACTTTG	1 bp deletion + 2 bp insertion	frameshift
APCKO-1; HUWE1KO	6-13	APC_sgRNA_Ex5	...---------------------------------------------TCTGGAGAGTGCAGTCCTGTTCCTATGGGTTC	155 bp deletion, 5bp insertion	frameshift		HUWE1_sgRNA_Ex1	AATTGAAATCATGAAAGTAGACAGGACTAAACTGAAGAAGACACCTAACTGAGGCTGTAAGTATCCAAAAGTTTACTTTG	1 bp insertion	frameshift
APCKO-1; HUWE1KO	6-15	APC_sgRNA_Ex5	...---------------------------------------------TCTGGAGAGTGCAGTCCTGTTCCTATGGGTTC	155 bp deletion, 5bp insertion	frameshift		HUWE1_sgRNA_Ex1	AATTGAAATCATGAAAGTAGACAGGACTAAACTGAAGAAGACACCTA------------------------------...	143 bp deletion	frameshift	PCR product is visibly smaller
APCKO-1; HUWE1KO	6-16	APC_sgRNA_Ex5	...---------------------------------------------TCTGGAGAGTGCAGTCCTGTTCCTATGGGTTC	155 bp deletion, 5bp insertion	frameshift		HUWE1_sgRNA_Ex1	AATTGAAATCATGAAAGTAGACAGGACTAAACTGAAGAAGACACCTAACTGAGGCTGTAAGTATCCAAAAGTTTACTTTG	1 bp insertion	frameshift
APCKO-1; HUWE1KO	6-18	APC_sgRNA_Ex5	...---------------------------------------------TCTGGAGAGTGCAGTCCTGTTCCTATGGGTTC	155 bp deletion, 5bp insertion	frameshift		HUWE1_sgRNA_Ex1	AATTGAAATCATGAAAGTAGACAGGACTAAACTGAAGAAGACACCTA[164bp]CTGAGGCTGTAAGTATCCAAAAGTTT	164 bp insertion	frameshift	PCR product is visibly larger
APCKO-1; HUWE1KO	6-20	APC_sgRNA_Ex5	...---------------------------------------------TCTGGAGAGTGCAGTCCTGTTCCTATGGGTTC	155 bp deletion, 5bp insertion	frameshift		HUWE1_sgRNA_Ex1	AATTGAAATCATGAAAGTAGACAGGACTAAACTGAAGAAGACACCT-CTGAGGCTGTAAGTATCCAAAAGTTTACTTTGC	1 bp deletion	frameshift
APCKO-1; HUWE1KO	6-24	APC_sgRNA_Ex5	...---------------------------------------------TCTGGAGAGTGCAGTCCTGTTCCTATGGGTTC	155 bp deletion, 5bp insertion	frameshift		HUWE1_sgRNA_Ex1	Partial alignment	Large insertion	frameshift	PCR product is visibly larger
Reference		APC_sgRNA_Ex5	ATGTCCCTCCGTTCTTATGGAAGCCGGGAAGGATCTGTATCAAGCCGTTCTGGAGAGTGCAGTCCTGTTCCTATGGGTTC				HUWE1_sgRNA_Ex2	CAGAGCCTTAATAGACAAACTCAAAGTTTGTAATGATGAGCAACTTCTCTTGGAACTGCAGCAGATCAAAACATGGAACA
APCKO-1	6-34	APC_sgRNA_Ex5	...---------------------------------------------TCTGGAGAGTGCAGTCCTGTTCCTATGGGTTC	155 bp deletion, 5bp insertion	frameshift		HUWE1_sgRNA_Ex2	CAGAGCCTTAATAGACAAACTCAAAGTTTGTAATGATGAGCAACTTCTCTTGGAACTGCAGCAGATCAAAACATGGAACA	none	WT		6I
APCKO-1	6-36	APC_sgRNA_Ex5	...---------------------------------------------TCTGGAGAGTGCAGTCCTGTTCCTATGGGTTC	155 bp deletion, 5bp insertion	frameshift		HUWE1_sgRNA_Ex2	CAGAGCCTTAATAGACAAACTCAAAGTTTGTAATGATGAGCAACTTCTCTTGGAACTGCAGCAGATCAAAACATGGAACA	none	WT		6I
APCKO-1	6-39	APC_sgRNA_Ex5	...---------------------------------------------TCTGGAGAGTGCAGTCCTGTTCCTATGGGTTC	155 bp deletion, 5bp insertion	frameshift		HUWE1_sgRNA_Ex2	CAGAGCCTTAATAGACAAACTCAAAGTTTGTAATGATGAGCAACTTCTCTTGGAACTGCAGCAGATCAAAACATGGAACA	none	WT		6I
APCKO-1	6-41	APC_sgRNA_Ex5	...---------------------------------------------TCTGGAGAGTGCAGTCCTGTTCCTATGGGTTC	155 bp deletion, 5bp insertion	frameshift		HUWE1_sgRNA_Ex2	CAGAGCCTTAATAGACAAACTCAAAGTTTGTAATGATGAGCAACTTCTCTTGGAACTGCAGCAGATCAAAACATGGAACA	none	WT		6I
APCKO-1	6-42	APC_sgRNA_Ex5	...---------------------------------------------TCTGGAGAGTGCAGTCCTGTTCCTATGGGTTC	155 bp deletion, 5bp insertion	frameshift		HUWE1_sgRNA_Ex2	CAGAGCCTTAATAGACAAACTCAAAGTTTGTAATGATGAGCAACTTCTCTTGGAACTGCAGCAGATCAAAACATGGAACA	none	WT		6I
APCKO-1	6-45	APC_sgRNA_Ex5	...---------------------------------------------TCTGGAGAGTGCAGTCCTGTTCCTATGGGTTC	155 bp deletion, 5bp insertion	frameshift		HUWE1_sgRNA_Ex2	CAGAGCCTTAATAGACAAACTCAAAGTTTGTAATGATGAGCAACTTCTCTTGGAACTGCAGCAGATCAAAACATGGAACA	none	WT		6I
APCKO-1	6-46	APC_sgRNA_Ex5	...---------------------------------------------TCTGGAGAGTGCAGTCCTGTTCCTATGGGTTC	155 bp deletion, 5bp insertion	frameshift		HUWE1_sgRNA_Ex2	CAGAGCCTTAATAGACAAACTCAAAGTTTGTAATGATGAGCAACTTCTCTTGGAACTGCAGCAGATCAAAACATGGAACA	none	WT		6I
APCKO-1	6-47	APC_sgRNA_Ex5	...---------------------------------------------TCTGGAGAGTGCAGTCCTGTTCCTATGGGTTC	155 bp deletion, 5bp insertion	frameshift		HUWE1_sgRNA_Ex2	CAGAGCCTTAATAGACAAACTCAAAGTTTGTAATGATGAGCAACTTCTCTTGGAACTGCAGCAGATCAAAACATGGAACA	none	WT		6I
APCKO-1	6-48	APC_sgRNA_Ex5	...---------------------------------------------TCTGGAGAGTGCAGTCCTGTTCCTATGGGTTC	155 bp deletion, 5bp insertion	frameshift		HUWE1_sgRNA_Ex2	CAGAGCCTTAATAGACAAACTCAAAGTTTGTAATGATGAGCAACTTCTCTTGGAACTGCAGCAGATCAAAACATGGAACA	none	WT		6I
APCKO-1; HUWE1KO	6-25	APC_sgRNA_Ex5	...---------------------------------------------TCTGGAGAGTGCAGTCCTGTTCCTATGGGTTC	155 bp deletion, 5bp insertion	frameshift		HUWE1_sgRNA_Ex2	CAGAGCCTTAATAGACAAACTCAAAGTTTGTAATGATGAGCAA-----CTTGGAACTGCAGCAGATCAAAACATGGAACA	5 bp deletion	frameshift		6I
APCKO-1; HUWE1KO	6-26	APC_sgRNA_Ex5	...---------------------------------------------TCTGGAGAGTGCAGTCCTGTTCCTATGGGTTC	155 bp deletion, 5bp insertion	frameshift		HUWE1_sgRNA_Ex2	CAGAGCCTTAATAGACAAACTCAAAGTTTGTAATGATGAGCAACTTC-----GAACTGCAGCAGATCAAAACATGGAACA	5 bp deletion	frameshift		6I
APCKO-1; HUWE1KO	6-28	APC_sgRNA_Ex5	...---------------------------------------------TCTGGAGAGTGCAGTCCTGTTCCTATGGGTTC	155 bp deletion, 5bp insertion	frameshift		HUWE1_sgRNA_Ex2	CAGAGCCTTAATAGACAAACTCAAAGTTTGTAATGATGAGCAACT--TCTTGGAACTGCAGCAGATCAAAACATGGAACA	2 bp deletion	frameshift		6I
APCKO-1; HUWE1KO	6-30	APC_sgRNA_Ex5	...---------------------------------------------TCTGGAGAGTGCAGTCCTGTTCCTATGGGTTC	155 bp deletion, 5bp insertion	frameshift		HUWE1_sgRNA_Ex2	CAGAGCCTTAATAGACAAACTCAAAGTTTGTAAAGTTTGTAA--------TGGAACTGCAGCAGATCAAAACATGGAACA	17 bp deletion + 9 bp insertion	frameshift		6I
APCKO-1; HUWE1KO	6-32	APC_sgRNA_Ex5	...---------------------------------------------TCTGGAGAGTGCAGTCCTGTTCCTATGGGTTC	155 bp deletion, 5bp insertion	frameshift		HUWE1_sgRNA_Ex2	CAGAGCCTTAATAGACAAACTCAAAGTTTGTAATGATGAGCAACTTTTCTTGGAACTGCAGCAGATCAAAACATGGAACA	1 pb substitution	Leu to Phe substitution		6I
APCKO-1; HUWE1KO	6-35	APC_sgRNA_Ex5	...---------------------------------------------TCTGGAGAGTGCAGTCCTGTTCCTATGGGTTC	155 bp deletion, 5bp insertion	frameshift		HUWE1_sgRNA_Ex2	CAGAGCCTTAATAGACAAACTCAAAGTTTGTAATGATGAGCAA----TCTTGGAACTGCAGCAGATCAAAACATGGAACA	4 bp deletion	frameshift		6I
APCKO-1; HUWE1KO	6-37	APC_sgRNA_Ex5	...---------------------------------------------TCTGGAGAGTGCAGTCCTGTTCCTATGGGTTC	155 bp deletion, 5bp insertion	frameshift		HUWE1_sgRNA_Ex2	CNGAGCCTTAATAGACAAACTCAAAGTTTGTAATGATGAGCAA-----CTTGGAACTGCAGCAGATCAAAACATGGAACA	5 bp deletion	frameshift		6I
APCKO-1; HUWE1KO	6-38	APC_sgRNA_Ex5	...---------------------------------------------TCTGGAGAGTGCAGTCCTGTTCCTATGGGTTC	155 bp deletion, 5bp insertion	frameshift		HUWE1_sgRNA_Ex2	Partial alignment	Large insertion	frameshift	PCR product is visibly larger	6I
APCKO-1; HUWE1KO	6-40	APC_sgRNA_Ex5	...---------------------------------------------TCTGGAGAGTGCAGTCCTGTTCCTATGGGTTC	155 bp deletion, 5bp insertion	frameshift		HUWE1_sgRNA_Ex2	CANAGCCTTAATAGACAAACTCAAAGTTTGTAATGATGAGCAA-----CTTGGAACTGCAGCAGATCAAAACATGGAACA	5 bp deletion	frameshift		6I
APCKO-1; HUWE1KO	6-43	APC_sgRNA_Ex5	...---------------------------------------------TCTGGAGAGTGCAGTCCTGTTCCTATGGGTTC	155 bp deletion, 5bp insertion	frameshift		HUWE1_sgRNA_Ex2	CAGAGCCTTAATAGACAAACTCAAAGTTTGTAATGATGAGCAACTTCTTCTTGGAACTGCAGCAGATCAAAACATGGAAC	1 bp insertion	frameshift		6I
APCKO-1; HUWE1KO	6-44	APC_sgRNA_Ex5	...---------------------------------------------TCTGGAGAGTGCAGTCCTGTTCCTATGGGTTC	155 bp deletion, 5bp insertion	frameshift		HUWE1_sgRNA_Ex2	CAGAGCCTTAATAGACAAACTCAAAGTTTGTAATGATGAGCAACT--TCTTGGAACTGCAGCAGATCAAAACATGGAACA	2 bp deletion	frameshift		6I
